# Supplementary material for: DIAPH3 is a prognostic biomarker and inhibit colorectal cancer progression through maintaining EGFR degradation
Source: Cancer Med. 2022 May 11;11(23):4688–702. doi: 10.1002/cam4.4793 (PMC9741984; doi:10.1002/cam4.4793)
Supplement: Supplementary file 2 — Table S1 [file CAM4-11-4688-s001.xlsx]

## Sheet: ACGs
KEGG_REGULATION_OF_ACTIN_CYTOSKELETON
ABI2
ACTB
ACTG1
ACTN1
ACTN2
ACTN3
ACTN4
APC
APC2
ARAF
ARHGAP35
ARHGEF1
ARHGEF12
ARHGEF4
ARHGEF6
ARHGEF7
ARPC1A
ARPC1B
ARPC2
ARPC3
ARPC4
ARPC5
ARPC5L
BAIAP2
BCAR1
BDKRB1
BDKRB2
BRAF
BRK1
CD14
CDC42
CFL1
CFL2
CHRM1
CHRM2
CHRM3
CHRM4
CHRM5
CRK
CRKL
CSK
CYFIP1
CYFIP2
DIAPH1
DIAPH2
DIAPH3
DOCK1
EGF
EGFR
ENAH
EZR
F2
F2R
FGD1
FGD3
FGF1
FGF10
FGF11
FGF12
FGF13
FGF14
FGF16
FGF17
FGF18
FGF19
FGF2
FGF20
FGF21
FGF22
FGF23
FGF3
FGF4
FGF5
FGF6
FGF7
FGF8
FGF9
FGFR1
FGFR2
FGFR3
FGFR4
FN1
GIT1
GNA12
GNA13
GNG12
GSN
HRAS
INS
INSRR
IQGAP1
IQGAP2
IQGAP3
ITGA1
ITGA10
ITGA11
ITGA2
ITGA2B
ITGA3
ITGA4
ITGA5
ITGA6
ITGA7
ITGA8
ITGA9
ITGAD
ITGAE
ITGAL
ITGAM
ITGAV
ITGAX
ITGB1
ITGB2
ITGB3
ITGB4
ITGB5
ITGB6
ITGB7
ITGB8
KRAS
LIMK1
LIMK2
MAP2K1
MAP2K2
MAPK1
MAPK3
MOS
MRAS
MSN
MYH10
MYH14
MYH9
MYL10
MYL12A
MYL12B
MYL2
MYL5
MYL7
MYL9
MYLK
MYLK2
MYLK3
MYLPF
NCKAP1
NCKAP1L
NRAS
PAK1
PAK2
PAK3
PAK4
PAK5
PAK6
PDGFA
PDGFB
PDGFC
PDGFD
PDGFRA
PDGFRB
PFN1
PFN2
PFN3
PFN4
PIK3CA
PIK3CB
PIK3CD
PIK3CG
PIK3R1
PIK3R2
PIK3R3
PIK3R5
PIKFYVE
PIP4K2A
PIP4K2B
PIP4K2C
PIP5K1A
PIP5K1B
PIP5K1C
PPP1CA
PPP1CB
PPP1CC
PPP1R12A
PTK2
PXN
RAC1
RAC2
RAC3
RAF1
RDX
RHOA
ROCK1
ROCK2
RRAS
RRAS2
SCIN
SLC9A1
SOS1
SOS2
SSH1
SSH2
SSH3
TIAM1
TIAM2
TMSB4X
TMSB4XP8
TMSB4Y
VAV1
VAV2
VAV3
VCL
WAS
WASF1
WASF2
WASL

## Sheet: Cluster analysis result 
Tag	group	T	N	M	Stage	lymphatic_invasion	perineural_invasion_present
TCGA-3L-AA1B	C1	T2	N0	M0	Stage I	NO	NO
TCGA-4N-A93T	C2	T4	N1	M0	Stage III	NO	NO
TCGA-4T-AA8H	C2	T3	N0		Stage II	NO	NO
TCGA-5M-AAT4	C2	T3	N0	M1	Stage IV
TCGA-5M-AAT6	C1	T4	N2	M1	Stage IV	YES	YES
TCGA-5M-AATE	C2	T3	N0	M0	Stage II	NO	NO
TCGA-A6-2671	C1	T3	N2	M1	Stage IV	YES
TCGA-A6-2672	C1	T3	N1	M0	Stage III	YES
TCGA-A6-2674	C1	T3	N2	M1	Stage IV	NO
TCGA-A6-2675	C1	T3	N0		Stage II	NO
TCGA-A6-2676	C1	T4	N0	M0	Stage II	NO
TCGA-A6-2677	C2	T3	N2	M0	Stage III	YES
TCGA-A6-2678	C1	T3	N1	M0	Stage III	YES
TCGA-A6-2679	C2	T3	N0		Stage II	NO
TCGA-A6-2680	C2	T3	N0	M0	Stage II	NO
TCGA-A6-2681	C1	T3	N0	M0	Stage II	NO
TCGA-A6-2682	C1	T4	N1	M1	Stage IV	YES
TCGA-A6-2683	C2	T4	N0	M1	Stage IV	NO
TCGA-A6-2684	C1	T2	N0	M0	Stage I	NO
TCGA-A6-2685	C1	T3	N0	M0	Stage II	NO
TCGA-A6-2686	C1	T3	N0	M0	Stage II	NO
TCGA-A6-3807	C1	T3	N2	M0	Stage III	YES
TCGA-A6-3808	C1	T3	N0	M0	Stage II	NO
TCGA-A6-3809	C1	T4	N0	M0	Stage II	NO
TCGA-A6-3810	C1	T3	N0	M0	Stage II	NO
TCGA-A6-4105	C1	T3	N0	M0	Stage II	NO
TCGA-A6-4107	C1	T3	N1	M0	Stage III	YES
TCGA-A6-5656	C2	T2	N0	M0	Stage I	NO
TCGA-A6-5657	C1	T3	N1	M0	Stage III	YES
TCGA-A6-5659	C1	T2	N0	M0	Stage I	NO
TCGA-A6-5660	C1	T3	N2	M0	Stage III	YES
TCGA-A6-5661	C2	T3	N0	M0	Stage II	NO
TCGA-A6-5662	C1	T3	N2	M1	Stage IV	YES
TCGA-A6-5664	C1	T4	N2		Stage III	YES
TCGA-A6-5665	C2	T3	N0	M0	Stage II	YES
TCGA-A6-5666	C2	T4	N0	M0	Stage II	NO
TCGA-A6-5667	C1	T3	N1		Stage III	YES
TCGA-A6-6137	C2	T3	N1	M0	Stage III	NO
TCGA-A6-6138	C1	T2	N0	M0	Stage I	NO
TCGA-A6-6140	C2	T3	N0	M0	Stage II	NO
TCGA-A6-6141	C2	T3	N0	M0	Stage II	NO
TCGA-A6-6142	C1	T3	N1	M1	Stage IV	YES
TCGA-A6-6648	C2	T3	N0	M1	Stage IV	NO
TCGA-A6-6649	C1	T3	N1	M0	Stage III	YES	YES
TCGA-A6-6650	C1	T3	N0	M0	Stage II	NO
TCGA-A6-6651	C1	T3	N1		Stage III	YES
TCGA-A6-6652	C2	T3	N0	M1	Stage IV	NO
TCGA-A6-6653	C1	T2	N0	M0	Stage I	NO
TCGA-A6-6654	C1	T3	N1	M0	Stage III	YES
TCGA-A6-6780	C2	T3	N0		Stage II	NO
TCGA-A6-6781	C1	T4	N1		Stage III	YES
TCGA-A6-6782	C1	T4	N0		Stage II	NO	YES
TCGA-A6-A565	C1	T3	N2		Stage III	YES
TCGA-A6-A566	C1	T4	N1	M0	Stage III	YES
TCGA-A6-A567	C1	T3	N1	M1	Stage IV	YES
TCGA-A6-A56B	C1	T3	N1	M0	Stage III	YES
TCGA-A6-A5ZU	C1	T3	N1	M0	Stage III	YES
TCGA-AA-3488	C2	T3	N2	M1	Stage IV
TCGA-AA-3489	C1	T3	N0	M0	Stage II
TCGA-AA-3492	C2	T3	N0	M0	Stage II	NO
TCGA-AA-3494	C2	T3	N0	M1	Stage IV
TCGA-AA-3495	C2	T2	N0	M0	Stage I
TCGA-AA-3496	C1	T3	N0	M0	Stage II
TCGA-AA-3502	C2	T2	N0	M0	Stage I
TCGA-AA-3506	C2	T2	N0	M0	Stage I
TCGA-AA-3509	C2	T3	N0	M0	Stage II	NO
TCGA-AA-3510	C2	T3	N0	M0	Stage II	NO
TCGA-AA-3511	C1	T4	N0	M0	Stage II	YES
TCGA-AA-3514	C1	T2	N0	M0	Stage I	NO
TCGA-AA-3516	C1	T3	N2	M0	Stage III	NO
TCGA-AA-3517	C1	T3	N0	M0	Stage II	NO
TCGA-AA-3518	C2	T3	N0	M0	Stage II	NO
TCGA-AA-3519	C2	T3	N1	M0	Stage III	NO
TCGA-AA-3520	C1	T3	N0	M0	Stage II	NO
TCGA-AA-3522	C2	T3	N0	M0	Stage II	YES
TCGA-AA-3524	C2	T3	N0	M0	Stage II	NO
TCGA-AA-3525	C2	T3	N1	M0	Stage III	NO
TCGA-AA-3526	C1	T2	N0	M0	Stage I	NO
TCGA-AA-3527	C2	T3	N0	M0	Stage II	NO
TCGA-AA-3529	C2	T3	N2	M0	Stage III	YES
TCGA-AA-3530	C2	T2	N0	M0	Stage I	NO
TCGA-AA-3531	C2	T3	N0	M0	Stage II	NO
TCGA-AA-3532	C1	T3	N0	M0	Stage II	NO
TCGA-AA-3534	C1	T3	N0	M0	Stage II	YES
TCGA-AA-3538	C1	T2	N0	M0	Stage I	NO
TCGA-AA-3542	C2	T3	N2	M0	Stage III	YES
TCGA-AA-3543	C2	T2	N0	M0	Stage I	NO
TCGA-AA-3544	C2	T2	N0	M0	Stage I	NO
TCGA-AA-3548	C1	T3	N2	M0	Stage III	YES
TCGA-AA-3549	C1	T2	N0	M0	Stage I	NO
TCGA-AA-3552	C2	T3	N2	M0	Stage III	YES
TCGA-AA-3553	C1	T2	N0	M0	Stage I	NO
TCGA-AA-3554	C1	T3	N0	M0	Stage II	NO
TCGA-AA-3555	C1	T3	N0	M0	Stage II	NO
TCGA-AA-3556	C2	T2	N0	M0	Stage I	NO
TCGA-AA-3560	C1	T3	N2	M0	Stage III	YES
TCGA-AA-3561	C2	T3	N0	M0	Stage II	NO
TCGA-AA-3562	C1	T3	N2	M0	Stage III	YES
TCGA-AA-3655	C2	T3	N0	M0	Stage II	NO
TCGA-AA-3660	C2	T3	N0	M0	Stage II	NO
TCGA-AA-3662	C2	T4	N2	M1	Stage IV	NO
TCGA-AA-3663	C2	T3	N0	M0	Stage II	NO
TCGA-AA-3664	C2	T3	N0	M0	Stage II	NO
TCGA-AA-3666	C2	T3	N1	M0	Stage III	NO
TCGA-AA-3667	C2	T2	N0	M0	Stage I	NO
TCGA-AA-3672	C1	T3	N1	M0	Stage III	NO
TCGA-AA-3673	C2	T3	N0	M0	Stage II	NO
TCGA-AA-3675	C2	T3	N0	M0	Stage II	NO
TCGA-AA-3678	C2	T2	N1	M0	Stage III	YES
TCGA-AA-3679	C2	T3	N2	M1	Stage IV	YES
TCGA-AA-3680	C2	T4	N2	M1	Stage IV	YES
TCGA-AA-3681	C2	T3	N1	M0	Stage III	NO
TCGA-AA-3684	C1	T4	N2	M1	Stage IV	YES
TCGA-AA-3685	C2	T3	N0	M0	Stage II	YES
TCGA-AA-3688	C2	T3	N1	M1	Stage IV	YES
TCGA-AA-3692	C1	T3	N2	M1	Stage IV	NO
TCGA-AA-3693	C2	T4	N1	M1	Stage IV	YES
TCGA-AA-3696	C2	T3	N1	M1	Stage IV	NO
TCGA-AA-3697	C2	T3	N0	M0	Stage II
TCGA-AA-3710	C1	T3	N0	M0	Stage II	YES
TCGA-AA-3712	C1	T3	N2	M0	Stage III	YES
TCGA-AA-3713	C2	T3	N0	M1	Stage IV
TCGA-AA-3715	C1	T3	N0	M0	Stage II	YES
TCGA-AA-3811	C1	T3	N2	M0	Stage III	YES
TCGA-AA-3812	C1	T3	N0	M0	Stage II	YES
TCGA-AA-3814	C1	T3	N0	M0	Stage II	YES
TCGA-AA-3815	C2	T3	N0	M0	Stage II	YES
TCGA-AA-3818	C2	T3	N0	M0	Stage II	NO
TCGA-AA-3819	C2	T3	N0	M0	Stage II	YES
TCGA-AA-3821	C1	T2	N0	M0	Stage I
TCGA-AA-3831	C2	T3	N0	M0	Stage II	YES
TCGA-AA-3833	C1	T3	N0	M0	Stage II	YES
TCGA-AA-3837	C1	T3	N0	M0	Stage II	YES
TCGA-AA-3841	C2	T3	N0	M0	Stage II	YES
TCGA-AA-3842	C1	T2	N1	M0	Stage III	YES
TCGA-AA-3844	C2	T3	N2	M0	Stage III	YES
TCGA-AA-3845	C1	T3	N0	M0	Stage II	YES
TCGA-AA-3846	C1	T3	N0	M0	Stage II	YES
TCGA-AA-3848	C2	T3	N2	M0	Stage III	YES
TCGA-AA-3850	C2	T2	N0	M0	Stage I	YES
TCGA-AA-3851	C2	T3	N0	M0	Stage II	YES
TCGA-AA-3852	C1	T3	N0	M0	Stage II	YES
TCGA-AA-3854	C2	T2	N0	M0	Stage I	YES
TCGA-AA-3855	C2	T2	N0	M0	Stage I	YES
TCGA-AA-3856	C2	T3	N0	M0	Stage II	YES
TCGA-AA-3858	C1	T2	N0	M0	Stage I	YES
TCGA-AA-3860	C1	T3	N1	M0	Stage III	YES
TCGA-AA-3861	C2	T3	N0	M0	Stage II	YES
TCGA-AA-3862	C2	T3	N0	M0	Stage II	YES
TCGA-AA-3864	C2	T3	N0	M0	Stage II	NO
TCGA-AA-3866	C1	T2	N0	M0	Stage I	NO
TCGA-AA-3867	C1	T3	N2	M1	Stage IV	YES
TCGA-AA-3869	C2	T4	N2	M1	Stage IV	YES
TCGA-AA-3870	C1	T3	N2	M1	Stage IV	YES
TCGA-AA-3872	C1	T4	N2	M1	Stage IV	YES
TCGA-AA-3875	C2	T1	N0	M0	Stage I	NO
TCGA-AA-3877	C1	T1	N0	M0	Stage I	NO
TCGA-AA-3930	C1	T3	N2	M1	Stage IV	YES
TCGA-AA-3939	C2	T3	N0	M0	Stage II	NO
TCGA-AA-3941	C2	T4	N1	M1	Stage IV	YES
TCGA-AA-3947	C1	T4	N0	M0	Stage II	NO
TCGA-AA-3949	C1	T3	N1	M0	Stage III	NO
TCGA-AA-3950	C1	T3	N0	M0	Stage II	NO
TCGA-AA-3952	C1	T3	N2	M0	Stage III	YES
TCGA-AA-3955	C2	T2	N2	M0	Stage III	YES
TCGA-AA-3956	C1	T3	N0	M0	Stage II	NO
TCGA-AA-3966	C1	T3	N0	M0	Stage II	YES
TCGA-AA-3968	C1	T2	N0	M0	Stage I	NO
TCGA-AA-3970	C2	T3	N0	M0	Stage II	NO
TCGA-AA-3971	C1	T3	N1	M0	Stage III	NO
TCGA-AA-3972	C2	T3	N1	M1	Stage IV	NO
TCGA-AA-3973	C1	T4	N1	M1	Stage IV	YES
TCGA-AA-3975	C2	T2	N0	M0	Stage I	NO
TCGA-AA-3976	C2	T2	N1	M0	Stage III
TCGA-AA-3977	C2	T2	N0			NO
TCGA-AA-3979	C2	T3	N0	M0	Stage II	NO
TCGA-AA-3980	C2	T2	N0	M0	Stage I	YES
TCGA-AA-3982	C2	T3	N1	M0	Stage III	YES
TCGA-AA-3984	C1	T3	N0	M0	Stage II	YES
TCGA-AA-3986	C2	T2	N0	M0	Stage I	NO
TCGA-AA-3989	C2	T3	N2	M1	Stage IV	YES
TCGA-AA-3994	C1	T3	N1	M0	Stage III	NO
TCGA-AA-A004	C2	T3	N0	M0	Stage II	NO
TCGA-AA-A00A	C2	T3	N0	M0	Stage II	NO
TCGA-AA-A00D	C1	T2	N0	M0	Stage I	NO
TCGA-AA-A00E	C2	T3	N0	M0	Stage II	NO
TCGA-AA-A00F	C1	T3	N2	M0	Stage III	YES
TCGA-AA-A00J	C2	T4	N1	M0	Stage III	YES
TCGA-AA-A00K	C2	T3	N0	M0	Stage II	NO
TCGA-AA-A00L	C2	T3	N0	M0	Stage II	NO
TCGA-AA-A00N	C1	T4	N0	M0	Stage II	YES
TCGA-AA-A00O	C1	T3	N2	M0	Stage III	YES
TCGA-AA-A00Q	C2	T4	N1	M0	Stage III	YES
TCGA-AA-A00R	C1	T2	N0	M0	Stage I	NO
TCGA-AA-A00U	C2	T3	N1	M0	Stage III	NO
TCGA-AA-A00W	C2	T1	N0	M0	Stage I	NO
TCGA-AA-A00Z	C2	T3	N0	M0	Stage II	YES
TCGA-AA-A010	C1	T4	N0	M0	Stage II	NO
TCGA-AA-A017	C1	T3	N0	M0	Stage II	YES
TCGA-AA-A01C	C1	T2	N1	M0	Stage III	YES
TCGA-AA-A01D	C1	T3	N2	M0	Stage III	YES
TCGA-AA-A01F	C2	T3	N1	M0	Stage III	YES
TCGA-AA-A01G	C2	T3	N0	M0	Stage II	NO
TCGA-AA-A01I	C2	T2	N0	M0	Stage I	NO
TCGA-AA-A01K	C1	T3	N2	M0	Stage III	YES
TCGA-AA-A01P	C1	T3	N1	M0	Stage III	YES
TCGA-AA-A01Q	C2	T3	N0	M0	Stage II	YES
TCGA-AA-A01R	C2	T3	N2	M0	Stage III	YES
TCGA-AA-A01S	C2	T3	N1	M0	Stage III
TCGA-AA-A01T	C2	T3	N1	M0	Stage III	YES
TCGA-AA-A01V	C2	T2	N0	M0	Stage I
TCGA-AA-A01X	C2	T2	N1	M0	Stage III	YES
TCGA-AA-A01Z	C2	T3	N0	M0	Stage II	YES
TCGA-AA-A022	C2	T4	N0	M0	Stage II	YES
TCGA-AA-A024	C2	T3	N0	M0	Stage II
TCGA-AA-A029	C2	T3	N0	M0	Stage II
TCGA-AA-A02E	C2	T3	N1	M1	Stage IV	YES
TCGA-AA-A02F	C2	T3	N1	M1	Stage IV	YES
TCGA-AA-A02H	C1	T3	N2	M1	Stage IV	YES
TCGA-AA-A02J	C2	T3	N0	M1	Stage IV	YES
TCGA-AA-A02K	C2	T4	N2	M1	Stage IV	YES
TCGA-AA-A02O	C2	T3	N0	M0	Stage II	YES
TCGA-AA-A02R	C1	T3	N0	M0	Stage II	YES
TCGA-AA-A02W	C2	T2	N0	M0	Stage I
TCGA-AA-A02Y	C2	T2	N0	M0	Stage I	YES
TCGA-AA-A03F	C2	T3	N2	M0	Stage III
TCGA-AA-A03J	C2	T2	N0	M0	Stage I
TCGA-AD-5900	C1	T2	N0		Stage I	NO	NO
TCGA-AD-6548	C1	T2	N0	M0	Stage I	NO
TCGA-AD-6888	C2	T3	N1	M0	Stage III	YES	NO
TCGA-AD-6889	C2	T3	N0	M0	Stage II	NO
TCGA-AD-6890	C2	T1	N0			NO
TCGA-AD-6895	C2	T3	N1	M0	Stage III	YES
TCGA-AD-6899	C1	T4	N2		Stage III	YES
TCGA-AD-6901	C1	T3	N0			NO
TCGA-AD-6963	C2	T3	N0			NO
TCGA-AD-6964	C1	T4	N2			YES
TCGA-AD-6965	C2	T4	N2	M0	Stage III	YES
TCGA-AD-A5EJ	C2	T3	N0		Stage II	NO	NO
TCGA-AD-A5EK	C2	T2	N0		Stage I		NO
TCGA-AF-2687	C1	T3	N2	M0	Stage III	YES
TCGA-AF-2690	C1	T3	N2	M0	Stage III	YES
TCGA-AF-2691	C1	T1	N0	M0	Stage I	NO
TCGA-AF-2692	C1	T3	N0	M0	Stage II	NO
TCGA-AF-2693	C1	T2	N0		Stage I	NO
TCGA-AF-3400	C1	T3	N0	M0	Stage II	NO
TCGA-AF-3911	C1	T3	N2		Stage III	YES
TCGA-AF-3913	C1	T3	N1	M1	Stage IV	YES
TCGA-AF-4110	C1	T4	N2		Stage IV	YES
TCGA-AF-5654	C2	T2	N0	M0	Stage I	NO
TCGA-AF-6136	C2	T3	N1		Stage III	YES
TCGA-AF-6655	C1	T2	N1	M0	Stage III	YES
TCGA-AF-6672	C2	T4	N2		Stage IV	YES
TCGA-AF-A56K	C1	T3	N0	M0	Stage II	NO
TCGA-AF-A56L	C1	T3	N2	M0	Stage III	YES
TCGA-AF-A56N	C1	T3	N0	M0	Stage II	NO
TCGA-AG-3574	C2	T3	N0	M0	Stage II	NO
TCGA-AG-3575	C1	T3	N0	M0	Stage II	NO
TCGA-AG-3578	C1	T3	N0	M0	Stage II	NO
TCGA-AG-3580	C2	T1	N0	M0	Stage I	NO
TCGA-AG-3581	C2	T2	N0	M0	Stage I	NO
TCGA-AG-3582	C1	T3	N1	M1	Stage IV	NO
TCGA-AG-3583	C2	T3	N2	M1	Stage IV	YES
TCGA-AG-3584	C2	T3	N2	M1	Stage IV	YES
TCGA-AG-3586	C2	T3	N2	M0	Stage III	YES
TCGA-AG-3587	C1	T2	N0	M0	Stage I	NO
TCGA-AG-3591	C2	T3	N0	M0	Stage II	NO
TCGA-AG-3592	C1	T3	N0	M0	Stage II	NO
TCGA-AG-3593	C2	T3	N0	M0	Stage II	NO
TCGA-AG-3594	C2	T3	N0	M0	Stage II	NO
TCGA-AG-3598	C2	T3	N0	M0	Stage II	NO
TCGA-AG-3599	C2	T2	N0	M0	Stage I	NO
TCGA-AG-3600	C2	T3	N2	M0	Stage III	YES
TCGA-AG-3601	C1	T4	N1	M0	Stage III	YES
TCGA-AG-3602	C1	T3	N2	M0	Stage III	YES
TCGA-AG-3605	C2	T3	N1	M1	Stage IV	YES
TCGA-AG-3608	C2	T3	N0	M0	Stage II	NO
TCGA-AG-3609	C1	T3	N2	M0	Stage III	YES
TCGA-AG-3611	C2	T3	N0	M0	Stage II	NO
TCGA-AG-3612	C1	T3	N1	M0	Stage III	NO
TCGA-AG-3725	C2	T3	N2	M0	Stage III	YES
TCGA-AG-3726	C2	T2	N0	M0	Stage I	NO
TCGA-AG-3727	C2	T3	N1	M0	Stage III	YES
TCGA-AG-3728	C1	T3	N1	M0	Stage III	NO
TCGA-AG-3731	C1	T3	N1	M1	Stage IV
TCGA-AG-3732	C1	T2	N0	M0	Stage I	YES
TCGA-AG-3742	C1	T1	N0	M0	Stage I
TCGA-AG-3878	C1	T2	N0	M0	Stage I	NO
TCGA-AG-3881	C1	T3	N0	M0	Stage II	YES
TCGA-AG-3882	C1	T2	N0	M0	Stage I	YES
TCGA-AG-3883	C1	T2	N0	M0	Stage I	YES
TCGA-AG-3885	C2	T3	N1	M0	Stage III	YES
TCGA-AG-3887	C2	T3	N0	M0	Stage II	YES
TCGA-AG-3890	C2	T2	N0	M0	Stage I	YES
TCGA-AG-3892	C2	T1	N0	M0	Stage I
TCGA-AG-3893	C1	T3	N1	M0	Stage III	YES
TCGA-AG-3894	C2	T3	N0	M0	Stage II	YES
TCGA-AG-3896	C2	T2	N0	M0	Stage I	YES
TCGA-AG-3898	C1	T3	N0	M0	Stage II	NO
TCGA-AG-3901	C1	T3	N1	M0	Stage III	YES
TCGA-AG-3902	C2	T3	N0	M0	Stage II	NO
TCGA-AG-3909	C2	T3	N1	M0	Stage III	YES
TCGA-AG-3999	C2	T3	N2	M0	Stage III	YES
TCGA-AG-4001	C1	T3	N0	M0	Stage II	NO
TCGA-AG-4005	C1	T3	N2	M1	Stage IV	YES
TCGA-AG-4007	C1	T4	N2	M1	Stage IV	YES
TCGA-AG-4008	C1	T3	N0	M0	Stage II	YES
TCGA-AG-4015	C2	T3	N0	M0	Stage II	YES
TCGA-AG-4021	C1	T3	N2	M1	Stage IV	YES
TCGA-AG-4022	C1	T3	N0	M0	Stage II	YES
TCGA-AG-A002	C2	T2	N0	M0	Stage I
TCGA-AG-A008	C2	T2	N0	M0	Stage I	NO
TCGA-AG-A00C	C2	T3	N1	M0	Stage III	YES
TCGA-AG-A00H	C1	T3	N0	M0	Stage II	NO
TCGA-AG-A00Y	C2	T3	N0	M0	Stage II	NO
TCGA-AG-A011	C2	T3	N0	M0	Stage II	NO
TCGA-AG-A014	C2	T2	N0	M0	Stage I	NO
TCGA-AG-A015	C2	T1	N0	M0	Stage I	NO
TCGA-AG-A016	C2	T3	N2	M1	Stage IV	YES
TCGA-AG-A01J	C2	T3	N0	M0	Stage II	NO
TCGA-AG-A01L	C2	T3	N1	M0	Stage III	YES
TCGA-AG-A01N	C2	T2	N0	M1	Stage IV	YES
TCGA-AG-A01W	C2	T3	N0	M0	Stage II	YES
TCGA-AG-A01Y	C1	T3	N0	M0	Stage II	YES
TCGA-AG-A020	C2	T3	N1	M0	Stage III	YES
TCGA-AG-A023	C1	T4	N2	M1	Stage IV	YES
TCGA-AG-A025	C2	T1	N0	M0	Stage I
TCGA-AG-A026	C1	T4	N0	M0	Stage II	YES
TCGA-AG-A02G	C2	T2	N1	M1	Stage IV	YES
TCGA-AG-A02N	C2	T3	N0	M0	Stage II	YES
TCGA-AG-A02X	C2	T2	N0	M0	Stage I	YES
TCGA-AG-A032	C2	T3	N1	M0	Stage III	YES
TCGA-AG-A036	C2	T3	N2	M0	Stage III
TCGA-AH-6544	C2	T3	N1	M1
TCGA-AH-6547	C1	T3	N0			NO
TCGA-AH-6549	C1	T3
TCGA-AH-6643	C1	T3	N2	M0	Stage III	NO	NO
TCGA-AH-6644	C1	T3				NO
TCGA-AH-6897	C2	T2	N0	M0	Stage I	NO	NO
TCGA-AH-6903	C2	T3	N1	M0	Stage III	NO	NO
TCGA-AM-5820	C1	T4	N2	M1	Stage IV	YES	NO
TCGA-AM-5821	C1	T3	N0	M0	Stage II	NO	NO
TCGA-AU-3779	C1	T3	N0	M0	Stage II	NO	NO
TCGA-AU-6004	C1	T2	N0	M0	Stage I	NO	NO
TCGA-AY-4070	C1	T3	N2	M0	Stage III	YES	YES
TCGA-AY-4071	C1	T1	N0		Stage I	NO	NO
TCGA-AY-5543	C2	T3	N1	M1	Stage IV	NO	NO
TCGA-AY-6196	C1	T3	N2		Stage III	YES	NO
TCGA-AY-6197	C2	T3	N0		Stage II	NO	NO
TCGA-AY-6386	C2	T3	N1	M0	Stage III	NO	NO
TCGA-AY-A54L	C2	T2	N0	M0	Stage I	NO	NO
TCGA-AY-A69D	C2	T3	N0	M0	Stage II	NO	NO
TCGA-AY-A71X	C2	T2	N0	M0	Stage I	NO	NO
TCGA-AY-A8YK	C2	T3	N2	M1	Stage IV	YES	NO
TCGA-AZ-4308	C1	T3	N1	M0	Stage III	YES	NO
TCGA-AZ-4313	C2	T1	N0	M0	Stage I	YES	NO
TCGA-AZ-4315	C2	T3	N0	M0	Stage II	NO	NO
TCGA-AZ-4323	C1	T4	N2	M1	Stage IV
TCGA-AZ-4614	C2	T4	N1	M1	Stage IV	YES	NO
TCGA-AZ-4615	C1	T3	N1	M0	Stage III	YES	NO
TCGA-AZ-4616	C1	T3	N2	M1	Stage IV	YES	YES
TCGA-AZ-4682	C2	T3	N0	M1	Stage IV	NO
TCGA-AZ-4684	C1	T3	N2	M1	Stage IV	YES
TCGA-AZ-5403	C1	T3	N0		Stage II	NO	YES
TCGA-AZ-5407	C2	T1	N0	M0	Stage I	NO
TCGA-AZ-6598	C2	T3	N0		Stage II	NO	NO
TCGA-AZ-6599	C2	T2	N0		Stage I	NO	NO
TCGA-AZ-6600	C1	T4	N1	M1	Stage IV	YES	YES
TCGA-AZ-6601	C1	T3	N0	M0	Stage II	YES	YES
TCGA-AZ-6603	C1	T2	N1			NO	NO
TCGA-AZ-6605	C1	T4	N1	M0	Stage III	YES	NO
TCGA-AZ-6606	C2	T4	N2	M1	Stage IV	YES	YES
TCGA-AZ-6607	C1	T4	N2	M1	Stage IV	YES	YES
TCGA-AZ-6608	C2	T2	N1	M0	Stage III	YES	NO
TCGA-BM-6198	C1	T3	N1		Stage III	NO	NO
TCGA-CA-5254	C1	T3	N0	M0	Stage II
TCGA-CA-5255	C2	T3	N0	M0	Stage II
TCGA-CA-5256	C2	T3	N0	M0	Stage II
TCGA-CA-5796	C2	T3	N0	M0	Stage II
TCGA-CA-5797	C1	T3	N0	M0	Stage II
TCGA-CA-6715	C2	T3	N1	M0	Stage III
TCGA-CA-6716	C1	T3	N0	M0	Stage II
TCGA-CA-6717	C1	T3	N0	M0	Stage II
TCGA-CA-6718	C1	T3	N0	M0	Stage II
TCGA-CA-6719	C1	T3	N0	M0	Stage II
TCGA-CI-6619	C2	T3	N1	M1	Stage IV
TCGA-CI-6620	C1	T3	N1	M1	Stage IV
TCGA-CI-6621	C1	T3	N1		Stage III
TCGA-CI-6622	C2	T4	N0	M0	Stage II	YES	YES
TCGA-CI-6623	C2	T1	N0	M0	Stage I	NO	NO
TCGA-CI-6624	C1	T2	N0	M0	Stage I	NO	NO
TCGA-CK-4947	C1	T4	N1	M0	Stage III
TCGA-CK-4948	C1	T3	N1	M0	Stage III
TCGA-CK-4950	C2	T3	N1	M0	Stage III	NO	NO
TCGA-CK-4951	C1	T3	N0	M0	Stage II	NO	NO
TCGA-CK-4952	C2	T4	N2	M0	Stage III	NO	NO
TCGA-CK-5912	C1	T2	N0		Stage I	NO	NO
TCGA-CK-5913	C1	T3	N0		Stage II	NO	NO
TCGA-CK-5914	C1	T3	N1		Stage III	NO	NO
TCGA-CK-5915	C2	T2	N0		Stage I	NO	NO
TCGA-CK-5916	C1	T1	N0	M0	Stage I	YES	NO
TCGA-CK-6746	C2	T4	N0		Stage II	NO	YES
TCGA-CK-6747	C2	T3	N0		Stage II	NO	NO
TCGA-CK-6748	C1	T3	N1	M1	Stage IV	NO	NO
TCGA-CK-6751	C2	T2	N0		Stage I	NO	NO
TCGA-CL-4957	C2	T3	N1	M0
TCGA-CL-5917	C1	T3	N2		Stage III	YES	YES
TCGA-CL-5918	C2	T3	N0		Stage II	NO	NO
TCGA-CM-4743	C2	T3	N0	M0	Stage II	YES	NO
TCGA-CM-4744	C2	T2	N0	M0	Stage I	YES	NO
TCGA-CM-4746	C2	T2	N0	M0	Stage I	NO	NO
TCGA-CM-4747	C2	T4	N1	M1	Stage IV	YES	YES
TCGA-CM-4748	C1	T4	N1	M0	Stage III	YES	NO
TCGA-CM-4750	C2	T1	N1	M0	Stage III	YES	NO
TCGA-CM-4751	C1	T3	N1	M0	Stage III	YES	YES
TCGA-CM-4752	C2	T3	N0	M0	Stage II	NO	YES
TCGA-CM-5341	C1	T2	N1	M0	Stage III	YES	NO
TCGA-CM-5344	C1	T3	N1	M0	Stage III	YES	YES
TCGA-CM-5348	C1	T3	N1	M0	Stage III	YES	YES
TCGA-CM-5349	C1	T3	N0	M0	Stage II	NO	NO
TCGA-CM-5860	C1	T3	N0	M0	Stage II	NO	YES
TCGA-CM-5861	C2	T3	N0	M0	Stage II	NO	YES
TCGA-CM-5862	C1	T3	N1	M1	Stage IV	NO	NO
TCGA-CM-5863	C1	T3	N1	M0	Stage III	NO	YES
TCGA-CM-5864	C2	T2	N0	M0	Stage I	NO	NO
TCGA-CM-5868	C1	T4	N1	M1	Stage IV	YES	YES
TCGA-CM-6161	C1	T2	N0	M0	Stage I	NO	NO
TCGA-CM-6162	C1	T3	N1	M0	Stage III	YES	YES
TCGA-CM-6163	C1	T1	N0	M0	Stage I	NO	YES
TCGA-CM-6164	C1	T3	N0	M0	Stage II	NO	YES
TCGA-CM-6165	C1	T3	N0	M0	Stage II	NO	NO
TCGA-CM-6166	C2	T2	N0	M0	Stage I	NO	NO
TCGA-CM-6167	C1	T3	N2	M0	Stage III	YES	YES
TCGA-CM-6168	C1	T3	N0	M0	Stage II	NO	NO
TCGA-CM-6169	C1	T3	N0	M0	Stage II	YES	YES
TCGA-CM-6170	C1	T2	N0	M0	Stage I	NO	NO
TCGA-CM-6171	C2	T2	N0	M0	Stage I	NO	NO
TCGA-CM-6172	C1	T3	N1	M0	Stage III	NO	NO
TCGA-CM-6674	C1	T3	N0	M0	Stage II	NO	NO
TCGA-CM-6675	C2	T3	N2	M1	Stage IV	NO	YES
TCGA-CM-6676	C2	T2	N0	M0	Stage I	YES	NO
TCGA-CM-6677	C1	T3	N0	M0	Stage II	NO	NO
TCGA-CM-6678	C2	T4	N1	M1	Stage IV	NO	NO
TCGA-CM-6679	C1	T3	N0	M0	Stage II	NO	NO
TCGA-CM-6680	C1	T3	N2	M0	Stage III	NO	NO
TCGA-D5-5537	C2	T3	N2			NO	NO
TCGA-D5-5538	C1	T3	N1	M0	Stage III	NO	NO
TCGA-D5-5539	C1	T3	N1	M0	Stage III	YES
TCGA-D5-5540	C2	T3	N0	M0	Stage II	NO	NO
TCGA-D5-5541	C1	T3	N1	M0	Stage III	NO	NO
TCGA-D5-6529	C1	T3	N0	M0	Stage II	NO	YES
TCGA-D5-6530	C2	T2	N0	M0	Stage I	NO	YES
TCGA-D5-6531	C1	T3	N0	M0	Stage II	NO	NO
TCGA-D5-6532	C2	T3	N0	M0	Stage II	NO	NO
TCGA-D5-6533	C2	T4	N0	M0		NO	YES
TCGA-D5-6534	C1	T3	N0	M0	Stage II	NO	YES
TCGA-D5-6535	C2	T3	N1		Stage III	YES	YES
TCGA-D5-6536	C1	T3	N0	M0	Stage II	NO	YES
TCGA-D5-6537	C2	T3	N1		Stage III	YES	YES
TCGA-D5-6538	C2	T3	N2	M0	Stage III	NO	NO
TCGA-D5-6539	C2	T3	N0	M0		NO	YES
TCGA-D5-6540	C1	T2	N0	M0	Stage I	NO	NO
TCGA-D5-6541	C1	T3	N0	M0	Stage II	NO	NO
TCGA-D5-6898	C1	T2	N0	M0	Stage I	NO	NO
TCGA-D5-6920	C1	T3	N0	M0	Stage II	NO	NO
TCGA-D5-6922	C1	T3	N1	M0	Stage III	YES	NO
TCGA-D5-6923	C1	T2	N0	M0	Stage I	NO	NO
TCGA-D5-6924	C1	T3	N0	M0	Stage II	NO	NO
TCGA-D5-6926	C1	T4	N1	M0	Stage III	NO	NO
TCGA-D5-6927	C1	T3	N0	M0	Stage II	NO	NO
TCGA-D5-6928	C1	T3	N0	M0	Stage II	NO	NO
TCGA-D5-6929	C1	T3	N1	M1	Stage IV	YES	YES
TCGA-D5-6930	C1	T3	N0	M0	Stage II	NO	YES
TCGA-D5-6931	C1	T4	N2	M0	Stage III	YES	YES
TCGA-D5-6932	C1	T3	N0	M0	Stage II	NO	YES
TCGA-D5-7000	C1	T2	N0	M0	Stage I	NO	NO
TCGA-DC-4745	C1	T3	N1	M0	Stage III	NO	NO
TCGA-DC-4749	C2	T2	N0	M0	Stage I	YES	NO
TCGA-DC-5337	C2	T1	N0	M0	Stage I	NO	NO
TCGA-DC-5869	C1	T3	N1	M0	Stage III	NO	NO
TCGA-DC-6154	C1	T4	N2	M1	Stage IV	YES	YES
TCGA-DC-6155	C2	T2	N1	M0	Stage III	NO	NO
TCGA-DC-6156	C1	T4	N2	M1	Stage IV	YES	YES
TCGA-DC-6157	C2	T2	N0	M0	Stage I	NO	NO
TCGA-DC-6158	C1	T2	N0	M0	Stage I	NO	YES
TCGA-DC-6160	C2	T2	N0	M0	Stage I	NO	YES
TCGA-DC-6681	C1	T3	N2	M1	Stage IV	YES	YES
TCGA-DC-6682	C2	T3	N0	M0	Stage II	NO	NO
TCGA-DC-6683	C1	T3	N1	M0	Stage III	NO	YES
TCGA-DM-A0X9	C2	T3	N0	M0	Stage II	NO
TCGA-DM-A0XD	C2	T3	N0	M0	Stage II	NO
TCGA-DM-A0XF	C2	T3	N2	M0	Stage III	NO
TCGA-DM-A1D0	C2	T3	N0	M0	Stage II	NO
TCGA-DM-A1D4	C2	T3	N0	M0	Stage II	NO
TCGA-DM-A1D6	C2	T3	N0	M0	Stage II	NO
TCGA-DM-A1D8	C2	T3	N1
TCGA-DM-A1D9	C2	T3	N0	M0	Stage II	NO
TCGA-DM-A1DA	C2	T3	N2	M0	Stage III
TCGA-DM-A1DB	C2	T3	N0	M0	Stage II	NO
TCGA-DM-A1HA	C2	T3	N2	M0	Stage III
TCGA-DM-A1HB	C2	T3	N1	M0	Stage III	NO
TCGA-DM-A280	C2	T3	N0	M0	Stage II	NO
TCGA-DM-A282	C2	T3	N0	M0	Stage II	NO
TCGA-DM-A285	C1	T3	N2	M1	Stage IV
TCGA-DM-A288	C2	T3	N2	M0	Stage III	NO
TCGA-DM-A28A	C2	T3	N2	M0	Stage III	NO
TCGA-DM-A28C	C2	T3	N0	M0	Stage II
TCGA-DM-A28E	C2	T3	N0	M0	Stage II	NO
TCGA-DM-A28F	C2	T3	N1	M0	Stage III
TCGA-DM-A28G	C2	T3	N0	M0	Stage II	NO
TCGA-DM-A28H	C2	T3	N2	M0	Stage III	NO
TCGA-DM-A28K	C2	T3	N0	M0	Stage II	NO
TCGA-DM-A28M	C2	T3	N0	M0	Stage II	NO
TCGA-DT-5265	C1	T3	N0	M0	Stage II
TCGA-DY-A0XA	C2	T3	N0	M0	Stage II	NO
TCGA-DY-A1DC	C1	T3	N0	M0	Stage II	NO
TCGA-DY-A1DD	C1	T3	N1	M0	Stage III
TCGA-DY-A1DE	C1	T3	N0	M0	Stage II	NO
TCGA-DY-A1DF	C1	T3	N2	M0	Stage III
TCGA-DY-A1DG	C2	T3	N1	M1	Stage IV
TCGA-DY-A1H8	C2	T2	N1	M0	Stage III
TCGA-EF-5830	C2	T4	N0	M0	Stage II	NO	NO
TCGA-EF-5831	C1	T3	N0	M0	Stage II
TCGA-EI-6506	C2	T3	N0	M0	Stage II	NO	YES
TCGA-EI-6507	C1	T3	N0	M0	Stage II	NO	NO
TCGA-EI-6508	C2	T3	N1	M0	Stage III	YES	YES
TCGA-EI-6509	C1	T3	N2	M0	Stage III	YES	NO
TCGA-EI-6510	C2	T2	N0			NO	YES
TCGA-EI-6511	C1	T3	N1	M0	Stage III	YES	YES
TCGA-EI-6512	C2	T3	N1	M0	Stage III	NO	NO
TCGA-EI-6513	C1	T3	N1	M0	Stage III	NO	NO
TCGA-EI-6514	C1	T3	N0	M0	Stage II	NO	NO
TCGA-EI-6881	C2	T3	N1	M0	Stage III	NO	NO
TCGA-EI-6882	C2	T3	N0	M0	Stage II	NO	NO
TCGA-EI-6883	C2	T3	N0	M0	Stage II	NO	NO
TCGA-EI-6884	C1	T3	N1	M0	Stage III	NO	NO
TCGA-EI-6885	C1	T3	N1	M1	Stage IV	YES	YES
TCGA-EI-6917	C1	T3	N1	M0	Stage III	NO	NO
TCGA-EI-7002	C1	T3	N2	M1	Stage IV	YES
TCGA-EI-7004	C1	T4	N2	M0		YES	NO
TCGA-F4-6459	C1	T3	N2	M0	Stage III	NO	NO
TCGA-F4-6460	C1	T3	N1	M0	Stage III	NO	NO
TCGA-F4-6461	C1	T4	N2	M0	Stage III	NO	NO
TCGA-F4-6463	C1	T3	N0	M0	Stage II	NO	NO
TCGA-F4-6569	C1	T2	N0	M0	Stage I	NO	NO
TCGA-F4-6570	C1	T3	N0	M0	Stage II	NO	NO
TCGA-F4-6703	C1	T3	N0	M0	Stage II	NO	NO
TCGA-F4-6704	C1	T3	N2		Stage III	NO
TCGA-F4-6805	C1	T3	N0	M0	Stage II	NO	NO
TCGA-F4-6806	C1	T2	N0	M0	Stage I	NO	NO
TCGA-F4-6807	C1	T3	N2	M0	Stage III	NO	NO
TCGA-F4-6808	C2	T1	N0	M0	Stage I	NO	NO
TCGA-F4-6809	C1	T3	N1	M1	Stage IV	NO	NO
TCGA-F4-6854	C1	T3	N0	M0	Stage II	NO	NO
TCGA-F4-6855	C1	T3	N0	M0	Stage II	NO	NO
TCGA-F4-6856	C2	T2	N0	M0	Stage I	NO	NO
TCGA-F5-6464	C1	T4	N2	M0	Stage III	NO	NO
TCGA-F5-6465	C1	T3	N0	M0	Stage II	NO	NO
TCGA-F5-6571	C1	T3	N0	M0	Stage II	NO	NO
TCGA-F5-6702	C1	T3	N1	M1	Stage IV	NO	NO
TCGA-F5-6811	C1	T3	N0	M0	Stage II	NO
TCGA-F5-6812	C1	T3	N0	M0	Stage II	NO	NO
TCGA-F5-6813	C1	T4	N2	M0	Stage III	NO	NO
TCGA-F5-6814	C2	T3	N0	M0	Stage II	NO	NO
TCGA-F5-6861	C2	T3	N0	M0	Stage II	NO	NO
TCGA-F5-6863	C1	T4	N1	M0	Stage III	NO	NO
TCGA-F5-6864	C1	T3	N2	M0	Stage III	NO	NO
TCGA-G4-6293	C2	T3	N1	M0	Stage III	NO	NO
TCGA-G4-6294	C2	T3	N1	M1	Stage IV	NO	NO
TCGA-G4-6295	C2	T3	N0	M0	Stage II	NO	NO
TCGA-G4-6297	C1	T3	N2	M1	Stage IV	YES	YES
TCGA-G4-6298	C2	T4	N1		Stage III	NO	YES
TCGA-G4-6299	C1	T3	N2	M0	Stage III	YES	NO
TCGA-G4-6302	C1	T3	N0	M0	Stage II	YES	YES
TCGA-G4-6303	C1	T3	N1	M1	Stage IV	YES	NO
TCGA-G4-6304	C2	T4	N0	M0	Stage II	NO	NO
TCGA-G4-6306	C2	T2	N0	M0			NO
TCGA-G4-6307	C2	T3	N1	M0	Stage III	YES	NO
TCGA-G4-6309	C2	T3	N1	M0	Stage III	NO	NO
TCGA-G4-6310	C1	T3	N1	M0	Stage III	NO	NO
TCGA-G4-6311	C1	T3	N1		Stage III	YES	YES
TCGA-G4-6314	C1	T3	N2	M1	Stage IV	YES	NO
TCGA-G4-6315	C2	T3	N1	M1	Stage IV	NO	YES
TCGA-G4-6317	C2	T3	N2		Stage III		NO
TCGA-G4-6320	C2	T3	N1		Stage III	YES	NO
TCGA-G4-6321	C2	T2	N1		Stage III	NO	NO
TCGA-G4-6322	C2	T3	N1		Stage III	YES	NO
TCGA-G4-6323	C2	T1	N0		Stage I	NO	NO
TCGA-G4-6586	C2	T3	N0	M0	Stage II	YES	NO
TCGA-G4-6588	C1	T3	N0	M0	Stage II	NO	NO
TCGA-G4-6625	C1	T3	N0	M0	Stage II	NO	NO
TCGA-G4-6626	C2	T3	N0	M0	Stage II	NO	NO
TCGA-G4-6627	C1	T3	N0	M0	Stage II	NO	NO
TCGA-G4-6628	C1	T2	N0	M0	Stage I	NO	NO
TCGA-G5-6233	C2	T3	N2	M0		YES	YES
TCGA-G5-6235	C2	T3	N1		Stage III	NO	NO
TCGA-G5-6572	C1					NO	NO
TCGA-G5-6641	C2					NO	NO
TCGA-NH-A50T	C2	T1	N1		Stage III	NO	NO
TCGA-NH-A50U	C2	T3	N0		Stage II	NO	YES
TCGA-NH-A50V	C1	T4	N0	M1	Stage IV	NO	NO
TCGA-NH-A5IV	C1	T3	N2	M0	Stage III	NO	NO
TCGA-NH-A6GA	C2	T4	N2		Stage III	YES	NO
TCGA-NH-A6GB	C2	T3	N2		Stage III	NO	NO
TCGA-NH-A6GC	C1	T4	N1	M1	Stage IV	NO	NO
TCGA-NH-A8F7	C2	T3	N0		Stage II	NO	NO
TCGA-NH-A8F8	C1	T4	N2	M1	Stage IV	YES	NO
TCGA-QG-A5YV	C2	T4	N1		Stage III	NO	NO
TCGA-QG-A5YW	C1	T3	N2		Stage III	NO	NO
TCGA-QG-A5YX	C2	T3	N0		Stage II	NO	NO
TCGA-QG-A5Z1	C1	T3	N1		Stage III	YES	YES
TCGA-QG-A5Z2	C2	T2	N0	M0	Stage I	NO	NO
TCGA-QL-A97D	C2	T2	N0		Stage I
TCGA-RU-A8FL	C2	T3	N2		Stage III
TCGA-SS-A7HO	C2	T4	N0	M0	Stage II	YES	NO
TCGA-T9-A92H	C2	T3	N0	M0	Stage II	NO	YES
TCGA-WS-AB45	C1	T3	N0		Stage II	NO	NO

## Sheet: Cluster_analysis_in_CRC
Characteristics	C1(N=306)	C2(N=311)	Total(N=617)	pvalue	FDR
T				0.01	0.06
T1	6(0.98%)	15(2.44%)	21(3.41%)
T2	42(6.83%)	63(10.24%)	105(17.07%)
T3	215(34.96%)	204(33.17%)	419(68.13%)
T4	42(6.83%)	28(4.55%)	70(11.38%)
N				0.0013	0.0081
N0	152(24.80%)	196(31.97%)	348(56.77%)
N1	79(12.89%)	71(11.58%)	150(24.47%)
N2	72(11.75%)	43(7.01%)	115(18.76%)
M				0.51	0.51
M0	226(41.54%)	231(42.46%)	457(84.01%)
M1	47(8.64%)	40(7.35%)	87(15.99%)
Stage				0.05	0.18
Stage I	43(7.21%)	62(10.40%)	105(17.62%)
Stage II	106(17.79%)	118(19.80%)	224(37.58%)
Stage III	101(16.95%)	78(13.09%)	179(30.03%)
Stage IV	48(8.05%)	40(6.71%)	88(14.77%)
lymphatic	invasion			0.05	0.18
NO	156(28.06%)	173(31.12%)	329(59.17%)
YES	128(23.02%)	99(17.81%)	227(40.83%)
perineural	invasion	present		0.19	0.37
NO	93(40.09%)	79(34.05%)	172(74.14%)
YES	39(16.81%)	21(9.05%)	60(25.86%)

## Sheet: result of Univariate Cox
Tag	p.value	HR	Low 95%CI	High 95%CI	KMplot_pvalue	Likelihood	logrank	Wald
ABI2	0.826337	0.973588	0.766528	1.23658	0.822917	0.754835	0.754272	0.754243
ACTB	0.0337821	1.95059	1.05255	3.61486	0.0379417	0.0377215	0.0358864	0.0354573
ACTG1	0.0268429	0.606063	0.38902	0.944199	0.169056	0.0298378	0.0276886	0.0275243
ACTN1	0.0548432	1.39756	0.993078	1.96678	0.564966	0.0562943	0.0577707	0.0578507
ACTN2	0.0255994	1.18251	1.02066	1.37004	0.481282	0.0329212	0.0261314	0.0255933
ACTN3	0.354063	0.91768	0.765219	1.10052	0.539143	0.295087	0.299284	0.299031
ACTN4	0.796363	0.956244	0.680749	1.34323	0.308471	0.740011	0.738931	0.738852
APC	0.370999	0.925603	0.781386	1.09644	0.0983952	0.376451	0.36768	0.367531
APC2	0.000893589	1.43536	1.15973	1.77649	0.0756678	0.00122917	0.001165	0.00104255
ARAF	0.387598	1.16862	0.820641	1.66416	0.328056	0.337539	0.343658	0.343018
ARHGAP35	0.80495	0.96534	0.729611	1.27723	0.0869243	0.806157	0.805694	0.805688
ARHGEF1	0.0100222	1.50503	1.10258	2.05437	0.0558538	0.0106563	0.0117881	0.0113315
ARHGEF12	0.622913	0.943529	0.748399	1.18954	0.518556	0.625386	0.623422	0.623334
ARHGEF4	0.107066	1.09149	0.981249	1.21412	0.178071	0.123846	0.12186	0.122259
ARHGEF6	0.937439	1.00648	0.856542	1.18267	0.740282	0.963658	0.963667	0.963667
ARHGEF7	0.987438	0.997707	0.74969	1.32777	0.455508	0.892194	0.89221	0.89221
ARPC1A	0.156138	1.3743	0.885624	2.13263	0.42326	0.165846	0.16485	0.164506
ARPC1B	0.00434932	1.69773	1.17999	2.44264	0.034798	0.00418787	0.00437927	0.00414809
ARPC2	0.777804	0.930335	0.5634	1.53625	0.748476	0.663656	0.66285	0.66281
ARPC3	0.507384	1.10348	0.824766	1.47637	0.727962	0.519194	0.528779	0.52866
ARPC4	0.376719	0.814821	0.517445	1.2831	0.897332	0.37551	0.37482	0.37397
ARPC5	0.901866	1.02118	0.731833	1.42493	0.594781	0.974119	0.974122	0.974122
ARPC5L	0.00993421	1.65672	1.12867	2.4318	0.0828637	0.00931383	0.00951387	0.00940307
BAIAP2	0.236599	1.13146	0.922171	1.38824	0.224895	0.201016	0.205386	0.204731
BCAR1	0.0243171	1.54188	1.05777	2.24754	0.037013	0.0210452	0.0270094	0.0237354
BDKRB1	0.678212	1.03776	0.871076	1.23634	0.614265	0.663805	0.664865	0.664843
BDKRB2	0.218233	0.873967	0.705283	1.083	0.161259	0.23834	0.234525	0.234257
BRAF	0.230306	1.1584	0.911006	1.47297	0.10702	0.231165	0.235277	0.233255
BRK1	0.761357	0.941222	0.636662	1.39147	0.320488	0.756132	0.754921	0.754866
CD14	0.166236	1.12471	0.952314	1.32831	0.872035	0.114373	0.113696	0.113488
CDC42	0.150971	0.832554	0.648327	1.06913	0.281304	0.175223	0.162611	0.162386
CFL1	0.747365	0.922917	0.566486	1.50361	0.272328	0.69499	0.693994	0.693944
CFL2	0.100119	1.15851	0.972147	1.3806	0.0806176	0.0675713	0.067014	0.0660613
CHRM1	0.776643	1.01314	0.925781	1.10874	0.326396	0.830887	0.830974	0.830976
CHRM2	0.355531	1.03912	0.957876	1.12727	0.996101	0.28643	0.27755	0.278102
CHRM3	0.756977	0.982165	0.876364	1.10074	0.863991	0.736838	0.735587	0.73559
CHRM4	0.911034	1.0061	0.904295	1.11937	0.642759	0.911394	0.911432	0.911432
CHRM5	0.80016	1.02308	0.857387	1.2208	0.329745	0.80288	0.802191	0.802174
CRK	0.379075	0.857563	0.608929	1.20772	0.60065	0.387848	0.387238	0.387044
CRKL	0.914456	1.01877	0.725628	1.43034	0.77392	0.965897	0.965903	0.965903
CSK	0.0740466	1.39052	0.968462	1.99652	0.380874	0.0674696	0.0709333	0.0706674
CYFIP1	0.88947	0.972849	0.65986	1.4343	0.715896	0.812273	0.812	0.811999
CYFIP2	0.23146	0.88601	0.726685	1.08027	0.434686	0.211759	0.204108	0.204141
DIAPH1	0.0409248	0.688465	0.481339	0.98472	0.0889274	0.0529982	0.0495716	0.049568
DIAPH2	0.653249	0.949473	0.757261	1.19047	0.734458	0.620029	0.618256	0.61817
DIAPH3	0.0316325	0.804092	0.659086	0.981001	0.0430558	0.0273157	0.0227144	0.022384
DOCK1	0.433681	1.11122	0.853376	1.44698	0.471975	0.449008	0.451012	0.450848
EGF	0.051396	0.927918	0.860641	1.00045	0.0210867	0.0551957	0.0571301	0.0576878
EGFR	0.207451	1.15147	0.924739	1.43378	0.860573	0.193816	0.196844	0.19619
ENAH	0.579159	0.951393	0.797783	1.13458	0.768723	0.575872	0.572364	0.572338
EZR	0.0983789	1.35134	0.945572	1.93123	0.716913	0.0925967	0.0954987	0.0948732
F2	0.621217	0.979055	0.900209	1.06481	0.255007	0.746237	0.747017	0.746995
F2R	0.484338	0.933539	0.769887	1.13198	0.851716	0.465143	0.463008	0.462997
FGD1	0.344755	1.08506	0.916027	1.28528	0.401774	0.348199	0.345346	0.345464
FGD3	0.229362	1.13832	0.921556	1.40606	0.475858	0.245256	0.24482	0.244629
FGF1	0.846147	1.01376	0.883029	1.16385	0.21848	0.862153	0.862054	0.862054
FGF10	0.870658	1.00852	0.910597	1.11698	0.753859	0.949321	0.94934	0.94934
FGF11	0.465512	1.06597	0.897904	1.2655	0.803524	0.495117	0.49456	0.494512
FGF12	0.144753	1.12845	0.959282	1.32745	0.769131	0.142727	0.137756	0.137068
FGF13	0.175966	1.08848	0.962703	1.2307	0.485984	0.191596	0.188285	0.188504
FGF14	0.122354	1.114	0.971418	1.27751	0.0928985	0.147384	0.137776	0.137533
FGF16	0.233173	1.11704	0.931208	1.33995	NA	0.245809	0.232144	0.233107
FGF17	0.712614	1.02419	0.901857	1.16313	0.408448	0.705762	0.705338	0.705337
FGF18	0.369824	1.06313	0.929996	1.21533	0.256839	0.422825	0.424714	0.424547
FGF19	0.0663162	1.0569	0.99628	1.1212	0.0621899	0.0764583	0.0753488	0.0757311
FGF2	0.516887	1.04211	0.919913	1.18053	0.460467	0.455602	0.456205	0.456132
FGF20	0.824924	1.00668	0.949004	1.06786	0.529399	0.856688	0.856449	0.856453
FGF21	0.617735	0.966331	0.844719	1.10545	NA	0.885972	0.886458	0.886457
FGF22	0.0325245	1.16109	1.01251	1.33147	0.0781489	0.0291411	0.0267496	0.0268261
FGF23	0.378533	1.04534	0.9471	1.15377	NA	0.340601	0.327801	0.328456
FGF3	0.903105	1.00429	0.937377	1.07598	NA	0.971756	0.971735	0.971735
FGF4	0.057424	0.869695	0.753048	1.00441	0.416773	0.0567099	0.0620302	0.0624768
FGF5	0.00712686	1.177	1.04526	1.32534	0.00701726	0.00954317	0.00758342	0.00779187
FGF6	0.579736	0.931033	0.722974	1.19897	NA	0.544701	0.561485	0.561714
FGF7	0.802868	1.01333	0.913276	1.12434	0.923614	0.875152	0.875172	0.87517
FGF8	0.0833499	1.09889	0.987639	1.22267	0.278545	0.0771643	0.0743957	0.0740259
FGF9	0.484201	1.03542	0.939211	1.14149	0.86609	0.499529	0.498309	0.498355
FGFR1	0.697852	1.03247	0.87866	1.2132	0.391779	0.76135	0.761604	0.761606
FGFR2	0.850612	1.01151	0.897901	1.1395	0.604528	0.800971	0.801231	0.801231
FGFR3	0.595782	1.03684	0.907108	1.18513	0.443572	0.644203	0.645151	0.645113
FGFR4	0.452938	0.945819	0.817771	1.09392	0.595913	0.430003	0.421895	0.421863
FN1	0.185213	1.07019	0.968005	1.18316	0.16216	0.18519	0.18645	0.186329
GIT1	0.121655	1.26326	0.939677	1.69828	0.307417	0.1276	0.130286	0.129354
GNA12	0.316194	1.20367	0.837681	1.72957	0.372246	0.346986	0.349212	0.349169
GNA13	0.322591	0.883633	0.691531	1.1291	0.280844	0.33508	0.327077	0.326452
GNG12	0.0844189	0.829827	0.671387	1.02566	0.0140368	0.0834211	0.0749782	0.0746856
GSN	0.0757208	1.21261	0.980239	1.50006	0.519415	0.089048	0.0910017	0.0904738
HRAS	0.104213	1.291	0.94867	1.75686	0.726458	0.104102	0.104544	0.10326
INS	0.849358	1.01303	0.886311	1.15788	NA	0.854814	0.853447	0.853465
INSRR	0.311433	1.07973	0.930694	1.25263	0.17833	0.397021	0.38883	0.388753
IQGAP1	0.644982	1.0621	0.821967	1.3724	0.924566	0.757178	0.758173	0.758143
IQGAP2	0.246765	0.925892	0.812782	1.05474	0.127215	0.26861	0.261646	0.261821
IQGAP3	0.602752	0.941705	0.751068	1.18073	0.828642	0.513018	0.512865	0.512794
ITGA1	0.954828	0.994248	0.814343	1.2139	0.81777	0.973324	0.973318	0.973318
ITGA10	0.0800426	1.13977	0.984462	1.31958	0.043019	0.0995725	0.0943702	0.0934286
ITGA11	0.575329	1.03587	0.915706	1.17181	0.175303	0.603057	0.603642	0.603644
ITGA2	0.239225	0.890641	0.734414	1.0801	0.0438775	0.236077	0.227713	0.227747
ITGA2B	0.583459	1.04561	0.891532	1.22631	0.793518	0.573907	0.571396	0.571271
ITGA3	0.288549	1.13792	0.896372	1.44456	0.624533	0.285012	0.286795	0.28668
ITGA4	0.415579	0.944299	0.822597	1.08401	0.467655	0.4037	0.40096	0.400978
ITGA5	0.0808033	1.14652	0.983388	1.33671	0.0214076	0.0795312	0.0779067	0.0774778
ITGA6	0.481197	0.920946	0.732343	1.15812	0.760232	0.402156	0.398933	0.398889
ITGA7	0.0253275	1.22376	1.02527	1.46068	0.0269005	0.0250317	0.0231175	0.0231498
ITGA8	0.113807	0.880345	0.751714	1.03099	0.0596889	0.112584	0.110716	0.110812
ITGA9	0.342145	1.06922	0.931306	1.22757	0.231431	0.327768	0.328898	0.328973
ITGAD	0.779366	1.01925	0.891941	1.16474	0.81566	0.778714	0.778402	0.778395
ITGAE	0.86783	0.974231	0.716355	1.32494	0.698914	0.834612	0.834676	0.834671
ITGAL	0.501207	0.953692	0.830619	1.095	0.337726	0.601863	0.601299	0.601314
ITGAM	0.619475	1.03015	0.916199	1.15826	0.916825	0.629855	0.629838	0.629843
ITGAV	0.351196	0.918894	0.769194	1.09773	0.193486	0.348114	0.343232	0.342722
ITGAX	0.758495	1.02058	0.896274	1.16213	0.34798	0.750832	0.750855	0.750847
ITGB1	0.693367	1.05201	0.817647	1.35354	0.55	0.712781	0.713595	0.713569
ITGB2	0.873218	1.01066	0.887257	1.15122	0.739625	0.851327	0.851398	0.851398
ITGB3	0.366033	0.934001	0.805475	1.08303	0.564519	0.355612	0.35421	0.353792
ITGB4	0.223621	1.1618	0.912502	1.47921	0.112961	0.248289	0.25526	0.254061
ITGB5	0.347147	1.17477	0.839689	1.64356	0.514099	0.378727	0.378655	0.378634
ITGB6	0.506525	1.06836	0.878984	1.29854	0.905732	0.546327	0.549635	0.549437
ITGB7	0.360433	0.938497	0.81913	1.07526	0.0795004	0.388898	0.386308	0.386324
ITGB8	0.911476	1.00844	0.869552	1.16951	0.75595	0.952858	0.952871	0.952871
KRAS	0.607939	0.942156	0.750345	1.183	0.330302	0.546161	0.543233	0.542868
LIMK1	2.07988e-05	2.09744	1.49125	2.95004	0.000304004	3.2962e-05	3.49485e-05	2.43548e-05
LIMK2	0.339332	0.859821	0.630756	1.17207	0.501961	0.298608	0.294499	0.2943
MAP2K1	0.545825	1.10839	0.79373	1.54779	0.411998	0.542162	0.545169	0.545114
MAP2K2	0.96591	1.00844	0.685939	1.48256	0.78267	0.989629	0.989631	0.989631
MAPK1	0.193297	0.827652	0.622406	1.10058	0.279621	0.191033	0.176296	0.174101
MAPK3	0.285656	1.18446	0.868082	1.61614	0.0493464	0.348949	0.353392	0.353045
MRAS	0.146689	1.12403	0.959852	1.31629	0.0770654	0.150836	0.152775	0.152768
MSN	0.584691	1.05498	0.870734	1.27822	0.373506	0.547215	0.547765	0.547749
MYH10	0.551163	1.04583	0.902535	1.21188	0.893667	0.534726	0.534684	0.534692
MYH14	0.911903	0.987322	0.787587	1.23771	0.927947	0.848955	0.848202	0.848195
MYH9	0.766152	0.95811	0.722672	1.27025	0.478283	0.710024	0.708265	0.708239
MYL10	0.372971	1.06745	0.924665	1.23229	NA	0.447396	0.439352	0.439615
MYL12A	0.182332	1.26611	0.895102	1.79089	0.531986	0.198094	0.199275	0.198343
MYL12B	0.0693881	1.37497	0.975051	1.93891	0.136517	0.0739125	0.075016	0.0741293
MYL2	0.0365775	1.12933	1.00762	1.26573	NA	0.0307551	0.0260513	0.0265619
MYL5	0.385942	1.10631	0.88042	1.39014	0.92193	0.343744	0.341901	0.341937
MYL7	0.112068	0.79291	0.59555	1.05567	NA	0.0888698	0.115888	0.11727
MYL9	0.0339834	1.16256	1.01145	1.33624	0.0286705	0.037223	0.0353242	0.0352032
MYLK	0.339428	1.06604	0.934955	1.21551	0.24685	0.345731	0.34341	0.343287
MYLK2	0.595786	1.05268	0.870798	1.27255	0.870936	0.591922	0.593163	0.593096
MYLK3	0.867074	1.0183	0.823469	1.25923	0.131345	0.870214	0.869945	0.86994
MYLPF	0.432018	1.05734	0.920057	1.2151	0.0416732	0.469412	0.473298	0.473053
NCKAP1	0.697167	0.948882	0.728518	1.2359	0.100459	0.625581	0.622311	0.622231
NCKAP1L	0.767741	0.978519	0.847192	1.1302	0.4408	0.768662	0.768483	0.768488
NRAS	0.401583	0.912745	0.737394	1.12979	0.0695126	0.38837	0.379948	0.379688
PAK1	0.188348	0.802044	0.57738	1.11413	0.117823	0.13922	0.13181	0.131437
PAK2	0.339394	1.15432	0.859927	1.5495	0.500407	0.364338	0.372579	0.372135
PAK3	0.335337	1.07864	0.924686	1.25822	0.598442	0.398791	0.395665	0.395664
PAK4	0.100815	1.2624	0.955704	1.66753	0.104173	0.13812	0.132308	0.127182
PAK6	0.123648	1.18611	0.954474	1.47395	0.584402	0.167431	0.165068	0.165072
PDGFA	0.59976	1.05246	0.869499	1.27391	0.43743	0.650199	0.649695	0.649691
PDGFB	0.0711452	1.23123	0.982244	1.54334	0.362745	0.0812565	0.0827683	0.0822996
PDGFC	0.680138	0.970984	0.844148	1.11688	0.947153	0.688965	0.688201	0.688186
PDGFD	0.86425	0.986931	0.848775	1.14758	0.933458	0.867228	0.867036	0.867034
PDGFRA	0.0651422	0.885895	0.778868	1.00763	0.0221454	0.0695493	0.0636803	0.06324
PDGFRB	0.265159	1.09779	0.931639	1.29357	0.485608	0.311371	0.312906	0.312879
PFN1	0.263077	1.25927	0.840971	1.88563	0.1412	0.256593	0.258119	0.257729
PFN2	0.0167658	1.16038	1.02722	1.3108	0.0136278	0.0134644	0.014578	0.01497
PFN3	0.758512	0.976767	0.840829	1.13468	NA	0.721264	0.724385	0.724462
PFN4	0.95792	1.0031	0.894049	1.12546	0.271562	0.959304	0.959335	0.959335
PIK3CA	0.376728	1.10407	0.886466	1.37508	0.187026	0.399594	0.407662	0.406529
PIK3CB	0.775576	0.96514	0.756223	1.23177	0.414921	0.726491	0.724562	0.724497
PIK3CD	0.542061	1.05307	0.891801	1.2435	0.491751	0.488936	0.489544	0.489563
PIK3CG	0.279738	0.937542	0.83407	1.05385	0.338934	0.289951	0.28713	0.28714
PIK3R1	0.999248	1.0001	0.810853	1.23352	0.479663	0.977189	0.977183	0.977183
PIK3R2	0.294205	1.14564	0.88862	1.47699	0.383837	0.288849	0.291763	0.291112
PIK3R3	0.517752	0.929646	0.745271	1.15963	0.232967	0.527175	0.525811	0.525784
PIK3R5	0.817563	1.01677	0.882814	1.17104	0.850459	0.771818	0.771943	0.771939
PIKFYVE	0.759087	1.03233	0.842388	1.26509	0.965676	0.795985	0.796586	0.796565
PIP4K2A	0.11142	1.24804	0.95005	1.63951	0.526762	0.112523	0.114639	0.113725
PIP4K2B	0.0368408	1.41478	1.02143	1.95961	0.271457	0.0397103	0.0409531	0.0404306
PIP4K2C	0.350733	1.19683	0.820611	1.74554	0.652266	0.377188	0.379747	0.379239
PIP5K1A	0.365266	1.1526	0.847529	1.56749	0.148681	0.375881	0.381554	0.38105
PIP5K1B	0.427636	0.914173	0.73238	1.14109	0.903055	0.322404	0.316313	0.315983
PIP5K1C	0.051832	1.42522	0.997191	2.03698	0.016996	0.056919	0.0631536	0.0623523
PPP1CA	0.435827	1.18949	0.768803	1.84038	0.952675	0.481137	0.487293	0.486354
PPP1CB	0.796839	0.967377	0.751509	1.24525	0.522762	0.770851	0.769671	0.769652
PPP1CC	0.856941	0.972971	0.722297	1.31064	0.383499	0.786681	0.785554	0.785536
PPP1R12A	0.50061	1.08564	0.854753	1.37889	0.172446	0.553441	0.557729	0.557447
PTK2	0.800623	0.965306	0.733925	1.26963	0.835713	0.73461	0.734553	0.73454
PXN	0.0602949	1.44026	0.98433	2.10736	0.422624	0.0739353	0.0796308	0.078957
RAC1	0.791556	1.0515	0.724556	1.52597	0.931468	0.860985	0.861163	0.86116
RAC2	0.56155	1.06454	0.861906	1.31482	0.801134	0.498988	0.501496	0.50145
RAC3	0.115222	1.14047	0.968399	1.34311	0.201279	0.126373	0.124786	0.124692
RAF1	0.986465	0.996538	0.667557	1.48765	0.874081	0.986319	0.986319	0.986319
RDX	0.605111	1.03567	0.906836	1.1828	0.827694	0.550394	0.551362	0.551375
RHOA	0.162645	0.75285	0.505402	1.12145	0.120125	0.152061	0.141472	0.140836
ROCK1	0.680307	1.04226	0.855979	1.26909	0.837672	0.686853	0.688822	0.688774
ROCK2	0.328243	0.909798	0.75273	1.09964	0.250622	0.304208	0.296745	0.296544
RRAS	0.252166	1.1969	0.879944	1.62801	0.351157	0.265819	0.267559	0.267227
RRAS2	0.264455	1.1088	0.924858	1.32932	0.50328	0.257392	0.269048	0.269128
SCIN	0.901286	1.00759	0.894172	1.13538	0.825462	0.915102	0.915139	0.915139
SLC9A1	0.956245	1.00741	0.773743	1.31166	0.687958	0.962091	0.962107	0.962107
SOS1	0.956193	0.993548	0.78866	1.25166	0.94616	0.894301	0.894094	0.894092
SOS2	0.696576	1.04654	0.832639	1.31539	0.601901	0.717545	0.719088	0.719042
SSH1	0.318603	1.15675	0.868884	1.53998	0.216642	0.335113	0.337003	0.336647
SSH2	0.83466	0.972663	0.74977	1.26182	0.233216	0.844461	0.844312	0.844306
SSH3	0.0466359	1.42355	1.00527	2.01585	0.181339	0.0563667	0.0641294	0.0625602
TIAM1	0.822213	1.01525	0.889712	1.1585	0.260866	0.860747	0.860794	0.860792
TIAM2	0.186415	1.15279	0.933574	1.42349	0.0827171	0.226935	0.229508	0.22842
TMSB4X	0.0618674	0.741389	0.541551	1.01497	0.0160626	0.0627951	0.0611252	0.0611665
TMSB4Y	0.275471	0.971488	0.922272	1.02333	0.130245	0.255256	0.256352	0.256973
VAV1	0.981469	0.998135	0.852693	1.16839	0.750618	0.914843	0.914792	0.914792
VAV2	0.00846134	1.29794	1.06894	1.576	0.169916	0.00499159	0.00876562	0.00869433
VAV3	0.0987611	0.924893	0.843014	1.01472	0.142086	0.0894737	0.078976	0.0795249
VCL	0.640703	1.06936	0.806893	1.41721	0.640693	0.680838	0.68164	0.681586
WAS	0.661304	1.03867	0.876531	1.23079	0.6343	0.575669	0.576047	0.576063
WASF1	0.24136	1.09401	0.941331	1.27146	0.11025	0.218478	0.220853	0.221033
WASF2	0.147079	0.799829	0.591387	1.08174	0.193132	0.128728	0.124981	0.124861
WASL	0.90612	0.984068	0.753537	1.28512	0.575483	0.858225	0.857958	0.857954

## Sheet: result of multivariate Cox
Tag	exp(coef)	Pr(>|z|)	lower .95	upper .95
LIMK1	1.66496	0.0339267	1.03945	2.66687
ARPC1B	1.14402	0.580729	0.709695	1.84416
PFN2	1.22736	0.00443282	1.06584	1.41335
DIAPH3	0.730491	0.0299569	0.550133	0.969978
ITGA7	0.935604	0.646071	0.70423	1.243
MYL9	0.986762	0.922184	0.755239	1.28926
ACTB	1.42898	0.41354	0.60734	3.36217
EGF	0.947203	0.19144	0.873171	1.02751
TMSB4X	1.0821	0.70608	0.718075	1.63068
PIP5K1C	1.07724	0.770558	0.653383	1.77605
PDGFRA	0.777715	0.00989595	0.642482	0.941411
GNG12	1.23447	0.214288	0.885324	1.7213
ITGA5	1.33489	0.0488752	1.00143	1.77938
ITGA10	0.957956	0.661218	0.790523	1.16085
BCAR1	1.05034	0.858048	0.613197	1.79911

## Sheet: DIAPH3 expression in Pan-Cancer
	Group	Expression	SampleName
GBM(T=153,N=5)	Tumor	2.5061	TCGA-19-1787-01
GBM(T=153,N=5)	Tumor	-0.1031	TCGA-06-5412-01
GBM(T=153,N=5)	Tumor	0.5271	TCGA-12-5299-01
GBM(T=153,N=5)	Tumor	0.4233	TCGA-06-2565-01
GBM(T=153,N=5)	Tumor	0.1124	TCGA-06-2561-01
GBM(T=153,N=5)	Tumor	-0.4921	TCGA-06-0132-01
GBM(T=153,N=5)	Tumor	0.346	TCGA-19-2629-01
GBM(T=153,N=5)	Tumor	0.1257	TCGA-06-0238-01
GBM(T=153,N=5)	Tumor	1.1316	TCGA-06-0749-01
GBM(T=153,N=5)	Tumor	1.766	TCGA-06-0174-01
GBM(T=153,N=5)	Tumor	-0.9406	TCGA-06-5410-01
GBM(T=153,N=5)	Tumor	-0.4719	TCGA-28-2513-01
GBM(T=153,N=5)	Tumor	0.0158	TCGA-76-4929-01
GBM(T=153,N=5)	Tumor	-0.2498	TCGA-06-0645-01
GBM(T=153,N=5)	Tumor	1.1706	TCGA-32-2634-01
GBM(T=153,N=5)	Tumor	-0.0877	TCGA-06-0141-01
GBM(T=153,N=5)	Tumor	1.4174	TCGA-06-0125-01
GBM(T=153,N=5)	Tumor	-1.9942	TCGA-26-1442-01
GBM(T=153,N=5)	Tumor	1.4174	TCGA-26-5136-01
GBM(T=153,N=5)	Tumor	1.2209	TCGA-14-1034-01
GBM(T=153,N=5)	Tumor	-1.2481	TCGA-06-0184-01
GBM(T=153,N=5)	Tumor	0.2998	TCGA-12-3652-01
GBM(T=153,N=5)	Tumor	1.0293	TCGA-76-4927-01
GBM(T=153,N=5)	Tumor	0.1519	TCGA-14-0790-01
GBM(T=153,N=5)	Tumor	1.3454	TCGA-26-5132-01
GBM(T=153,N=5)	Tumor	1.0983	TCGA-76-4932-01
GBM(T=153,N=5)	Tumor	0.2762	TCGA-32-1970-01
GBM(T=153,N=5)	Tumor	-0.3201	TCGA-06-0219-01
GBM(T=153,N=5)	Tumor	-0.1187	TCGA-14-0787-01
GBM(T=153,N=5)	Tumor	1.0007	TCGA-12-0618-01
GBM(T=153,N=5)	Tumor	-0.7108	TCGA-27-2524-01
GBM(T=153,N=5)	Tumor	1.6875	TCGA-08-0386-01
GBM(T=153,N=5)	Tumor	0.4865	TCGA-06-0190-01
GBM(T=153,N=5)	Tumor	0.7493	TCGA-06-0745-01
GBM(T=153,N=5)	Tumor	0.5568	TCGA-26-5135-01
GBM(T=153,N=5)	Tumor	0.2154	TCGA-41-3915-01
GBM(T=153,N=5)	Tumor	0.6425	TCGA-27-1831-01
GBM(T=153,N=5)	Tumor	1.5216	TCGA-28-1753-01
GBM(T=153,N=5)	Tumor	-0.1993	TCGA-12-5295-01
GBM(T=153,N=5)	Tumor	1.7532	TCGA-28-5204-01
GBM(T=153,N=5)	Tumor	2.167	TCGA-06-2569-01
GBM(T=153,N=5)	Tumor	0.2998	TCGA-27-1830-01
GBM(T=153,N=5)	Tumor	1.3454	TCGA-06-2559-01
GBM(T=153,N=5)	Tumor	-1.1172	TCGA-06-0139-01
GBM(T=153,N=5)	Tumor	0.4233	TCGA-27-2526-01
GBM(T=153,N=5)	Tumor	0.8488	TCGA-06-5856-01
GBM(T=153,N=5)	Tumor	-1.0559	TCGA-06-5418-01
GBM(T=153,N=5)	Tumor	0.2998	TCGA-06-5414-01
GBM(T=153,N=5)	Tumor	-0.4325	TCGA-06-5417-01
GBM(T=153,N=5)	Tumor	-0.4131	TCGA-26-5134-01
GBM(T=153,N=5)	Tumor	2.3704	TCGA-76-4925-01
GBM(T=153,N=5)	Tumor	0.6239	TCGA-28-2510-01
GBM(T=153,N=5)	Tumor	1.8996	TCGA-06-5413-01
GBM(T=153,N=5)	Tumor	1.4547	TCGA-06-0646-01
GBM(T=153,N=5)	Tumor	1.7273	TCGA-12-3650-01
GBM(T=153,N=5)	Tumor	1.6374	TCGA-12-0616-01
GBM(T=153,N=5)	Tumor	0.9493	TCGA-28-5215-01
GBM(T=153,N=5)	Tumor	-0.2328	TCGA-19-2620-01
GBM(T=153,N=5)	Tumor	-0.0877	TCGA-16-0846-01
GBM(T=153,N=5)	Tumor	0.8961	TCGA-02-0047-01
GBM(T=153,N=5)	Tumor	1.8484	TCGA-19-2624-01
GBM(T=153,N=5)	Tumor	-0.4521	TCGA-32-1982-01
GBM(T=153,N=5)	Tumor	0.1903	TCGA-27-1835-01
GBM(T=153,N=5)	Tumor	0.688	TCGA-06-0747-01
GBM(T=153,N=5)	Tumor	1.5758	TCGA-28-5220-01
GBM(T=153,N=5)	Tumor	0.3573	TCGA-14-0817-01
GBM(T=153,N=5)	Tumor	0.7832	TCGA-06-2570-01
GBM(T=153,N=5)	Tumor	0.03	TCGA-41-4097-01
GBM(T=153,N=5)	Tumor	1.30509	TCGA-06-0211-01
GBM(T=153,N=5)	Tumor	1.2085	TCGA-02-2483-01
GBM(T=153,N=5)	Tumor	1.3051	TCGA-76-4931-01
GBM(T=153,N=5)	Tumor	0.736376	TCGA-06-0156-01
GBM(T=153,N=5)	Tumor	1.6558	TCGA-27-2523-01
GBM(T=153,N=5)	Tumor	0.9716	TCGA-27-1837-01
GBM(T=153,N=5)	Tumor	-0.013	TCGA-06-0744-01
GBM(T=153,N=5)	Tumor	-0.1504	TCGA-06-0750-01
GBM(T=153,N=5)	Tumor	0.5568	TCGA-32-5222-01
GBM(T=153,N=5)	Tumor	-0.0877	TCGA-27-2519-01
GBM(T=153,N=5)	Tumor	1.7828	TCGA-12-0821-01
GBM(T=153,N=5)	Tumor	1.1833	TCGA-19-2619-01
GBM(T=153,N=5)	Tumor	0.9343	TCGA-12-0619-01
GBM(T=153,N=5)	Tumor	0.2277	TCGA-28-5213-01
GBM(T=153,N=5)	Tumor	-0.7108	TCGA-14-0789-01
GBM(T=153,N=5)	Tumor	2.0604	TCGA-28-5209-01
GBM(T=153,N=5)	Tumor	1.3051	TCGA-28-5218-01
GBM(T=153,N=5)	Tumor	1.1706	TCGA-28-2514-01
GBM(T=153,N=5)	Tumor	1.6604	TCGA-06-5859-01
GBM(T=153,N=5)	Tumor	1.2875	TCGA-28-2509-01
GBM(T=153,N=5)	Tumor	1.1316	TCGA-14-1825-01
GBM(T=153,N=5)	Tumor	0.8327	TCGA-19-4065-01
GBM(T=153,N=5)	Tumor	1.0007	TCGA-02-2485-01
GBM(T=153,N=5)	Tumor	-0.0725	TCGA-12-1597-01
GBM(T=153,N=5)	Tumor	0.517	TCGA-28-1747-01
GBM(T=153,N=5)	Tumor	-0.5973	TCGA-28-2499-01
GBM(T=153,N=5)	Tumor	0.8961	TCGA-06-0649-01
GBM(T=153,N=5)	Tumor	1.2696	TCGA-06-2564-01
GBM(T=153,N=5)	Tumor	0.8164	TCGA-06-5408-01
GBM(T=153,N=5)	Tumor	0.6425	TCGA-27-1832-01
GBM(T=153,N=5)	Tumor	1.7446	TCGA-14-1829-01
GBM(T=153,N=5)	Tumor	0.6699	TCGA-32-2615-01
GBM(T=153,N=5)	Tumor	0.0718	TCGA-06-0158-01
GBM(T=153,N=5)	Tumor	0.7832	TCGA-06-2558-01
GBM(T=153,N=5)	Tumor	0.4552	TCGA-28-5216-01
GBM(T=153,N=5)	Tumor	1.2516	TCGA-28-5207-01
GBM(T=153,N=5)	Tumor	0.1903	TCGA-41-2572-01
GBM(T=153,N=5)	Tumor	0.9493	TCGA-06-0130-01
GBM(T=153,N=5)	Tumor	1.7489	TCGA-06-5416-01
GBM(T=153,N=5)	Tumor	1.177	TCGA-06-0168-01
GBM(T=153,N=5)	Tumor	0.6425	TCGA-02-0055-01
GBM(T=153,N=5)	Tumor	0.679	TCGA-06-5415-01
GBM(T=153,N=5)	Tumor	0.517	TCGA-06-5411-01
GBM(T=153,N=5)	Tumor	0.7664	TCGA-26-5139-01
GBM(T=153,N=5)	Tumor	0.6969	TCGA-76-4928-01
GBM(T=153,N=5)	Tumor	2.0254	TCGA-06-0644-01
GBM(T=153,N=5)	Tumor	2.4518	TCGA-14-0871-01
GBM(T=153,N=5)	Tumor	0.8488	TCGA-32-2632-01
GBM(T=153,N=5)	Tumor	0.5069	TCGA-06-0882-01
GBM(T=153,N=5)	Tumor	-0.4325	TCGA-19-2625-01
GBM(T=153,N=5)	Tumor	-0.6873	TCGA-32-1980-01
GBM(T=153,N=5)	Tumor	0.5568	TCGA-27-1834-01
GBM(T=153,N=5)	Tumor	-2.2447	TCGA-41-2571-01
GBM(T=153,N=5)	Tumor	0.2029	TCGA-14-0781-01
GBM(T=153,N=5)	Tumor	1.3109	TCGA-06-0157-01
GBM(T=153,N=5)	Tumor	1.6045	TCGA-12-3653-01
GBM(T=153,N=5)	Tumor	2.1957	TCGA-76-4926-01
GBM(T=153,N=5)	Tumor	0.4657	TCGA-26-5133-01
GBM(T=153,N=5)	Tumor	0.3907	TCGA-06-2562-01
GBM(T=153,N=5)	Tumor	0.4761	TCGA-27-2521-01
GBM(T=153,N=5)	Tumor	1.7403	TCGA-41-5651-01
GBM(T=153,N=5)	Tumor	-0.3566	TCGA-06-0210-01
GBM(T=153,N=5)	Tumor	2.0289	TCGA-19-5960-01
GBM(T=153,N=5)	Tumor	1.3567	TCGA-06-0686-01
GBM(T=153,N=5)	Tumor	1.0222	TCGA-06-2563-01
GBM(T=153,N=5)	Tumor	-0.0725	TCGA-15-1444-01
GBM(T=153,N=5)	Tumor	-1.4305	TCGA-32-4213-01
GBM(T=153,N=5)	Tumor	-0.2498	TCGA-15-0742-01
GBM(T=153,N=5)	Tumor	1.0151	TCGA-06-0187-01
GBM(T=153,N=5)	Tumor	4.0688	TCGA-19-1390-01
GBM(T=153,N=5)	Tumor	1.2023	TCGA-06-2557-01
GBM(T=153,N=5)	Tumor	0.4657	TCGA-06-0878-01
GBM(T=153,N=5)	Tumor	2.5876	TCGA-06-0129-01
GBM(T=153,N=5)	Tumor	-0.6193	TCGA-16-1045-01
GBM(T=153,N=5)	Tumor	1.3791	TCGA-06-2567-01
GBM(T=153,N=5)	Tumor	1.0007	TCGA-32-2616-01
GBM(T=153,N=5)	Tumor	0.8488	TCGA-06-0138-01
GBM(T=153,N=5)	Tumor	1.412	TCGA-28-5208-01
GBM(T=153,N=5)	Tumor	2.909	TCGA-06-1804-01
GBM(T=153,N=5)	Tumor	0.7058	TCGA-14-2554-01
GBM(T=153,N=5)	Tumor	1.1447	TCGA-27-2528-01
GBM(T=153,N=5)	Tumor	2.1734	TCGA-06-5858-01
GBM(T=153,N=5)	Tumor	-1.0862	TCGA-06-0178-01
GBM(T=153,N=5)	Tumor	0.058	TCGA-14-1823-01
GBM(T=153,N=5)	Tumor	0.4657	TCGA-06-0743-01
GBM(T=153,N=5)	Normal	-1.7322	TCGA-06-AABW-11
GBM(T=153,N=5)	Normal	-2.114	TCGA-06-0678-11
GBM(T=153,N=5)	Normal	-1.4305	TCGA-06-0681-11
GBM(T=153,N=5)	Normal	-1.9379	TCGA-06-0675-11
GBM(T=153,N=5)	Normal	-1.0559	TCGA-06-0680-11
GBMLGG(T=662,N=5)	Tumor	2.5061	TCGA-19-1787-01
GBMLGG(T=662,N=5)	Tumor	-1.0862	TCGA-S9-A7J2-01
GBMLGG(T=662,N=5)	Tumor	1.8918	TCGA-E1-A7YI-01
GBMLGG(T=662,N=5)	Tumor	-0.1031	TCGA-06-5412-01
GBMLGG(T=662,N=5)	Tumor	-0.6873	TCGA-DU-7302-01
GBMLGG(T=662,N=5)	Tumor	-0.2671	TCGA-DU-A7TI-01
GBMLGG(T=662,N=5)	Tumor	0.5271	TCGA-12-5299-01
GBMLGG(T=662,N=5)	Tumor	-0.5973	TCGA-P5-A5EX-01
GBMLGG(T=662,N=5)	Tumor	-1.5105	TCGA-HT-8563-01
GBMLGG(T=662,N=5)	Tumor	-0.2671	TCGA-FG-A60K-01
GBMLGG(T=662,N=5)	Tumor	0.4233	TCGA-06-2565-01
GBMLGG(T=662,N=5)	Tumor	0.1124	TCGA-06-2561-01
GBMLGG(T=662,N=5)	Tumor	1.2455	TCGA-CS-5397-01
GBMLGG(T=662,N=5)	Tumor	-1.3183	TCGA-E1-5322-01
GBMLGG(T=662,N=5)	Tumor	-2.1779	TCGA-HT-8558-01
GBMLGG(T=662,N=5)	Tumor	-0.013	TCGA-S9-A6U8-01
GBMLGG(T=662,N=5)	Tumor	-0.3022	TCGA-HT-7854-01
GBMLGG(T=662,N=5)	Tumor	-0.4521	TCGA-HT-7467-01
GBMLGG(T=662,N=5)	Tumor	-0.4719	TCGA-HT-7874-01
GBMLGG(T=662,N=5)	Tumor	-1.4305	TCGA-S9-A6TV-01
GBMLGG(T=662,N=5)	Tumor	-0.8863	TCGA-VM-A8CD-01
GBMLGG(T=662,N=5)	Tumor	-0.4921	TCGA-06-0132-01
GBMLGG(T=662,N=5)	Tumor	-1.2828	TCGA-HT-7616-01
GBMLGG(T=662,N=5)	Tumor	2.2206	TCGA-KT-A7W1-01
GBMLGG(T=662,N=5)	Tumor	-0.7346	TCGA-P5-A5F2-01
GBMLGG(T=662,N=5)	Tumor	0.346	TCGA-19-2629-01
GBMLGG(T=662,N=5)	Tumor	-1.0262	TCGA-HT-7607-01
GBMLGG(T=662,N=5)	Tumor	0.1257	TCGA-06-0238-01
GBMLGG(T=662,N=5)	Tumor	-1.2481	TCGA-HT-7873-01
GBMLGG(T=662,N=5)	Tumor	1.1316	TCGA-06-0749-01
GBMLGG(T=662,N=5)	Tumor	0.1648	TCGA-HT-7603-01
GBMLGG(T=662,N=5)	Tumor	-0.5332	TCGA-DB-A64P-01
GBMLGG(T=662,N=5)	Tumor	1.766	TCGA-06-0174-01
GBMLGG(T=662,N=5)	Tumor	-1.5522	TCGA-HW-7486-01
GBMLGG(T=662,N=5)	Tumor	0.6699	TCGA-P5-A5F1-01
GBMLGG(T=662,N=5)	Tumor	-0.8339	TCGA-DU-7011-01
GBMLGG(T=662,N=5)	Tumor	0.0014	TCGA-P5-A77X-01
GBMLGG(T=662,N=5)	Tumor	0.4016	TCGA-HW-7493-01
GBMLGG(T=662,N=5)	Tumor	0.6969	TCGA-VM-A8CA-01
GBMLGG(T=662,N=5)	Tumor	-0.5756	TCGA-DU-7015-01
GBMLGG(T=662,N=5)	Tumor	-1.5951	TCGA-TM-A7C5-01
GBMLGG(T=662,N=5)	Tumor	-0.3022	TCGA-DU-8162-01
GBMLGG(T=662,N=5)	Tumor	0.1257	TCGA-TM-A84O-01
GBMLGG(T=662,N=5)	Tumor	-0.9406	TCGA-06-5410-01
GBMLGG(T=662,N=5)	Tumor	-1.2828	TCGA-S9-A7R3-01
GBMLGG(T=662,N=5)	Tumor	-0.7108	TCGA-TQ-A7RN-01
GBMLGG(T=662,N=5)	Tumor	-0.4719	TCGA-28-2513-01
GBMLGG(T=662,N=5)	Tumor	-1.7322	TCGA-DU-A6S6-01
GBMLGG(T=662,N=5)	Tumor	-1.3921	TCGA-P5-A735-01
GBMLGG(T=662,N=5)	Tumor	0.2029	TCGA-HT-7691-01
GBMLGG(T=662,N=5)	Tumor	-0.9132	TCGA-FG-A6J1-01
GBMLGG(T=662,N=5)	Tumor	-2.1779	TCGA-S9-A7R7-01
GBMLGG(T=662,N=5)	Tumor	0.0158	TCGA-76-4929-01
GBMLGG(T=662,N=5)	Tumor	0.517	TCGA-DU-6402-01
GBMLGG(T=662,N=5)	Tumor	-2.0529	TCGA-HT-7684-01
GBMLGG(T=662,N=5)	Tumor	1.7954	TCGA-HT-8104-01
GBMLGG(T=662,N=5)	Tumor	0.9268	TCGA-FN-7833-01
GBMLGG(T=662,N=5)	Tumor	0.547	TCGA-HT-7473-01
GBMLGG(T=662,N=5)	Tumor	-0.2498	TCGA-06-0645-01
GBMLGG(T=662,N=5)	Tumor	-1.3183	TCGA-HT-8019-01
GBMLGG(T=662,N=5)	Tumor	-1.1811	TCGA-TQ-A7RU-01
GBMLGG(T=662,N=5)	Tumor	-0.4521	TCGA-DB-A4XF-01
GBMLGG(T=662,N=5)	Tumor	-1.1488	TCGA-FG-A713-01
GBMLGG(T=662,N=5)	Tumor	-0.0877	TCGA-E1-A7YL-01
GBMLGG(T=662,N=5)	Tumor	-0.3566	TCGA-CS-5396-01
GBMLGG(T=662,N=5)	Tumor	0.0158	TCGA-HW-8322-01
GBMLGG(T=662,N=5)	Tumor	-0.6193	TCGA-S9-A6U9-01
GBMLGG(T=662,N=5)	Tumor	-0.5973	TCGA-HT-7676-01
GBMLGG(T=662,N=5)	Tumor	1.5216	TCGA-HT-7469-01
GBMLGG(T=662,N=5)	Tumor	1.1706	TCGA-32-2634-01
GBMLGG(T=662,N=5)	Tumor	-0.9132	TCGA-HT-7478-01
GBMLGG(T=662,N=5)	Tumor	-0.394	TCGA-DU-A5TW-01
GBMLGG(T=662,N=5)	Tumor	-1.8314	TCGA-S9-A6TX-01
GBMLGG(T=662,N=5)	Tumor	1.105	TCGA-RY-A83Z-01
GBMLGG(T=662,N=5)	Tumor	-0.0877	TCGA-06-0141-01
GBMLGG(T=662,N=5)	Tumor	1.4174	TCGA-06-0125-01
GBMLGG(T=662,N=5)	Tumor	-2.9324	TCGA-FG-A6IZ-01
GBMLGG(T=662,N=5)	Tumor	0.8082	TCGA-CS-4941-01
GBMLGG(T=662,N=5)	Tumor	-1.2142	TCGA-DH-A7UT-01
GBMLGG(T=662,N=5)	Tumor	-2.0529	TCGA-DU-5871-01
GBMLGG(T=662,N=5)	Tumor	-2.2447	TCGA-HW-8321-01
GBMLGG(T=662,N=5)	Tumor	-1.685	TCGA-EZ-7264-01
GBMLGG(T=662,N=5)	Tumor	-0.6873	TCGA-CS-6666-01
GBMLGG(T=662,N=5)	Tumor	-2.1779	TCGA-HW-7491-01
GBMLGG(T=662,N=5)	Tumor	-0.1828	TCGA-S9-A6U1-01
GBMLGG(T=662,N=5)	Tumor	-2.114	TCGA-E1-5307-01
GBMLGG(T=662,N=5)	Tumor	1.2147	TCGA-DU-A76L-01
GBMLGG(T=662,N=5)	Tumor	-0.7346	TCGA-HW-7495-01
GBMLGG(T=662,N=5)	Tumor	-1.0559	TCGA-CS-6669-01
GBMLGG(T=662,N=5)	Tumor	0.0718	TCGA-HT-7481-01
GBMLGG(T=662,N=5)	Tumor	-0.0425	TCGA-DU-8163-01
GBMLGG(T=662,N=5)	Tumor	-1.9942	TCGA-26-1442-01
GBMLGG(T=662,N=5)	Tumor	1.8879	TCGA-HT-8110-01
GBMLGG(T=662,N=5)	Tumor	-1.1811	TCGA-RY-A840-01
GBMLGG(T=662,N=5)	Tumor	-2.9324	TCGA-VM-A8C9-01
GBMLGG(T=662,N=5)	Tumor	0.0854	TCGA-HW-8319-01
GBMLGG(T=662,N=5)	Tumor	-0.5756	TCGA-HT-7482-01
GBMLGG(T=662,N=5)	Tumor	-1.4699	TCGA-QH-A6CW-01
GBMLGG(T=662,N=5)	Tumor	-1.1488	TCGA-DU-5870-01
GBMLGG(T=662,N=5)	Tumor	-0.2671	TCGA-TM-A84S-01
GBMLGG(T=662,N=5)	Tumor	1.4174	TCGA-26-5136-01
GBMLGG(T=662,N=5)	Tumor	1.2209	TCGA-14-1034-01
GBMLGG(T=662,N=5)	Tumor	-1.2481	TCGA-06-0184-01
GBMLGG(T=662,N=5)	Tumor	0.2998	TCGA-12-3652-01
GBMLGG(T=662,N=5)	Tumor	-0.3383	TCGA-RY-A845-01
GBMLGG(T=662,N=5)	Tumor	1.0293	TCGA-76-4927-01
GBMLGG(T=662,N=5)	Tumor	-0.3022	TCGA-FG-8182-01
GBMLGG(T=662,N=5)	Tumor	0.1519	TCGA-14-0790-01
GBMLGG(T=662,N=5)	Tumor	1.3454	TCGA-26-5132-01
GBMLGG(T=662,N=5)	Tumor	0.3573	TCGA-FG-6688-01
GBMLGG(T=662,N=5)	Tumor	0.547	TCGA-TQ-A7RP-01
GBMLGG(T=662,N=5)	Tumor	-1.0559	TCGA-HT-8113-01
GBMLGG(T=662,N=5)	Tumor	1.0983	TCGA-76-4932-01
GBMLGG(T=662,N=5)	Tumor	-0.8084	TCGA-HT-7689-01
GBMLGG(T=662,N=5)	Tumor	-0.4921	TCGA-FG-7638-01
GBMLGG(T=662,N=5)	Tumor	1.5806	TCGA-DU-7013-01
GBMLGG(T=662,N=5)	Tumor	0.2762	TCGA-32-1970-01
GBMLGG(T=662,N=5)	Tumor	-1.0559	TCGA-E1-A7Z3-01
GBMLGG(T=662,N=5)	Tumor	-0.7108	TCGA-HT-7476-01
GBMLGG(T=662,N=5)	Tumor	-0.7588	TCGA-TQ-A7RG-01
GBMLGG(T=662,N=5)	Tumor	-0.9971	TCGA-FG-8181-01
GBMLGG(T=662,N=5)	Tumor	0.3231	TCGA-DU-A7T6-01
GBMLGG(T=662,N=5)	Tumor	-0.3566	TCGA-DB-A4XC-01
GBMLGG(T=662,N=5)	Tumor	0.7748	TCGA-FG-A4MW-01
GBMLGG(T=662,N=5)	Tumor	-0.3201	TCGA-06-0219-01
GBMLGG(T=662,N=5)	Tumor	-0.6643	TCGA-DH-5142-01
GBMLGG(T=662,N=5)	Tumor	-0.1187	TCGA-14-0787-01
GBMLGG(T=662,N=5)	Tumor	-0.2159	TCGA-S9-A6U2-01
GBMLGG(T=662,N=5)	Tumor	1.0007	TCGA-12-0618-01
GBMLGG(T=662,N=5)	Tumor	-0.7108	TCGA-27-2524-01
GBMLGG(T=662,N=5)	Tumor	-1.1172	TCGA-TQ-A7RH-01
GBMLGG(T=662,N=5)	Tumor	1.6875	TCGA-08-0386-01
GBMLGG(T=662,N=5)	Tumor	-1.4305	TCGA-DB-A75M-01
GBMLGG(T=662,N=5)	Tumor	-1.2481	TCGA-HT-8012-01
GBMLGG(T=662,N=5)	Tumor	0.058	TCGA-S9-A7QW-01
GBMLGG(T=662,N=5)	Tumor	-1.0862	TCGA-P5-A733-01
GBMLGG(T=662,N=5)	Tumor	-1.3183	TCGA-E1-A7Z4-01
GBMLGG(T=662,N=5)	Tumor	-2.8262	TCGA-DU-A5TR-01
GBMLGG(T=662,N=5)	Tumor	-2.114	TCGA-FG-8185-01
GBMLGG(T=662,N=5)	Tumor	-1.1172	TCGA-HW-8320-01
GBMLGG(T=662,N=5)	Tumor	-1.5522	TCGA-CS-6667-01
GBMLGG(T=662,N=5)	Tumor	-1.0262	TCGA-DU-5849-01
GBMLGG(T=662,N=5)	Tumor	-0.8339	TCGA-DB-5279-01
GBMLGG(T=662,N=5)	Tumor	0.4865	TCGA-06-0190-01
GBMLGG(T=662,N=5)	Tumor	-0.5756	TCGA-CS-6670-01
GBMLGG(T=662,N=5)	Tumor	-1.7809	TCGA-DB-A64V-01
GBMLGG(T=662,N=5)	Tumor	0.7493	TCGA-06-0745-01
GBMLGG(T=662,N=5)	Tumor	0.3115	TCGA-DU-5854-01
GBMLGG(T=662,N=5)	Tumor	0.058	TCGA-DH-A7UR-01
GBMLGG(T=662,N=5)	Tumor	-0.6643	TCGA-S9-A6WL-01
GBMLGG(T=662,N=5)	Tumor	-0.8599	TCGA-HT-7880-01
GBMLGG(T=662,N=5)	Tumor	0.5568	TCGA-26-5135-01
GBMLGG(T=662,N=5)	Tumor	-0.8599	TCGA-E1-5318-01
GBMLGG(T=662,N=5)	Tumor	0.7321	TCGA-DU-6393-01
GBMLGG(T=662,N=5)	Tumor	0.2154	TCGA-41-3915-01
GBMLGG(T=662,N=5)	Tumor	-0.4131	TCGA-DU-5853-01
GBMLGG(T=662,N=5)	Tumor	1.7185	TCGA-TM-A84J-01
GBMLGG(T=662,N=5)	Tumor	-0.7108	TCGA-FG-5962-01
GBMLGG(T=662,N=5)	Tumor	0.6425	TCGA-27-1831-01
GBMLGG(T=662,N=5)	Tumor	0.547	TCGA-F6-A8O4-01
GBMLGG(T=662,N=5)	Tumor	1.5216	TCGA-28-1753-01
GBMLGG(T=662,N=5)	Tumor	-1.3183	TCGA-S9-A7R1-01
GBMLGG(T=662,N=5)	Tumor	-0.1993	TCGA-12-5295-01
GBMLGG(T=662,N=5)	Tumor	0.0158	TCGA-TM-A84M-01
GBMLGG(T=662,N=5)	Tumor	-1.1172	TCGA-HT-8107-01
GBMLGG(T=662,N=5)	Tumor	0.099	TCGA-P5-A5ET-01
GBMLGG(T=662,N=5)	Tumor	-1.9942	TCGA-P5-A72W-01
GBMLGG(T=662,N=5)	Tumor	-1.685	TCGA-FG-A70Y-01
GBMLGG(T=662,N=5)	Tumor	-1.3921	TCGA-TM-A84R-01
GBMLGG(T=662,N=5)	Tumor	-1.8836	TCGA-HW-A5KM-01
GBMLGG(T=662,N=5)	Tumor	1.8078	TCGA-HT-7477-01
GBMLGG(T=662,N=5)	Tumor	0.044	TCGA-FG-A87Q-01
GBMLGG(T=662,N=5)	Tumor	0.058	TCGA-FG-A70Z-01
GBMLGG(T=662,N=5)	Tumor	1.196	TCGA-FG-A4MU-01
GBMLGG(T=662,N=5)	Tumor	0.8488	TCGA-DB-A4XB-01
GBMLGG(T=662,N=5)	Tumor	0.3907	TCGA-WY-A85D-01
GBMLGG(T=662,N=5)	Tumor	-0.9406	TCGA-FG-7641-01
GBMLGG(T=662,N=5)	Tumor	-1.9379	TCGA-DU-5872-01
GBMLGG(T=662,N=5)	Tumor	-1.1488	TCGA-FG-6689-01
GBMLGG(T=662,N=5)	Tumor	0.2881	TCGA-DB-5277-01
GBMLGG(T=662,N=5)	Tumor	1.7532	TCGA-28-5204-01
GBMLGG(T=662,N=5)	Tumor	-0.2498	TCGA-HT-A615-01
GBMLGG(T=662,N=5)	Tumor	-0.7834	TCGA-DU-7301-01
GBMLGG(T=662,N=5)	Tumor	-0.2498	TCGA-P5-A5EW-01
GBMLGG(T=662,N=5)	Tumor	2.167	TCGA-06-2569-01
GBMLGG(T=662,N=5)	Tumor	-1.0862	TCGA-HT-A5RB-01
GBMLGG(T=662,N=5)	Tumor	-1.1488	TCGA-E1-A7YN-01
GBMLGG(T=662,N=5)	Tumor	0.2998	TCGA-27-1830-01
GBMLGG(T=662,N=5)	Tumor	-0.1031	TCGA-QH-A6XC-01
GBMLGG(T=662,N=5)	Tumor	1.3454	TCGA-06-2559-01
GBMLGG(T=662,N=5)	Tumor	-5.0116	TCGA-S9-A6WN-01
GBMLGG(T=662,N=5)	Tumor	-1.1172	TCGA-06-0139-01
GBMLGG(T=662,N=5)	Tumor	-1.3921	TCGA-DB-A64L-01
GBMLGG(T=662,N=5)	Tumor	1.7097	TCGA-TM-A84I-01
GBMLGG(T=662,N=5)	Tumor	-2.3147	TCGA-QH-A6CZ-01
GBMLGG(T=662,N=5)	Tumor	-1.3183	TCGA-WY-A858-01
GBMLGG(T=662,N=5)	Tumor	-1.0559	TCGA-VM-A8CB-01
GBMLGG(T=662,N=5)	Tumor	0.4233	TCGA-27-2526-01
GBMLGG(T=662,N=5)	Tumor	0.7916	TCGA-VM-A8CF-01
GBMLGG(T=662,N=5)	Tumor	0.8488	TCGA-06-5856-01
GBMLGG(T=662,N=5)	Tumor	0.6145	TCGA-HT-7608-01
GBMLGG(T=662,N=5)	Tumor	0.5763	TCGA-CS-4938-01
GBMLGG(T=662,N=5)	Tumor	-0.8084	TCGA-QH-A6X5-01
GBMLGG(T=662,N=5)	Tumor	0.3796	TCGA-DU-8166-01
GBMLGG(T=662,N=5)	Tumor	-0.0277	TCGA-HT-8018-01
GBMLGG(T=662,N=5)	Tumor	-0.1828	TCGA-DU-7292-01
GBMLGG(T=662,N=5)	Tumor	-3.458	TCGA-S9-A6TU-01
GBMLGG(T=662,N=5)	Tumor	-2.6349	TCGA-DB-A75P-01
GBMLGG(T=662,N=5)	Tumor	-1.0559	TCGA-06-5418-01
GBMLGG(T=662,N=5)	Tumor	-0.2845	TCGA-FG-6691-01
GBMLGG(T=662,N=5)	Tumor	-0.2845	TCGA-DU-6399-01
GBMLGG(T=662,N=5)	Tumor	-1.3921	TCGA-S9-A7IQ-01
GBMLGG(T=662,N=5)	Tumor	0.2998	TCGA-06-5414-01
GBMLGG(T=662,N=5)	Tumor	-1.5522	TCGA-S9-A6WI-01
GBMLGG(T=662,N=5)	Tumor	-0.5973	TCGA-DB-A64S-01
GBMLGG(T=662,N=5)	Tumor	-0.3201	TCGA-FG-6692-01
GBMLGG(T=662,N=5)	Tumor	-0.8084	TCGA-HW-7489-01
GBMLGG(T=662,N=5)	Tumor	-0.8339	TCGA-R8-A6YH-01
GBMLGG(T=662,N=5)	Tumor	-0.4325	TCGA-06-5417-01
GBMLGG(T=662,N=5)	Tumor	-1.0262	TCGA-HT-A618-01
GBMLGG(T=662,N=5)	Tumor	-0.4131	TCGA-26-5134-01
GBMLGG(T=662,N=5)	Tumor	-1.9942	TCGA-QH-A65S-01
GBMLGG(T=662,N=5)	Tumor	-1.9379	TCGA-DU-7019-01
GBMLGG(T=662,N=5)	Tumor	2.3704	TCGA-76-4925-01
GBMLGG(T=662,N=5)	Tumor	1.692	TCGA-DU-A7TJ-01
GBMLGG(T=662,N=5)	Tumor	-0.8599	TCGA-TM-A84H-01
GBMLGG(T=662,N=5)	Tumor	0.6239	TCGA-28-2510-01
GBMLGG(T=662,N=5)	Tumor	-0.6873	TCGA-S9-A7R8-01
GBMLGG(T=662,N=5)	Tumor	-1.685	TCGA-S9-A7R4-01
GBMLGG(T=662,N=5)	Tumor	-1.8836	TCGA-S9-A7J3-01
GBMLGG(T=662,N=5)	Tumor	-1.2828	TCGA-TM-A84L-01
GBMLGG(T=662,N=5)	Tumor	-1.7809	TCGA-E1-A7YH-01
GBMLGG(T=662,N=5)	Tumor	1.8996	TCGA-06-5413-01
GBMLGG(T=662,N=5)	Tumor	1.4547	TCGA-06-0646-01
GBMLGG(T=662,N=5)	Tumor	-0.6873	TCGA-P5-A5EV-01
GBMLGG(T=662,N=5)	Tumor	2.0325	TCGA-DU-A7TD-01
GBMLGG(T=662,N=5)	Tumor	-1.3921	TCGA-HW-A5KL-01
GBMLGG(T=662,N=5)	Tumor	-0.3566	TCGA-RY-A83X-01
GBMLGG(T=662,N=5)	Tumor	-1.5105	TCGA-HT-7687-01
GBMLGG(T=662,N=5)	Tumor	0.2154	TCGA-WY-A85A-01
GBMLGG(T=662,N=5)	Tumor	1.7273	TCGA-12-3650-01
GBMLGG(T=662,N=5)	Tumor	-0.5543	TCGA-DB-5281-01
GBMLGG(T=662,N=5)	Tumor	-1.8314	TCGA-E1-A7YK-01
GBMLGG(T=662,N=5)	Tumor	-0.8084	TCGA-DU-A5TU-01
GBMLGG(T=662,N=5)	Tumor	-1.7809	TCGA-DU-A7TA-01
GBMLGG(T=662,N=5)	Tumor	1.683	TCGA-CS-5395-01
GBMLGG(T=662,N=5)	Tumor	-1.4305	TCGA-TQ-A7RR-01
GBMLGG(T=662,N=5)	Tumor	-0.013	TCGA-HT-A5R5-01
GBMLGG(T=662,N=5)	Tumor	1.6374	TCGA-12-0616-01
GBMLGG(T=662,N=5)	Tumor	-0.9971	TCGA-QH-A65V-01
GBMLGG(T=662,N=5)	Tumor	-1.4305	TCGA-S9-A6WP-01
GBMLGG(T=662,N=5)	Tumor	0.9493	TCGA-28-5215-01
GBMLGG(T=662,N=5)	Tumor	-0.2328	TCGA-19-2620-01
GBMLGG(T=662,N=5)	Tumor	0.099	TCGA-S9-A6U5-01
GBMLGG(T=662,N=5)	Tumor	-0.8084	TCGA-E1-A7YO-01
GBMLGG(T=662,N=5)	Tumor	-2.3884	TCGA-QH-A6X8-01
GBMLGG(T=662,N=5)	Tumor	-0.1993	TCGA-HT-7610-01
GBMLGG(T=662,N=5)	Tumor	-0.2845	TCGA-HT-7875-01
GBMLGG(T=662,N=5)	Tumor	-0.0877	TCGA-16-0846-01
GBMLGG(T=662,N=5)	Tumor	0.4967	TCGA-R8-A6MK-01
GBMLGG(T=662,N=5)	Tumor	-1.1811	TCGA-P5-A5F0-01
GBMLGG(T=662,N=5)	Tumor	-2.114	TCGA-R8-A73M-01
GBMLGG(T=662,N=5)	Tumor	0.8961	TCGA-02-0047-01
GBMLGG(T=662,N=5)	Tumor	-1.8314	TCGA-S9-A6TS-01
GBMLGG(T=662,N=5)	Tumor	-2.8262	TCGA-S9-A6TW-01
GBMLGG(T=662,N=5)	Tumor	-0.9406	TCGA-E1-5303-01
GBMLGG(T=662,N=5)	Tumor	1.4228	TCGA-HT-7606-01
GBMLGG(T=662,N=5)	Tumor	-0.0725	TCGA-DU-6408-01
GBMLGG(T=662,N=5)	Tumor	-2.6349	TCGA-FG-5964-01
GBMLGG(T=662,N=5)	Tumor	-1.7809	TCGA-DB-A64Q-01
GBMLGG(T=662,N=5)	Tumor	-1.0262	TCGA-S9-A7IZ-01
GBMLGG(T=662,N=5)	Tumor	-2.4659	TCGA-S9-A6WH-01
GBMLGG(T=662,N=5)	Tumor	-0.0725	TCGA-HT-7602-01
GBMLGG(T=662,N=5)	Tumor	1.8484	TCGA-19-2624-01
GBMLGG(T=662,N=5)	Tumor	-1.7809	TCGA-DU-A6S8-01
GBMLGG(T=662,N=5)	Tumor	-1.1488	TCGA-HT-7858-01
GBMLGG(T=662,N=5)	Tumor	-0.4521	TCGA-32-1982-01
GBMLGG(T=662,N=5)	Tumor	-1.0262	TCGA-S9-A6WD-01
GBMLGG(T=662,N=5)	Tumor	0.1903	TCGA-27-1835-01
GBMLGG(T=662,N=5)	Tumor	-0.1665	TCGA-HT-7860-01
GBMLGG(T=662,N=5)	Tumor	0.8726	TCGA-DU-7006-01
GBMLGG(T=662,N=5)	Tumor	-0.8339	TCGA-TQ-A7RS-01
GBMLGG(T=662,N=5)	Tumor	-0.0574	TCGA-DU-7009-01
GBMLGG(T=662,N=5)	Tumor	0.688	TCGA-06-0747-01
GBMLGG(T=662,N=5)	Tumor	1.0642	TCGA-DU-7010-01
GBMLGG(T=662,N=5)	Tumor	-0.6643	TCGA-QH-A6X3-01
GBMLGG(T=662,N=5)	Tumor	-0.7834	TCGA-DU-8164-01
GBMLGG(T=662,N=5)	Tumor	-0.3566	TCGA-DU-7018-01
GBMLGG(T=662,N=5)	Tumor	-0.013	TCGA-RY-A843-01
GBMLGG(T=662,N=5)	Tumor	-2.4659	TCGA-DU-7014-01
GBMLGG(T=662,N=5)	Tumor	0.099	TCGA-HT-7693-01
GBMLGG(T=662,N=5)	Tumor	-2.114	TCGA-FG-A6J3-01
GBMLGG(T=662,N=5)	Tumor	1.5758	TCGA-28-5220-01
GBMLGG(T=662,N=5)	Tumor	-1.2828	TCGA-HT-8106-01
GBMLGG(T=662,N=5)	Tumor	-0.2498	TCGA-HT-7472-01
GBMLGG(T=662,N=5)	Tumor	0.3573	TCGA-14-0817-01
GBMLGG(T=662,N=5)	Tumor	-2.0529	TCGA-HT-7855-01
GBMLGG(T=662,N=5)	Tumor	0.7832	TCGA-06-2570-01
GBMLGG(T=662,N=5)	Tumor	-0.3566	TCGA-DB-A4XG-01
GBMLGG(T=662,N=5)	Tumor	1.4011	TCGA-HT-A5RC-01
GBMLGG(T=662,N=5)	Tumor	-0.1828	TCGA-VM-A8C8-01
GBMLGG(T=662,N=5)	Tumor	-0.2498	TCGA-HT-7681-01
GBMLGG(T=662,N=5)	Tumor	0.03	TCGA-41-4097-01
GBMLGG(T=662,N=5)	Tumor	-2.114	TCGA-DU-A6S2-01
GBMLGG(T=662,N=5)	Tumor	-1.3921	TCGA-DU-7309-01
GBMLGG(T=662,N=5)	Tumor	-0.9971	TCGA-DB-A4XH-01
GBMLGG(T=662,N=5)	Tumor	-0.3566	TCGA-HT-7485-01
GBMLGG(T=662,N=5)	Tumor	-2.0529	TCGA-VW-A7QS-01
GBMLGG(T=662,N=5)	Tumor	1.30509	TCGA-06-0211-01
GBMLGG(T=662,N=5)	Tumor	-1.7322	TCGA-VV-A86M-01
GBMLGG(T=662,N=5)	Tumor	2.4908	TCGA-E1-A7YV-01
GBMLGG(T=662,N=5)	Tumor	0.3907	TCGA-HT-7468-01
GBMLGG(T=662,N=5)	Tumor	1.2085	TCGA-02-2483-01
GBMLGG(T=662,N=5)	Tumor	-0.2498	TCGA-HT-7677-01
GBMLGG(T=662,N=5)	Tumor	1.3051	TCGA-76-4931-01
GBMLGG(T=662,N=5)	Tumor	-0.5973	TCGA-DU-A5TY-01
GBMLGG(T=662,N=5)	Tumor	-1.2142	TCGA-HT-8109-01
GBMLGG(T=662,N=5)	Tumor	0.736376	TCGA-06-0156-01
GBMLGG(T=662,N=5)	Tumor	0.044	TCGA-HT-7479-01
GBMLGG(T=662,N=5)	Tumor	-1.1488	TCGA-DB-5275-01
GBMLGG(T=662,N=5)	Tumor	-0.2671	TCGA-TM-A7C4-01
GBMLGG(T=662,N=5)	Tumor	1.6558	TCGA-27-2523-01
GBMLGG(T=662,N=5)	Tumor	0.9716	TCGA-27-1837-01
GBMLGG(T=662,N=5)	Tumor	-0.4131	TCGA-DH-A7UU-01
GBMLGG(T=662,N=5)	Tumor	-0.013	TCGA-06-0744-01
GBMLGG(T=662,N=5)	Tumor	-1.0559	TCGA-HT-A4DV-01
GBMLGG(T=662,N=5)	Tumor	-0.4131	TCGA-FG-8186-01
GBMLGG(T=662,N=5)	Tumor	-0.9406	TCGA-FG-A4MT-01
GBMLGG(T=662,N=5)	Tumor	-0.2671	TCGA-E1-5305-01
GBMLGG(T=662,N=5)	Tumor	-0.8863	TCGA-CS-5393-01
GBMLGG(T=662,N=5)	Tumor	-1.0559	TCGA-DU-6395-01
GBMLGG(T=662,N=5)	Tumor	-0.6643	TCGA-DB-A64X-01
GBMLGG(T=662,N=5)	Tumor	1.8119	TCGA-S9-A7IS-01
GBMLGG(T=662,N=5)	Tumor	-0.9686	TCGA-HT-7856-01
GBMLGG(T=662,N=5)	Tumor	-0.1504	TCGA-06-0750-01
GBMLGG(T=662,N=5)	Tumor	0.5568	TCGA-32-5222-01
GBMLGG(T=662,N=5)	Tumor	-0.4131	TCGA-QH-A6XA-01
GBMLGG(T=662,N=5)	Tumor	-2.0529	TCGA-P5-A77W-01
GBMLGG(T=662,N=5)	Tumor	-0.0877	TCGA-27-2519-01
GBMLGG(T=662,N=5)	Tumor	0.3907	TCGA-CS-4942-01
GBMLGG(T=662,N=5)	Tumor	0.7664	TCGA-CS-6186-01
GBMLGG(T=662,N=5)	Tumor	0.3685	TCGA-DU-7008-01
GBMLGG(T=662,N=5)	Tumor	-1.3183	TCGA-HT-7688-01
GBMLGG(T=662,N=5)	Tumor	-1.3183	TCGA-DU-A7T8-01
GBMLGG(T=662,N=5)	Tumor	-2.3147	TCGA-DU-A6S3-01
GBMLGG(T=662,N=5)	Tumor	-0.5543	TCGA-DB-A64U-01
GBMLGG(T=662,N=5)	Tumor	1.8879	TCGA-HT-A61C-01
GBMLGG(T=662,N=5)	Tumor	1.7828	TCGA-12-0821-01
GBMLGG(T=662,N=5)	Tumor	-1.5951	TCGA-TQ-A7RF-01
GBMLGG(T=662,N=5)	Tumor	1.1833	TCGA-19-2619-01
GBMLGG(T=662,N=5)	Tumor	-0.5332	TCGA-F6-A8O3-01
GBMLGG(T=662,N=5)	Tumor	-0.5543	TCGA-R8-A6ML-01
GBMLGG(T=662,N=5)	Tumor	1.683	TCGA-DU-A5TT-01
GBMLGG(T=662,N=5)	Tumor	0.3115	TCGA-QH-A870-01
GBMLGG(T=662,N=5)	Tumor	-1.6394	TCGA-DB-A75O-01
GBMLGG(T=662,N=5)	Tumor	-0.4921	TCGA-HT-8111-01
GBMLGG(T=662,N=5)	Tumor	-1.1811	TCGA-S9-A7QZ-01
GBMLGG(T=662,N=5)	Tumor	0.9343	TCGA-12-0619-01
GBMLGG(T=662,N=5)	Tumor	-1.0862	TCGA-DB-5273-01
GBMLGG(T=662,N=5)	Tumor	-0.5125	TCGA-HT-7470-01
GBMLGG(T=662,N=5)	Tumor	-3.458	TCGA-FG-A4MY-01
GBMLGG(T=662,N=5)	Tumor	-0.3022	TCGA-HT-8108-01
GBMLGG(T=662,N=5)	Tumor	0.7321	TCGA-DB-A4XE-01
GBMLGG(T=662,N=5)	Tumor	-0.3201	TCGA-HT-A4DS-01
GBMLGG(T=662,N=5)	Tumor	0.1124	TCGA-DU-8158-01
GBMLGG(T=662,N=5)	Tumor	-0.1665	TCGA-HT-7474-01
GBMLGG(T=662,N=5)	Tumor	0.044	TCGA-DH-5143-01
GBMLGG(T=662,N=5)	Tumor	-0.9132	TCGA-TQ-A7RJ-01
GBMLGG(T=662,N=5)	Tumor	-2.2447	TCGA-S9-A7QY-01
GBMLGG(T=662,N=5)	Tumor	-1.6394	TCGA-DB-A4XA-01
GBMLGG(T=662,N=5)	Tumor	0.2277	TCGA-28-5213-01
GBMLGG(T=662,N=5)	Tumor	0.679	TCGA-P5-A731-01
GBMLGG(T=662,N=5)	Tumor	-1.1811	TCGA-E1-A7YE-01
GBMLGG(T=662,N=5)	Tumor	-0.3022	TCGA-FG-A710-01
GBMLGG(T=662,N=5)	Tumor	-0.4131	TCGA-HT-8010-01
GBMLGG(T=662,N=5)	Tumor	-1.685	TCGA-DU-7299-01
GBMLGG(T=662,N=5)	Tumor	-0.1187	TCGA-DB-5270-01
GBMLGG(T=662,N=5)	Tumor	-0.7108	TCGA-14-0789-01
GBMLGG(T=662,N=5)	Tumor	-1.7809	TCGA-KT-A74X-01
GBMLGG(T=662,N=5)	Tumor	-0.8599	TCGA-DB-A75L-01
GBMLGG(T=662,N=5)	Tumor	-0.4325	TCGA-HT-A616-01
GBMLGG(T=662,N=5)	Tumor	-1.7322	TCGA-HT-A74K-01
GBMLGG(T=662,N=5)	Tumor	-1.685	TCGA-WY-A85C-01
GBMLGG(T=662,N=5)	Tumor	-0.5543	TCGA-FG-8188-01
GBMLGG(T=662,N=5)	Tumor	-0.4719	TCGA-DU-A6S7-01
GBMLGG(T=662,N=5)	Tumor	-1.5522	TCGA-DU-7294-01
GBMLGG(T=662,N=5)	Tumor	-1.2142	TCGA-DB-5274-01
GBMLGG(T=662,N=5)	Tumor	2.0604	TCGA-28-5209-01
GBMLGG(T=662,N=5)	Tumor	0.4016	TCGA-HT-7604-01
GBMLGG(T=662,N=5)	Tumor	-0.8084	TCGA-TM-A84F-01
GBMLGG(T=662,N=5)	Tumor	0.7999	TCGA-DB-A64O-01
GBMLGG(T=662,N=5)	Tumor	-1.1811	TCGA-HT-7884-01
GBMLGG(T=662,N=5)	Tumor	-0.7588	TCGA-S9-A6WE-01
GBMLGG(T=662,N=5)	Tumor	-1.0262	TCGA-QH-A6CY-01
GBMLGG(T=662,N=5)	Tumor	1.736	TCGA-S9-A6WM-01
GBMLGG(T=662,N=5)	Tumor	1.3051	TCGA-28-5218-01
GBMLGG(T=662,N=5)	Tumor	1.816	TCGA-HT-A5RA-01
GBMLGG(T=662,N=5)	Tumor	0.679	TCGA-QH-A6CV-01
GBMLGG(T=662,N=5)	Tumor	-0.6643	TCGA-VM-A8CE-01
GBMLGG(T=662,N=5)	Tumor	0.8488	TCGA-DU-5852-01
GBMLGG(T=662,N=5)	Tumor	-0.7588	TCGA-P5-A72U-01
GBMLGG(T=662,N=5)	Tumor	1.1706	TCGA-28-2514-01
GBMLGG(T=662,N=5)	Tumor	1.6604	TCGA-06-5859-01
GBMLGG(T=662,N=5)	Tumor	-0.9971	TCGA-DB-A75K-01
GBMLGG(T=662,N=5)	Tumor	0.4761	TCGA-DU-6410-01
GBMLGG(T=662,N=5)	Tumor	1.2875	TCGA-28-2509-01
GBMLGG(T=662,N=5)	Tumor	-1.1811	TCGA-QH-A65Z-01
GBMLGG(T=662,N=5)	Tumor	1.1316	TCGA-14-1825-01
GBMLGG(T=662,N=5)	Tumor	-0.4325	TCGA-S9-A7IY-01
GBMLGG(T=662,N=5)	Tumor	-0.0425	TCGA-P5-A781-01
GBMLGG(T=662,N=5)	Tumor	-2.5479	TCGA-TM-A84G-01
GBMLGG(T=662,N=5)	Tumor	-0.4131	TCGA-HW-A5KK-01
GBMLGG(T=662,N=5)	Tumor	-0.3752	TCGA-E1-5311-01
GBMLGG(T=662,N=5)	Tumor	1.0079	TCGA-FG-7634-01
GBMLGG(T=662,N=5)	Tumor	-1.8314	TCGA-DU-5855-01
GBMLGG(T=662,N=5)	Tumor	-1.3921	TCGA-DU-6396-01
GBMLGG(T=662,N=5)	Tumor	0.8327	TCGA-19-4065-01
GBMLGG(T=662,N=5)	Tumor	-0.7346	TCGA-FG-7643-01
GBMLGG(T=662,N=5)	Tumor	-1.7322	TCGA-TM-A84C-01
GBMLGG(T=662,N=5)	Tumor	1.0007	TCGA-02-2485-01
GBMLGG(T=662,N=5)	Tumor	-0.4325	TCGA-WY-A85E-01
GBMLGG(T=662,N=5)	Tumor	-0.0725	TCGA-12-1597-01
GBMLGG(T=662,N=5)	Tumor	0.517	TCGA-28-1747-01
GBMLGG(T=662,N=5)	Tumor	-0.5973	TCGA-28-2499-01
GBMLGG(T=662,N=5)	Tumor	-0.1665	TCGA-DU-7298-01
GBMLGG(T=662,N=5)	Tumor	-0.7588	TCGA-TM-A84T-01
GBMLGG(T=662,N=5)	Tumor	-0.9686	TCGA-FG-7637-01
GBMLGG(T=662,N=5)	Tumor	0.0854	TCGA-HT-A5R9-01
GBMLGG(T=662,N=5)	Tumor	-1.1488	TCGA-HT-A614-01
GBMLGG(T=662,N=5)	Tumor	0.8961	TCGA-06-0649-01
GBMLGG(T=662,N=5)	Tumor	-0.9971	TCGA-QH-A65R-01
GBMLGG(T=662,N=5)	Tumor	-0.6416	TCGA-FG-A60J-01
GBMLGG(T=662,N=5)	Tumor	-1.6394	TCGA-FG-8189-01
GBMLGG(T=662,N=5)	Tumor	-0.1345	TCGA-P5-A5EY-01
GBMLGG(T=662,N=5)	Tumor	1.2696	TCGA-06-2564-01
GBMLGG(T=662,N=5)	Tumor	0.8164	TCGA-06-5408-01
GBMLGG(T=662,N=5)	Tumor	0.6425	TCGA-27-1832-01
GBMLGG(T=662,N=5)	Tumor	1.7446	TCGA-14-1829-01
GBMLGG(T=662,N=5)	Tumor	0.6699	TCGA-32-2615-01
GBMLGG(T=662,N=5)	Tumor	0.0718	TCGA-06-0158-01
GBMLGG(T=662,N=5)	Tumor	1.1833	TCGA-HT-7882-01
GBMLGG(T=662,N=5)	Tumor	0.7832	TCGA-06-2558-01
GBMLGG(T=662,N=5)	Tumor	2.7826	TCGA-HT-8011-01
GBMLGG(T=662,N=5)	Tumor	-2.3147	TCGA-DU-6394-01
GBMLGG(T=662,N=5)	Tumor	0.4552	TCGA-28-5216-01
GBMLGG(T=662,N=5)	Tumor	-0.1504	TCGA-WY-A859-01
GBMLGG(T=662,N=5)	Tumor	-0.3752	TCGA-WY-A85B-01
GBMLGG(T=662,N=5)	Tumor	-1.5522	TCGA-S9-A6UB-01
GBMLGG(T=662,N=5)	Tumor	1.2516	TCGA-28-5207-01
GBMLGG(T=662,N=5)	Tumor	-0.8084	TCGA-S9-A6U6-01
GBMLGG(T=662,N=5)	Tumor	0.1388	TCGA-DU-8168-01
GBMLGG(T=662,N=5)	Tumor	0.1903	TCGA-41-2572-01
GBMLGG(T=662,N=5)	Tumor	0.9493	TCGA-06-0130-01
GBMLGG(T=662,N=5)	Tumor	1.7786	TCGA-DU-7290-01
GBMLGG(T=662,N=5)	Tumor	1.7489	TCGA-06-5416-01
GBMLGG(T=662,N=5)	Tumor	1.177	TCGA-06-0168-01
GBMLGG(T=662,N=5)	Tumor	-0.4325	TCGA-DU-6407-01
GBMLGG(T=662,N=5)	Tumor	0.6425	TCGA-02-0055-01
GBMLGG(T=662,N=5)	Tumor	-0.5125	TCGA-HT-7601-01
GBMLGG(T=662,N=5)	Tumor	1.9073	TCGA-DU-6403-01
GBMLGG(T=662,N=5)	Tumor	0.679	TCGA-06-5415-01
GBMLGG(T=662,N=5)	Tumor	-0.5973	TCGA-DB-A64R-01
GBMLGG(T=662,N=5)	Tumor	0.9343	TCGA-E1-A7YQ-01
GBMLGG(T=662,N=5)	Tumor	1.1382	TCGA-DU-6405-01
GBMLGG(T=662,N=5)	Tumor	-1.2481	TCGA-HW-7487-01
GBMLGG(T=662,N=5)	Tumor	1.3225	TCGA-S9-A7R2-01
GBMLGG(T=662,N=5)	Tumor	-0.8339	TCGA-S9-A7J1-01
GBMLGG(T=662,N=5)	Tumor	-1.0862	TCGA-P5-A72X-01
GBMLGG(T=662,N=5)	Tumor	-0.1187	TCGA-E1-A7YJ-01
GBMLGG(T=662,N=5)	Tumor	0.517	TCGA-06-5411-01
GBMLGG(T=662,N=5)	Tumor	0.7664	TCGA-26-5139-01
GBMLGG(T=662,N=5)	Tumor	-0.4921	TCGA-HT-7690-01
GBMLGG(T=662,N=5)	Tumor	-1.5105	TCGA-HT-8105-01
GBMLGG(T=662,N=5)	Tumor	0.6969	TCGA-76-4928-01
GBMLGG(T=662,N=5)	Tumor	2.0254	TCGA-06-0644-01
GBMLGG(T=662,N=5)	Tumor	-1.1172	TCGA-E1-A7YY-01
GBMLGG(T=662,N=5)	Tumor	-0.5973	TCGA-HT-A619-01
GBMLGG(T=662,N=5)	Tumor	-3.6259	TCGA-DU-6400-01
GBMLGG(T=662,N=5)	Tumor	-2.1779	TCGA-P5-A737-01
GBMLGG(T=662,N=5)	Tumor	2.4518	TCGA-14-0871-01
GBMLGG(T=662,N=5)	Tumor	-1.2142	TCGA-RY-A83Y-01
GBMLGG(T=662,N=5)	Tumor	-0.3022	TCGA-HT-8564-01
GBMLGG(T=662,N=5)	Tumor	-0.9406	TCGA-HT-7686-01
GBMLGG(T=662,N=5)	Tumor	0.1124	TCGA-E1-A7YM-01
GBMLGG(T=662,N=5)	Tumor	-1.8836	TCGA-DH-A66F-01
GBMLGG(T=662,N=5)	Tumor	-0.0725	TCGA-CS-5390-01
GBMLGG(T=662,N=5)	Tumor	-0.0725	TCGA-S9-A6UA-01
GBMLGG(T=662,N=5)	Tumor	0.8488	TCGA-32-2632-01
GBMLGG(T=662,N=5)	Tumor	1.6964	TCGA-FG-A87N-01
GBMLGG(T=662,N=5)	Tumor	0.2998	TCGA-VV-A829-01
GBMLGG(T=662,N=5)	Tumor	-0.4719	TCGA-DH-A66B-01
GBMLGG(T=662,N=5)	Tumor	-0.1828	TCGA-HT-A5R7-01
GBMLGG(T=662,N=5)	Tumor	-0.8863	TCGA-CS-5394-01
GBMLGG(T=662,N=5)	Tumor	-1.0262	TCGA-DH-A66D-01
GBMLGG(T=662,N=5)	Tumor	-0.4131	TCGA-HT-7877-01
GBMLGG(T=662,N=5)	Tumor	0.5069	TCGA-06-0882-01
GBMLGG(T=662,N=5)	Tumor	-0.9971	TCGA-DU-6542-01
GBMLGG(T=662,N=5)	Tumor	-0.5973	TCGA-QH-A6CS-01
GBMLGG(T=662,N=5)	Tumor	-0.1504	TCGA-E1-A7YU-01
GBMLGG(T=662,N=5)	Tumor	-0.6416	TCGA-W9-A837-01
GBMLGG(T=662,N=5)	Tumor	-0.1345	TCGA-IK-7675-01
GBMLGG(T=662,N=5)	Tumor	-1.7322	TCGA-DU-7306-01
GBMLGG(T=662,N=5)	Tumor	-0.3566	TCGA-QH-A6X9-01
GBMLGG(T=662,N=5)	Tumor	0.5568	TCGA-S9-A6U0-01
GBMLGG(T=662,N=5)	Tumor	-1.3921	TCGA-HT-7611-01
GBMLGG(T=662,N=5)	Tumor	-0.3022	TCGA-S9-A6TY-01
GBMLGG(T=662,N=5)	Tumor	-1.3183	TCGA-DU-A7TB-01
GBMLGG(T=662,N=5)	Tumor	-0.4325	TCGA-19-2625-01
GBMLGG(T=662,N=5)	Tumor	-0.2328	TCGA-IK-8125-01
GBMLGG(T=662,N=5)	Tumor	-2.4659	TCGA-WH-A86K-01
GBMLGG(T=662,N=5)	Tumor	-1.7322	TCGA-DH-5141-01
GBMLGG(T=662,N=5)	Tumor	-2.5479	TCGA-FG-A60L-01
GBMLGG(T=662,N=5)	Tumor	-1.685	TCGA-DB-5280-01
GBMLGG(T=662,N=5)	Tumor	-0.1504	TCGA-S9-A7IX-01
GBMLGG(T=662,N=5)	Tumor	-0.6873	TCGA-32-1980-01
GBMLGG(T=662,N=5)	Tumor	-0.1993	TCGA-FG-5965-01
GBMLGG(T=662,N=5)	Tumor	3.027	TCGA-P5-A5F6-01
GBMLGG(T=662,N=5)	Tumor	0.5568	TCGA-27-1834-01
GBMLGG(T=662,N=5)	Tumor	-0.8599	TCGA-DU-7007-01
GBMLGG(T=662,N=5)	Tumor	-0.6643	TCGA-HW-7490-01
GBMLGG(T=662,N=5)	Tumor	1.0433	TCGA-CS-6188-01
GBMLGG(T=662,N=5)	Tumor	-1.6394	TCGA-CS-6668-01
GBMLGG(T=662,N=5)	Tumor	2.7551	TCGA-DU-8165-01
GBMLGG(T=662,N=5)	Tumor	-0.8339	TCGA-HT-7692-01
GBMLGG(T=662,N=5)	Tumor	2.4063	TCGA-TQ-A7RM-01
GBMLGG(T=662,N=5)	Tumor	0.4552	TCGA-DU-8161-01
GBMLGG(T=662,N=5)	Tumor	0.1648	TCGA-P5-A736-01
GBMLGG(T=662,N=5)	Tumor	-2.3147	TCGA-DU-6401-01
GBMLGG(T=662,N=5)	Tumor	1.1184	TCGA-HT-A74H-01
GBMLGG(T=662,N=5)	Tumor	-2.2447	TCGA-41-2571-01
GBMLGG(T=662,N=5)	Tumor	-1.0559	TCGA-TQ-A7RV-01
GBMLGG(T=662,N=5)	Tumor	0.2029	TCGA-14-0781-01
GBMLGG(T=662,N=5)	Tumor	-0.7108	TCGA-HT-7483-01
GBMLGG(T=662,N=5)	Tumor	-1.0559	TCGA-HT-7620-01
GBMLGG(T=662,N=5)	Tumor	-0.1993	TCGA-HT-7480-01
GBMLGG(T=662,N=5)	Tumor	1.3109	TCGA-06-0157-01
GBMLGG(T=662,N=5)	Tumor	1.642	TCGA-S9-A7J0-01
GBMLGG(T=662,N=5)	Tumor	1.6045	TCGA-12-3653-01
GBMLGG(T=662,N=5)	Tumor	-1.8314	TCGA-TM-A84Q-01
GBMLGG(T=662,N=5)	Tumor	2.1957	TCGA-76-4926-01
GBMLGG(T=662,N=5)	Tumor	0.4657	TCGA-26-5133-01
GBMLGG(T=662,N=5)	Tumor	0.3907	TCGA-06-2562-01
GBMLGG(T=662,N=5)	Tumor	-0.0725	TCGA-RY-A847-01
GBMLGG(T=662,N=5)	Tumor	-1.9379	TCGA-TQ-A7RQ-01
GBMLGG(T=662,N=5)	Tumor	-0.8084	TCGA-TQ-A7RW-01
GBMLGG(T=662,N=5)	Tumor	-1.4305	TCGA-FG-8191-01
GBMLGG(T=662,N=5)	Tumor	-1.4699	TCGA-E1-A7YW-01
GBMLGG(T=662,N=5)	Tumor	-1.0862	TCGA-DB-5278-01
GBMLGG(T=662,N=5)	Tumor	-0.4521	TCGA-E1-A7YS-01
GBMLGG(T=662,N=5)	Tumor	-0.2845	TCGA-HT-7695-01
GBMLGG(T=662,N=5)	Tumor	1.766	TCGA-DU-7012-01
GBMLGG(T=662,N=5)	Tumor	-0.4131	TCGA-HT-7879-01
GBMLGG(T=662,N=5)	Tumor	-1.2142	TCGA-DU-A7TC-01
GBMLGG(T=662,N=5)	Tumor	0.4761	TCGA-27-2521-01
GBMLGG(T=662,N=5)	Tumor	2.1247	TCGA-HT-7680-01
GBMLGG(T=662,N=5)	Tumor	0.2154	TCGA-DB-A4X9-01
GBMLGG(T=662,N=5)	Tumor	-1.4699	TCGA-TQ-A7RI-01
GBMLGG(T=662,N=5)	Tumor	-0.2159	TCGA-TM-A7CA-01
GBMLGG(T=662,N=5)	Tumor	-0.8599	TCGA-QH-A86X-01
GBMLGG(T=662,N=5)	Tumor	-0.0425	TCGA-DU-A76R-01
GBMLGG(T=662,N=5)	Tumor	-1.8314	TCGA-DH-5144-01
GBMLGG(T=662,N=5)	Tumor	1.7403	TCGA-41-5651-01
GBMLGG(T=662,N=5)	Tumor	-0.5125	TCGA-E1-A7Z2-01
GBMLGG(T=662,N=5)	Tumor	-2.5479	TCGA-DU-A5TP-01
GBMLGG(T=662,N=5)	Tumor	-0.3566	TCGA-06-0210-01
GBMLGG(T=662,N=5)	Tumor	0.4233	TCGA-FG-8187-01
GBMLGG(T=662,N=5)	Tumor	1.6875	TCGA-E1-5304-01
GBMLGG(T=662,N=5)	Tumor	1.0151	TCGA-CS-4943-01
GBMLGG(T=662,N=5)	Tumor	2.0289	TCGA-19-5960-01
GBMLGG(T=662,N=5)	Tumor	1.3567	TCGA-06-0686-01
GBMLGG(T=662,N=5)	Tumor	1.5661	TCGA-DH-5140-01
GBMLGG(T=662,N=5)	Tumor	-1.3183	TCGA-TM-A7CF-01
GBMLGG(T=662,N=5)	Tumor	0.044	TCGA-DH-A7US-01
GBMLGG(T=662,N=5)	Tumor	0.3231	TCGA-HT-A61B-01
GBMLGG(T=662,N=5)	Tumor	0.4233	TCGA-E1-A7Z6-01
GBMLGG(T=662,N=5)	Tumor	-0.2159	TCGA-HT-7857-01
GBMLGG(T=662,N=5)	Tumor	-2.114	TCGA-E1-5319-01
GBMLGG(T=662,N=5)	Tumor	-0.8863	TCGA-DU-A5TS-01
GBMLGG(T=662,N=5)	Tumor	0.6608	TCGA-DU-6392-01
GBMLGG(T=662,N=5)	Tumor	0.5568	TCGA-QH-A6CU-01
GBMLGG(T=662,N=5)	Tumor	0.1124	TCGA-DU-6404-01
GBMLGG(T=662,N=5)	Tumor	0.2762	TCGA-VW-A8FI-01
GBMLGG(T=662,N=5)	Tumor	-0.1031	TCGA-HT-A74L-01
GBMLGG(T=662,N=5)	Tumor	0.2277	TCGA-P5-A5EU-01
GBMLGG(T=662,N=5)	Tumor	-1.2142	TCGA-P5-A5EZ-01
GBMLGG(T=662,N=5)	Tumor	-1.3921	TCGA-S9-A89Z-01
GBMLGG(T=662,N=5)	Tumor	-0.7346	TCGA-S9-A6TZ-01
GBMLGG(T=662,N=5)	Tumor	-0.1828	TCGA-FG-5963-01
GBMLGG(T=662,N=5)	Tumor	-0.6873	TCGA-HT-A61A-01
GBMLGG(T=662,N=5)	Tumor	-1.4699	TCGA-S9-A89V-01
GBMLGG(T=662,N=5)	Tumor	1.4228	TCGA-DB-A64W-01
GBMLGG(T=662,N=5)	Tumor	-1.9379	TCGA-FG-A4MX-01
GBMLGG(T=662,N=5)	Tumor	-0.6416	TCGA-P5-A72Z-01
GBMLGG(T=662,N=5)	Tumor	-0.0877	TCGA-HT-8114-01
GBMLGG(T=662,N=5)	Tumor	1.0222	TCGA-06-2563-01
GBMLGG(T=662,N=5)	Tumor	-0.0725	TCGA-15-1444-01
GBMLGG(T=662,N=5)	Tumor	-1.4305	TCGA-32-4213-01
GBMLGG(T=662,N=5)	Tumor	-0.8339	TCGA-HT-7881-01
GBMLGG(T=662,N=5)	Tumor	-0.2498	TCGA-15-0742-01
GBMLGG(T=662,N=5)	Tumor	-0.8863	TCGA-CS-4944-01
GBMLGG(T=662,N=5)	Tumor	1.0151	TCGA-06-0187-01
GBMLGG(T=662,N=5)	Tumor	4.0688	TCGA-19-1390-01
GBMLGG(T=662,N=5)	Tumor	-1.0559	TCGA-S9-A7QX-01
GBMLGG(T=662,N=5)	Tumor	-1.0559	TCGA-DU-A7TG-01
GBMLGG(T=662,N=5)	Tumor	-0.7346	TCGA-DU-5874-01
GBMLGG(T=662,N=5)	Tumor	-0.9132	TCGA-TQ-A8XE-01
GBMLGG(T=662,N=5)	Tumor	-0.6873	TCGA-DU-7300-01
GBMLGG(T=662,N=5)	Tumor	-0.9132	TCGA-HT-7694-01
GBMLGG(T=662,N=5)	Tumor	0.1388	TCGA-HT-7471-01
GBMLGG(T=662,N=5)	Tumor	-0.394	TCGA-DB-A4XD-01
GBMLGG(T=662,N=5)	Tumor	0.4016	TCGA-TQ-A7RK-01
GBMLGG(T=662,N=5)	Tumor	-1.3548	TCGA-HT-7475-01
GBMLGG(T=662,N=5)	Tumor	-1.1488	TCGA-TQ-A7RO-01
GBMLGG(T=662,N=5)	Tumor	-1.3183	TCGA-HT-7902-01
GBMLGG(T=662,N=5)	Tumor	0.2642	TCGA-FG-A711-01
GBMLGG(T=662,N=5)	Tumor	1.2023	TCGA-06-2557-01
GBMLGG(T=662,N=5)	Tumor	-2.4659	TCGA-DB-5276-01
GBMLGG(T=662,N=5)	Tumor	-1.2142	TCGA-P5-A730-01
GBMLGG(T=662,N=5)	Tumor	1.7316	TCGA-E1-A7YD-01
GBMLGG(T=662,N=5)	Tumor	-2.2447	TCGA-HT-A74O-01
GBMLGG(T=662,N=5)	Tumor	0.1776	TCGA-HT-8015-01
GBMLGG(T=662,N=5)	Tumor	-0.3022	TCGA-HT-A74J-01
GBMLGG(T=662,N=5)	Tumor	0.4657	TCGA-06-0878-01
GBMLGG(T=662,N=5)	Tumor	0.5955	TCGA-DH-A669-01
GBMLGG(T=662,N=5)	Tumor	2.5876	TCGA-06-0129-01
GBMLGG(T=662,N=5)	Tumor	-1.8836	TCGA-HT-A617-01
GBMLGG(T=662,N=5)	Tumor	-0.6193	TCGA-16-1045-01
GBMLGG(T=662,N=5)	Tumor	1.3791	TCGA-06-2567-01
GBMLGG(T=662,N=5)	Tumor	1.0007	TCGA-32-2616-01
GBMLGG(T=662,N=5)	Tumor	-0.4325	TCGA-HT-7605-01
GBMLGG(T=662,N=5)	Tumor	-0.5332	TCGA-S9-A6WO-01
GBMLGG(T=662,N=5)	Tumor	0.8488	TCGA-06-0138-01
GBMLGG(T=662,N=5)	Tumor	1.412	TCGA-28-5208-01
GBMLGG(T=662,N=5)	Tumor	2.909	TCGA-06-1804-01
GBMLGG(T=662,N=5)	Tumor	-1.5105	TCGA-QH-A6CX-01
GBMLGG(T=662,N=5)	Tumor	0.7058	TCGA-14-2554-01
GBMLGG(T=662,N=5)	Tumor	-0.7108	TCGA-P5-A5F4-01
GBMLGG(T=662,N=5)	Tumor	0.6332	TCGA-DU-A76K-01
GBMLGG(T=662,N=5)	Tumor	-0.4521	TCGA-VM-A8CH-01
GBMLGG(T=662,N=5)	Tumor	-1.3921	TCGA-HT-7609-01
GBMLGG(T=662,N=5)	Tumor	1.1447	TCGA-27-2528-01
GBMLGG(T=662,N=5)	Tumor	-1.5105	TCGA-QH-A6X4-01
GBMLGG(T=662,N=5)	Tumor	-1.8836	TCGA-DH-A7UV-01
GBMLGG(T=662,N=5)	Tumor	-0.3566	TCGA-TM-A7C3-01
GBMLGG(T=662,N=5)	Tumor	1.0079	TCGA-S9-A6WG-01
GBMLGG(T=662,N=5)	Tumor	2.1734	TCGA-06-5858-01
GBMLGG(T=662,N=5)	Tumor	-1.2142	TCGA-FG-6690-01
GBMLGG(T=662,N=5)	Tumor	-0.8084	TCGA-DU-8167-01
GBMLGG(T=662,N=5)	Tumor	-1.2481	TCGA-QH-A65X-01
GBMLGG(T=662,N=5)	Tumor	-1.0862	TCGA-06-0178-01
GBMLGG(T=662,N=5)	Tumor	-1.7322	TCGA-P5-A780-01
GBMLGG(T=662,N=5)	Tumor	1.2333	TCGA-E1-5302-01
GBMLGG(T=662,N=5)	Tumor	0.058	TCGA-14-1823-01
GBMLGG(T=662,N=5)	Tumor	-2.3884	TCGA-HW-A5KJ-01
GBMLGG(T=662,N=5)	Tumor	-2.5479	TCGA-R8-A6MO-01
GBMLGG(T=662,N=5)	Tumor	-1.1172	TCGA-FG-7636-01
GBMLGG(T=662,N=5)	Tumor	-0.9132	TCGA-CS-6290-01
GBMLGG(T=662,N=5)	Tumor	0.605	TCGA-DU-5847-01
GBMLGG(T=662,N=5)	Tumor	1.9452	TCGA-DU-6406-01
GBMLGG(T=662,N=5)	Tumor	0.4657	TCGA-06-0743-01
GBMLGG(T=662,N=5)	Tumor	1.3846	TCGA-TM-A84B-01
GBMLGG(T=662,N=5)	Tumor	-0.3383	TCGA-DU-A76O-01
GBMLGG(T=662,N=5)	Normal	-1.7322	TCGA-06-AABW-11
GBMLGG(T=662,N=5)	Normal	-2.114	TCGA-06-0678-11
GBMLGG(T=662,N=5)	Normal	-1.4305	TCGA-06-0681-11
GBMLGG(T=662,N=5)	Normal	-1.9379	TCGA-06-0675-11
GBMLGG(T=662,N=5)	Normal	-1.0559	TCGA-06-0680-11
LGG(T=509,N=5)	Tumor	-1.0862	TCGA-S9-A7J2-01
LGG(T=509,N=5)	Tumor	1.8918	TCGA-E1-A7YI-01
LGG(T=509,N=5)	Tumor	-0.6873	TCGA-DU-7302-01
LGG(T=509,N=5)	Tumor	-0.2671	TCGA-DU-A7TI-01
LGG(T=509,N=5)	Tumor	-0.5973	TCGA-P5-A5EX-01
LGG(T=509,N=5)	Tumor	-1.5105	TCGA-HT-8563-01
LGG(T=509,N=5)	Tumor	-0.2671	TCGA-FG-A60K-01
LGG(T=509,N=5)	Tumor	1.2455	TCGA-CS-5397-01
LGG(T=509,N=5)	Tumor	-1.3183	TCGA-E1-5322-01
LGG(T=509,N=5)	Tumor	-2.1779	TCGA-HT-8558-01
LGG(T=509,N=5)	Tumor	-0.013	TCGA-S9-A6U8-01
LGG(T=509,N=5)	Tumor	-0.3022	TCGA-HT-7854-01
LGG(T=509,N=5)	Tumor	-0.4521	TCGA-HT-7467-01
LGG(T=509,N=5)	Tumor	-0.4719	TCGA-HT-7874-01
LGG(T=509,N=5)	Tumor	-1.4305	TCGA-S9-A6TV-01
LGG(T=509,N=5)	Tumor	-0.8863	TCGA-VM-A8CD-01
LGG(T=509,N=5)	Tumor	-1.2828	TCGA-HT-7616-01
LGG(T=509,N=5)	Tumor	2.2206	TCGA-KT-A7W1-01
LGG(T=509,N=5)	Tumor	-0.7346	TCGA-P5-A5F2-01
LGG(T=509,N=5)	Tumor	-1.0262	TCGA-HT-7607-01
LGG(T=509,N=5)	Tumor	-1.2481	TCGA-HT-7873-01
LGG(T=509,N=5)	Tumor	0.1648	TCGA-HT-7603-01
LGG(T=509,N=5)	Tumor	-0.5332	TCGA-DB-A64P-01
LGG(T=509,N=5)	Tumor	-1.5522	TCGA-HW-7486-01
LGG(T=509,N=5)	Tumor	0.6699	TCGA-P5-A5F1-01
LGG(T=509,N=5)	Tumor	-0.8339	TCGA-DU-7011-01
LGG(T=509,N=5)	Tumor	0.0014	TCGA-P5-A77X-01
LGG(T=509,N=5)	Tumor	0.4016	TCGA-HW-7493-01
LGG(T=509,N=5)	Tumor	0.6969	TCGA-VM-A8CA-01
LGG(T=509,N=5)	Tumor	-0.5756	TCGA-DU-7015-01
LGG(T=509,N=5)	Tumor	-1.5951	TCGA-TM-A7C5-01
LGG(T=509,N=5)	Tumor	-0.3022	TCGA-DU-8162-01
LGG(T=509,N=5)	Tumor	0.1257	TCGA-TM-A84O-01
LGG(T=509,N=5)	Tumor	-1.2828	TCGA-S9-A7R3-01
LGG(T=509,N=5)	Tumor	-0.7108	TCGA-TQ-A7RN-01
LGG(T=509,N=5)	Tumor	-1.7322	TCGA-DU-A6S6-01
LGG(T=509,N=5)	Tumor	-1.3921	TCGA-P5-A735-01
LGG(T=509,N=5)	Tumor	0.2029	TCGA-HT-7691-01
LGG(T=509,N=5)	Tumor	-0.9132	TCGA-FG-A6J1-01
LGG(T=509,N=5)	Tumor	-2.1779	TCGA-S9-A7R7-01
LGG(T=509,N=5)	Tumor	0.517	TCGA-DU-6402-01
LGG(T=509,N=5)	Tumor	-2.0529	TCGA-HT-7684-01
LGG(T=509,N=5)	Tumor	1.7954	TCGA-HT-8104-01
LGG(T=509,N=5)	Tumor	0.9268	TCGA-FN-7833-01
LGG(T=509,N=5)	Tumor	0.547	TCGA-HT-7473-01
LGG(T=509,N=5)	Tumor	-1.3183	TCGA-HT-8019-01
LGG(T=509,N=5)	Tumor	-1.1811	TCGA-TQ-A7RU-01
LGG(T=509,N=5)	Tumor	-0.4521	TCGA-DB-A4XF-01
LGG(T=509,N=5)	Tumor	-1.1488	TCGA-FG-A713-01
LGG(T=509,N=5)	Tumor	-0.0877	TCGA-E1-A7YL-01
LGG(T=509,N=5)	Tumor	-0.3566	TCGA-CS-5396-01
LGG(T=509,N=5)	Tumor	0.0158	TCGA-HW-8322-01
LGG(T=509,N=5)	Tumor	-0.6193	TCGA-S9-A6U9-01
LGG(T=509,N=5)	Tumor	-0.5973	TCGA-HT-7676-01
LGG(T=509,N=5)	Tumor	1.5216	TCGA-HT-7469-01
LGG(T=509,N=5)	Tumor	-0.9132	TCGA-HT-7478-01
LGG(T=509,N=5)	Tumor	-0.394	TCGA-DU-A5TW-01
LGG(T=509,N=5)	Tumor	-1.8314	TCGA-S9-A6TX-01
LGG(T=509,N=5)	Tumor	1.105	TCGA-RY-A83Z-01
LGG(T=509,N=5)	Tumor	-2.9324	TCGA-FG-A6IZ-01
LGG(T=509,N=5)	Tumor	0.8082	TCGA-CS-4941-01
LGG(T=509,N=5)	Tumor	-1.2142	TCGA-DH-A7UT-01
LGG(T=509,N=5)	Tumor	-2.0529	TCGA-DU-5871-01
LGG(T=509,N=5)	Tumor	-2.2447	TCGA-HW-8321-01
LGG(T=509,N=5)	Tumor	-1.685	TCGA-EZ-7264-01
LGG(T=509,N=5)	Tumor	-0.6873	TCGA-CS-6666-01
LGG(T=509,N=5)	Tumor	-2.1779	TCGA-HW-7491-01
LGG(T=509,N=5)	Tumor	-0.1828	TCGA-S9-A6U1-01
LGG(T=509,N=5)	Tumor	-2.114	TCGA-E1-5307-01
LGG(T=509,N=5)	Tumor	1.2147	TCGA-DU-A76L-01
LGG(T=509,N=5)	Tumor	-0.7346	TCGA-HW-7495-01
LGG(T=509,N=5)	Tumor	-1.0559	TCGA-CS-6669-01
LGG(T=509,N=5)	Tumor	0.0718	TCGA-HT-7481-01
LGG(T=509,N=5)	Tumor	-0.0425	TCGA-DU-8163-01
LGG(T=509,N=5)	Tumor	1.8879	TCGA-HT-8110-01
LGG(T=509,N=5)	Tumor	-1.1811	TCGA-RY-A840-01
LGG(T=509,N=5)	Tumor	-2.9324	TCGA-VM-A8C9-01
LGG(T=509,N=5)	Tumor	0.0854	TCGA-HW-8319-01
LGG(T=509,N=5)	Tumor	-0.5756	TCGA-HT-7482-01
LGG(T=509,N=5)	Tumor	-1.4699	TCGA-QH-A6CW-01
LGG(T=509,N=5)	Tumor	-1.1488	TCGA-DU-5870-01
LGG(T=509,N=5)	Tumor	-0.2671	TCGA-TM-A84S-01
LGG(T=509,N=5)	Tumor	-0.3383	TCGA-RY-A845-01
LGG(T=509,N=5)	Tumor	-0.3022	TCGA-FG-8182-01
LGG(T=509,N=5)	Tumor	0.3573	TCGA-FG-6688-01
LGG(T=509,N=5)	Tumor	0.547	TCGA-TQ-A7RP-01
LGG(T=509,N=5)	Tumor	-1.0559	TCGA-HT-8113-01
LGG(T=509,N=5)	Tumor	-0.8084	TCGA-HT-7689-01
LGG(T=509,N=5)	Tumor	-0.4921	TCGA-FG-7638-01
LGG(T=509,N=5)	Tumor	1.5806	TCGA-DU-7013-01
LGG(T=509,N=5)	Tumor	-1.0559	TCGA-E1-A7Z3-01
LGG(T=509,N=5)	Tumor	-0.7108	TCGA-HT-7476-01
LGG(T=509,N=5)	Tumor	-0.7588	TCGA-TQ-A7RG-01
LGG(T=509,N=5)	Tumor	-0.9971	TCGA-FG-8181-01
LGG(T=509,N=5)	Tumor	0.3231	TCGA-DU-A7T6-01
LGG(T=509,N=5)	Tumor	-0.3566	TCGA-DB-A4XC-01
LGG(T=509,N=5)	Tumor	0.7748	TCGA-FG-A4MW-01
LGG(T=509,N=5)	Tumor	-0.6643	TCGA-DH-5142-01
LGG(T=509,N=5)	Tumor	-0.2159	TCGA-S9-A6U2-01
LGG(T=509,N=5)	Tumor	-1.1172	TCGA-TQ-A7RH-01
LGG(T=509,N=5)	Tumor	-1.4305	TCGA-DB-A75M-01
LGG(T=509,N=5)	Tumor	-1.2481	TCGA-HT-8012-01
LGG(T=509,N=5)	Tumor	0.058	TCGA-S9-A7QW-01
LGG(T=509,N=5)	Tumor	-1.0862	TCGA-P5-A733-01
LGG(T=509,N=5)	Tumor	-1.3183	TCGA-E1-A7Z4-01
LGG(T=509,N=5)	Tumor	-2.8262	TCGA-DU-A5TR-01
LGG(T=509,N=5)	Tumor	-2.114	TCGA-FG-8185-01
LGG(T=509,N=5)	Tumor	-1.1172	TCGA-HW-8320-01
LGG(T=509,N=5)	Tumor	-1.5522	TCGA-CS-6667-01
LGG(T=509,N=5)	Tumor	-1.0262	TCGA-DU-5849-01
LGG(T=509,N=5)	Tumor	-0.8339	TCGA-DB-5279-01
LGG(T=509,N=5)	Tumor	-0.5756	TCGA-CS-6670-01
LGG(T=509,N=5)	Tumor	-1.7809	TCGA-DB-A64V-01
LGG(T=509,N=5)	Tumor	0.3115	TCGA-DU-5854-01
LGG(T=509,N=5)	Tumor	0.058	TCGA-DH-A7UR-01
LGG(T=509,N=5)	Tumor	-0.6643	TCGA-S9-A6WL-01
LGG(T=509,N=5)	Tumor	-0.8599	TCGA-HT-7880-01
LGG(T=509,N=5)	Tumor	-0.8599	TCGA-E1-5318-01
LGG(T=509,N=5)	Tumor	0.7321	TCGA-DU-6393-01
LGG(T=509,N=5)	Tumor	-0.4131	TCGA-DU-5853-01
LGG(T=509,N=5)	Tumor	1.7185	TCGA-TM-A84J-01
LGG(T=509,N=5)	Tumor	-0.7108	TCGA-FG-5962-01
LGG(T=509,N=5)	Tumor	0.547	TCGA-F6-A8O4-01
LGG(T=509,N=5)	Tumor	-1.3183	TCGA-S9-A7R1-01
LGG(T=509,N=5)	Tumor	0.0158	TCGA-TM-A84M-01
LGG(T=509,N=5)	Tumor	-1.1172	TCGA-HT-8107-01
LGG(T=509,N=5)	Tumor	0.099	TCGA-P5-A5ET-01
LGG(T=509,N=5)	Tumor	-1.9942	TCGA-P5-A72W-01
LGG(T=509,N=5)	Tumor	-1.685	TCGA-FG-A70Y-01
LGG(T=509,N=5)	Tumor	-1.3921	TCGA-TM-A84R-01
LGG(T=509,N=5)	Tumor	-1.8836	TCGA-HW-A5KM-01
LGG(T=509,N=5)	Tumor	1.8078	TCGA-HT-7477-01
LGG(T=509,N=5)	Tumor	0.044	TCGA-FG-A87Q-01
LGG(T=509,N=5)	Tumor	0.058	TCGA-FG-A70Z-01
LGG(T=509,N=5)	Tumor	1.196	TCGA-FG-A4MU-01
LGG(T=509,N=5)	Tumor	0.8488	TCGA-DB-A4XB-01
LGG(T=509,N=5)	Tumor	0.3907	TCGA-WY-A85D-01
LGG(T=509,N=5)	Tumor	-0.9406	TCGA-FG-7641-01
LGG(T=509,N=5)	Tumor	-1.9379	TCGA-DU-5872-01
LGG(T=509,N=5)	Tumor	-1.1488	TCGA-FG-6689-01
LGG(T=509,N=5)	Tumor	0.2881	TCGA-DB-5277-01
LGG(T=509,N=5)	Tumor	-0.2498	TCGA-HT-A615-01
LGG(T=509,N=5)	Tumor	-0.7834	TCGA-DU-7301-01
LGG(T=509,N=5)	Tumor	-0.2498	TCGA-P5-A5EW-01
LGG(T=509,N=5)	Tumor	-1.0862	TCGA-HT-A5RB-01
LGG(T=509,N=5)	Tumor	-1.1488	TCGA-E1-A7YN-01
LGG(T=509,N=5)	Tumor	-0.1031	TCGA-QH-A6XC-01
LGG(T=509,N=5)	Tumor	-5.0116	TCGA-S9-A6WN-01
LGG(T=509,N=5)	Tumor	-1.3921	TCGA-DB-A64L-01
LGG(T=509,N=5)	Tumor	1.7097	TCGA-TM-A84I-01
LGG(T=509,N=5)	Tumor	-2.3147	TCGA-QH-A6CZ-01
LGG(T=509,N=5)	Tumor	-1.3183	TCGA-WY-A858-01
LGG(T=509,N=5)	Tumor	-1.0559	TCGA-VM-A8CB-01
LGG(T=509,N=5)	Tumor	0.7916	TCGA-VM-A8CF-01
LGG(T=509,N=5)	Tumor	0.6145	TCGA-HT-7608-01
LGG(T=509,N=5)	Tumor	0.5763	TCGA-CS-4938-01
LGG(T=509,N=5)	Tumor	-0.8084	TCGA-QH-A6X5-01
LGG(T=509,N=5)	Tumor	0.3796	TCGA-DU-8166-01
LGG(T=509,N=5)	Tumor	-0.0277	TCGA-HT-8018-01
LGG(T=509,N=5)	Tumor	-0.1828	TCGA-DU-7292-01
LGG(T=509,N=5)	Tumor	-3.458	TCGA-S9-A6TU-01
LGG(T=509,N=5)	Tumor	-2.6349	TCGA-DB-A75P-01
LGG(T=509,N=5)	Tumor	-0.2845	TCGA-FG-6691-01
LGG(T=509,N=5)	Tumor	-0.2845	TCGA-DU-6399-01
LGG(T=509,N=5)	Tumor	-1.3921	TCGA-S9-A7IQ-01
LGG(T=509,N=5)	Tumor	-1.5522	TCGA-S9-A6WI-01
LGG(T=509,N=5)	Tumor	-0.5973	TCGA-DB-A64S-01
LGG(T=509,N=5)	Tumor	-0.3201	TCGA-FG-6692-01
LGG(T=509,N=5)	Tumor	-0.8084	TCGA-HW-7489-01
LGG(T=509,N=5)	Tumor	-0.8339	TCGA-R8-A6YH-01
LGG(T=509,N=5)	Tumor	-1.0262	TCGA-HT-A618-01
LGG(T=509,N=5)	Tumor	-1.9942	TCGA-QH-A65S-01
LGG(T=509,N=5)	Tumor	-1.9379	TCGA-DU-7019-01
LGG(T=509,N=5)	Tumor	1.692	TCGA-DU-A7TJ-01
LGG(T=509,N=5)	Tumor	-0.8599	TCGA-TM-A84H-01
LGG(T=509,N=5)	Tumor	-0.6873	TCGA-S9-A7R8-01
LGG(T=509,N=5)	Tumor	-1.685	TCGA-S9-A7R4-01
LGG(T=509,N=5)	Tumor	-1.8836	TCGA-S9-A7J3-01
LGG(T=509,N=5)	Tumor	-1.2828	TCGA-TM-A84L-01
LGG(T=509,N=5)	Tumor	-1.7809	TCGA-E1-A7YH-01
LGG(T=509,N=5)	Tumor	-0.6873	TCGA-P5-A5EV-01
LGG(T=509,N=5)	Tumor	2.0325	TCGA-DU-A7TD-01
LGG(T=509,N=5)	Tumor	-1.3921	TCGA-HW-A5KL-01
LGG(T=509,N=5)	Tumor	-0.3566	TCGA-RY-A83X-01
LGG(T=509,N=5)	Tumor	-1.5105	TCGA-HT-7687-01
LGG(T=509,N=5)	Tumor	0.2154	TCGA-WY-A85A-01
LGG(T=509,N=5)	Tumor	-0.5543	TCGA-DB-5281-01
LGG(T=509,N=5)	Tumor	-1.8314	TCGA-E1-A7YK-01
LGG(T=509,N=5)	Tumor	-0.8084	TCGA-DU-A5TU-01
LGG(T=509,N=5)	Tumor	-1.7809	TCGA-DU-A7TA-01
LGG(T=509,N=5)	Tumor	1.683	TCGA-CS-5395-01
LGG(T=509,N=5)	Tumor	-1.4305	TCGA-TQ-A7RR-01
LGG(T=509,N=5)	Tumor	-0.013	TCGA-HT-A5R5-01
LGG(T=509,N=5)	Tumor	-0.9971	TCGA-QH-A65V-01
LGG(T=509,N=5)	Tumor	-1.4305	TCGA-S9-A6WP-01
LGG(T=509,N=5)	Tumor	0.099	TCGA-S9-A6U5-01
LGG(T=509,N=5)	Tumor	-0.8084	TCGA-E1-A7YO-01
LGG(T=509,N=5)	Tumor	-2.3884	TCGA-QH-A6X8-01
LGG(T=509,N=5)	Tumor	-0.1993	TCGA-HT-7610-01
LGG(T=509,N=5)	Tumor	-0.2845	TCGA-HT-7875-01
LGG(T=509,N=5)	Tumor	0.4967	TCGA-R8-A6MK-01
LGG(T=509,N=5)	Tumor	-1.1811	TCGA-P5-A5F0-01
LGG(T=509,N=5)	Tumor	-2.114	TCGA-R8-A73M-01
LGG(T=509,N=5)	Tumor	-1.8314	TCGA-S9-A6TS-01
LGG(T=509,N=5)	Tumor	-2.8262	TCGA-S9-A6TW-01
LGG(T=509,N=5)	Tumor	-0.9406	TCGA-E1-5303-01
LGG(T=509,N=5)	Tumor	1.4228	TCGA-HT-7606-01
LGG(T=509,N=5)	Tumor	-0.0725	TCGA-DU-6408-01
LGG(T=509,N=5)	Tumor	-2.6349	TCGA-FG-5964-01
LGG(T=509,N=5)	Tumor	-1.7809	TCGA-DB-A64Q-01
LGG(T=509,N=5)	Tumor	-1.0262	TCGA-S9-A7IZ-01
LGG(T=509,N=5)	Tumor	-2.4659	TCGA-S9-A6WH-01
LGG(T=509,N=5)	Tumor	-0.0725	TCGA-HT-7602-01
LGG(T=509,N=5)	Tumor	-1.7809	TCGA-DU-A6S8-01
LGG(T=509,N=5)	Tumor	-1.1488	TCGA-HT-7858-01
LGG(T=509,N=5)	Tumor	-1.0262	TCGA-S9-A6WD-01
LGG(T=509,N=5)	Tumor	-0.1665	TCGA-HT-7860-01
LGG(T=509,N=5)	Tumor	0.8726	TCGA-DU-7006-01
LGG(T=509,N=5)	Tumor	-0.8339	TCGA-TQ-A7RS-01
LGG(T=509,N=5)	Tumor	-0.0574	TCGA-DU-7009-01
LGG(T=509,N=5)	Tumor	1.0642	TCGA-DU-7010-01
LGG(T=509,N=5)	Tumor	-0.6643	TCGA-QH-A6X3-01
LGG(T=509,N=5)	Tumor	-0.7834	TCGA-DU-8164-01
LGG(T=509,N=5)	Tumor	-0.3566	TCGA-DU-7018-01
LGG(T=509,N=5)	Tumor	-0.013	TCGA-RY-A843-01
LGG(T=509,N=5)	Tumor	-2.4659	TCGA-DU-7014-01
LGG(T=509,N=5)	Tumor	0.099	TCGA-HT-7693-01
LGG(T=509,N=5)	Tumor	-2.114	TCGA-FG-A6J3-01
LGG(T=509,N=5)	Tumor	-1.2828	TCGA-HT-8106-01
LGG(T=509,N=5)	Tumor	-0.2498	TCGA-HT-7472-01
LGG(T=509,N=5)	Tumor	-2.0529	TCGA-HT-7855-01
LGG(T=509,N=5)	Tumor	-0.3566	TCGA-DB-A4XG-01
LGG(T=509,N=5)	Tumor	1.4011	TCGA-HT-A5RC-01
LGG(T=509,N=5)	Tumor	-0.1828	TCGA-VM-A8C8-01
LGG(T=509,N=5)	Tumor	-0.2498	TCGA-HT-7681-01
LGG(T=509,N=5)	Tumor	-2.114	TCGA-DU-A6S2-01
LGG(T=509,N=5)	Tumor	-1.3921	TCGA-DU-7309-01
LGG(T=509,N=5)	Tumor	-0.9971	TCGA-DB-A4XH-01
LGG(T=509,N=5)	Tumor	-0.3566	TCGA-HT-7485-01
LGG(T=509,N=5)	Tumor	-2.0529	TCGA-VW-A7QS-01
LGG(T=509,N=5)	Tumor	-1.7322	TCGA-VV-A86M-01
LGG(T=509,N=5)	Tumor	2.4908	TCGA-E1-A7YV-01
LGG(T=509,N=5)	Tumor	0.3907	TCGA-HT-7468-01
LGG(T=509,N=5)	Tumor	-0.2498	TCGA-HT-7677-01
LGG(T=509,N=5)	Tumor	-0.5973	TCGA-DU-A5TY-01
LGG(T=509,N=5)	Tumor	-1.2142	TCGA-HT-8109-01
LGG(T=509,N=5)	Tumor	0.044	TCGA-HT-7479-01
LGG(T=509,N=5)	Tumor	-1.1488	TCGA-DB-5275-01
LGG(T=509,N=5)	Tumor	-0.2671	TCGA-TM-A7C4-01
LGG(T=509,N=5)	Tumor	-0.4131	TCGA-DH-A7UU-01
LGG(T=509,N=5)	Tumor	-1.0559	TCGA-HT-A4DV-01
LGG(T=509,N=5)	Tumor	-0.4131	TCGA-FG-8186-01
LGG(T=509,N=5)	Tumor	-0.9406	TCGA-FG-A4MT-01
LGG(T=509,N=5)	Tumor	-0.2671	TCGA-E1-5305-01
LGG(T=509,N=5)	Tumor	-0.8863	TCGA-CS-5393-01
LGG(T=509,N=5)	Tumor	-1.0559	TCGA-DU-6395-01
LGG(T=509,N=5)	Tumor	-0.6643	TCGA-DB-A64X-01
LGG(T=509,N=5)	Tumor	1.8119	TCGA-S9-A7IS-01
LGG(T=509,N=5)	Tumor	-0.9686	TCGA-HT-7856-01
LGG(T=509,N=5)	Tumor	-0.4131	TCGA-QH-A6XA-01
LGG(T=509,N=5)	Tumor	-2.0529	TCGA-P5-A77W-01
LGG(T=509,N=5)	Tumor	0.3907	TCGA-CS-4942-01
LGG(T=509,N=5)	Tumor	0.7664	TCGA-CS-6186-01
LGG(T=509,N=5)	Tumor	0.3685	TCGA-DU-7008-01
LGG(T=509,N=5)	Tumor	-1.3183	TCGA-HT-7688-01
LGG(T=509,N=5)	Tumor	-1.3183	TCGA-DU-A7T8-01
LGG(T=509,N=5)	Tumor	-2.3147	TCGA-DU-A6S3-01
LGG(T=509,N=5)	Tumor	-0.5543	TCGA-DB-A64U-01
LGG(T=509,N=5)	Tumor	1.8879	TCGA-HT-A61C-01
LGG(T=509,N=5)	Tumor	-1.5951	TCGA-TQ-A7RF-01
LGG(T=509,N=5)	Tumor	-0.5332	TCGA-F6-A8O3-01
LGG(T=509,N=5)	Tumor	-0.5543	TCGA-R8-A6ML-01
LGG(T=509,N=5)	Tumor	1.683	TCGA-DU-A5TT-01
LGG(T=509,N=5)	Tumor	0.3115	TCGA-QH-A870-01
LGG(T=509,N=5)	Tumor	-1.6394	TCGA-DB-A75O-01
LGG(T=509,N=5)	Tumor	-0.4921	TCGA-HT-8111-01
LGG(T=509,N=5)	Tumor	-1.1811	TCGA-S9-A7QZ-01
LGG(T=509,N=5)	Tumor	-1.0862	TCGA-DB-5273-01
LGG(T=509,N=5)	Tumor	-0.5125	TCGA-HT-7470-01
LGG(T=509,N=5)	Tumor	-3.458	TCGA-FG-A4MY-01
LGG(T=509,N=5)	Tumor	-0.3022	TCGA-HT-8108-01
LGG(T=509,N=5)	Tumor	0.7321	TCGA-DB-A4XE-01
LGG(T=509,N=5)	Tumor	-0.3201	TCGA-HT-A4DS-01
LGG(T=509,N=5)	Tumor	0.1124	TCGA-DU-8158-01
LGG(T=509,N=5)	Tumor	-0.1665	TCGA-HT-7474-01
LGG(T=509,N=5)	Tumor	0.044	TCGA-DH-5143-01
LGG(T=509,N=5)	Tumor	-0.9132	TCGA-TQ-A7RJ-01
LGG(T=509,N=5)	Tumor	-2.2447	TCGA-S9-A7QY-01
LGG(T=509,N=5)	Tumor	-1.6394	TCGA-DB-A4XA-01
LGG(T=509,N=5)	Tumor	0.679	TCGA-P5-A731-01
LGG(T=509,N=5)	Tumor	-1.1811	TCGA-E1-A7YE-01
LGG(T=509,N=5)	Tumor	-0.3022	TCGA-FG-A710-01
LGG(T=509,N=5)	Tumor	-0.4131	TCGA-HT-8010-01
LGG(T=509,N=5)	Tumor	-1.685	TCGA-DU-7299-01
LGG(T=509,N=5)	Tumor	-0.1187	TCGA-DB-5270-01
LGG(T=509,N=5)	Tumor	-1.7809	TCGA-KT-A74X-01
LGG(T=509,N=5)	Tumor	-0.8599	TCGA-DB-A75L-01
LGG(T=509,N=5)	Tumor	-0.4325	TCGA-HT-A616-01
LGG(T=509,N=5)	Tumor	-1.7322	TCGA-HT-A74K-01
LGG(T=509,N=5)	Tumor	-1.685	TCGA-WY-A85C-01
LGG(T=509,N=5)	Tumor	-0.5543	TCGA-FG-8188-01
LGG(T=509,N=5)	Tumor	-0.4719	TCGA-DU-A6S7-01
LGG(T=509,N=5)	Tumor	-1.5522	TCGA-DU-7294-01
LGG(T=509,N=5)	Tumor	-1.2142	TCGA-DB-5274-01
LGG(T=509,N=5)	Tumor	0.4016	TCGA-HT-7604-01
LGG(T=509,N=5)	Tumor	-0.8084	TCGA-TM-A84F-01
LGG(T=509,N=5)	Tumor	0.7999	TCGA-DB-A64O-01
LGG(T=509,N=5)	Tumor	-1.1811	TCGA-HT-7884-01
LGG(T=509,N=5)	Tumor	-0.7588	TCGA-S9-A6WE-01
LGG(T=509,N=5)	Tumor	-1.0262	TCGA-QH-A6CY-01
LGG(T=509,N=5)	Tumor	1.736	TCGA-S9-A6WM-01
LGG(T=509,N=5)	Tumor	1.816	TCGA-HT-A5RA-01
LGG(T=509,N=5)	Tumor	0.679	TCGA-QH-A6CV-01
LGG(T=509,N=5)	Tumor	-0.6643	TCGA-VM-A8CE-01
LGG(T=509,N=5)	Tumor	0.8488	TCGA-DU-5852-01
LGG(T=509,N=5)	Tumor	-0.7588	TCGA-P5-A72U-01
LGG(T=509,N=5)	Tumor	-0.9971	TCGA-DB-A75K-01
LGG(T=509,N=5)	Tumor	0.4761	TCGA-DU-6410-01
LGG(T=509,N=5)	Tumor	-1.1811	TCGA-QH-A65Z-01
LGG(T=509,N=5)	Tumor	-0.4325	TCGA-S9-A7IY-01
LGG(T=509,N=5)	Tumor	-0.0425	TCGA-P5-A781-01
LGG(T=509,N=5)	Tumor	-2.5479	TCGA-TM-A84G-01
LGG(T=509,N=5)	Tumor	-0.4131	TCGA-HW-A5KK-01
LGG(T=509,N=5)	Tumor	-0.3752	TCGA-E1-5311-01
LGG(T=509,N=5)	Tumor	1.0079	TCGA-FG-7634-01
LGG(T=509,N=5)	Tumor	-1.8314	TCGA-DU-5855-01
LGG(T=509,N=5)	Tumor	-1.3921	TCGA-DU-6396-01
LGG(T=509,N=5)	Tumor	-0.7346	TCGA-FG-7643-01
LGG(T=509,N=5)	Tumor	-1.7322	TCGA-TM-A84C-01
LGG(T=509,N=5)	Tumor	-0.4325	TCGA-WY-A85E-01
LGG(T=509,N=5)	Tumor	-0.1665	TCGA-DU-7298-01
LGG(T=509,N=5)	Tumor	-0.7588	TCGA-TM-A84T-01
LGG(T=509,N=5)	Tumor	-0.9686	TCGA-FG-7637-01
LGG(T=509,N=5)	Tumor	0.0854	TCGA-HT-A5R9-01
LGG(T=509,N=5)	Tumor	-1.1488	TCGA-HT-A614-01
LGG(T=509,N=5)	Tumor	-0.9971	TCGA-QH-A65R-01
LGG(T=509,N=5)	Tumor	-0.6416	TCGA-FG-A60J-01
LGG(T=509,N=5)	Tumor	-1.6394	TCGA-FG-8189-01
LGG(T=509,N=5)	Tumor	-0.1345	TCGA-P5-A5EY-01
LGG(T=509,N=5)	Tumor	1.1833	TCGA-HT-7882-01
LGG(T=509,N=5)	Tumor	2.7826	TCGA-HT-8011-01
LGG(T=509,N=5)	Tumor	-2.3147	TCGA-DU-6394-01
LGG(T=509,N=5)	Tumor	-0.1504	TCGA-WY-A859-01
LGG(T=509,N=5)	Tumor	-0.3752	TCGA-WY-A85B-01
LGG(T=509,N=5)	Tumor	-1.5522	TCGA-S9-A6UB-01
LGG(T=509,N=5)	Tumor	-0.8084	TCGA-S9-A6U6-01
LGG(T=509,N=5)	Tumor	0.1388	TCGA-DU-8168-01
LGG(T=509,N=5)	Tumor	1.7786	TCGA-DU-7290-01
LGG(T=509,N=5)	Tumor	-0.4325	TCGA-DU-6407-01
LGG(T=509,N=5)	Tumor	-0.5125	TCGA-HT-7601-01
LGG(T=509,N=5)	Tumor	1.9073	TCGA-DU-6403-01
LGG(T=509,N=5)	Tumor	-0.5973	TCGA-DB-A64R-01
LGG(T=509,N=5)	Tumor	0.9343	TCGA-E1-A7YQ-01
LGG(T=509,N=5)	Tumor	1.1382	TCGA-DU-6405-01
LGG(T=509,N=5)	Tumor	-1.2481	TCGA-HW-7487-01
LGG(T=509,N=5)	Tumor	1.3225	TCGA-S9-A7R2-01
LGG(T=509,N=5)	Tumor	-0.8339	TCGA-S9-A7J1-01
LGG(T=509,N=5)	Tumor	-1.0862	TCGA-P5-A72X-01
LGG(T=509,N=5)	Tumor	-0.1187	TCGA-E1-A7YJ-01
LGG(T=509,N=5)	Tumor	-0.4921	TCGA-HT-7690-01
LGG(T=509,N=5)	Tumor	-1.5105	TCGA-HT-8105-01
LGG(T=509,N=5)	Tumor	-1.1172	TCGA-E1-A7YY-01
LGG(T=509,N=5)	Tumor	-0.5973	TCGA-HT-A619-01
LGG(T=509,N=5)	Tumor	-3.6259	TCGA-DU-6400-01
LGG(T=509,N=5)	Tumor	-2.1779	TCGA-P5-A737-01
LGG(T=509,N=5)	Tumor	-1.2142	TCGA-RY-A83Y-01
LGG(T=509,N=5)	Tumor	-0.3022	TCGA-HT-8564-01
LGG(T=509,N=5)	Tumor	-0.9406	TCGA-HT-7686-01
LGG(T=509,N=5)	Tumor	0.1124	TCGA-E1-A7YM-01
LGG(T=509,N=5)	Tumor	-1.8836	TCGA-DH-A66F-01
LGG(T=509,N=5)	Tumor	-0.0725	TCGA-CS-5390-01
LGG(T=509,N=5)	Tumor	-0.0725	TCGA-S9-A6UA-01
LGG(T=509,N=5)	Tumor	1.6964	TCGA-FG-A87N-01
LGG(T=509,N=5)	Tumor	0.2998	TCGA-VV-A829-01
LGG(T=509,N=5)	Tumor	-0.4719	TCGA-DH-A66B-01
LGG(T=509,N=5)	Tumor	-0.1828	TCGA-HT-A5R7-01
LGG(T=509,N=5)	Tumor	-0.8863	TCGA-CS-5394-01
LGG(T=509,N=5)	Tumor	-1.0262	TCGA-DH-A66D-01
LGG(T=509,N=5)	Tumor	-0.4131	TCGA-HT-7877-01
LGG(T=509,N=5)	Tumor	-0.9971	TCGA-DU-6542-01
LGG(T=509,N=5)	Tumor	-0.5973	TCGA-QH-A6CS-01
LGG(T=509,N=5)	Tumor	-0.1504	TCGA-E1-A7YU-01
LGG(T=509,N=5)	Tumor	-0.6416	TCGA-W9-A837-01
LGG(T=509,N=5)	Tumor	-0.1345	TCGA-IK-7675-01
LGG(T=509,N=5)	Tumor	-1.7322	TCGA-DU-7306-01
LGG(T=509,N=5)	Tumor	-0.3566	TCGA-QH-A6X9-01
LGG(T=509,N=5)	Tumor	0.5568	TCGA-S9-A6U0-01
LGG(T=509,N=5)	Tumor	-1.3921	TCGA-HT-7611-01
LGG(T=509,N=5)	Tumor	-0.3022	TCGA-S9-A6TY-01
LGG(T=509,N=5)	Tumor	-1.3183	TCGA-DU-A7TB-01
LGG(T=509,N=5)	Tumor	-0.2328	TCGA-IK-8125-01
LGG(T=509,N=5)	Tumor	-2.4659	TCGA-WH-A86K-01
LGG(T=509,N=5)	Tumor	-1.7322	TCGA-DH-5141-01
LGG(T=509,N=5)	Tumor	-2.5479	TCGA-FG-A60L-01
LGG(T=509,N=5)	Tumor	-1.685	TCGA-DB-5280-01
LGG(T=509,N=5)	Tumor	-0.1504	TCGA-S9-A7IX-01
LGG(T=509,N=5)	Tumor	-0.1993	TCGA-FG-5965-01
LGG(T=509,N=5)	Tumor	3.027	TCGA-P5-A5F6-01
LGG(T=509,N=5)	Tumor	-0.8599	TCGA-DU-7007-01
LGG(T=509,N=5)	Tumor	-0.6643	TCGA-HW-7490-01
LGG(T=509,N=5)	Tumor	1.0433	TCGA-CS-6188-01
LGG(T=509,N=5)	Tumor	-1.6394	TCGA-CS-6668-01
LGG(T=509,N=5)	Tumor	2.7551	TCGA-DU-8165-01
LGG(T=509,N=5)	Tumor	-0.8339	TCGA-HT-7692-01
LGG(T=509,N=5)	Tumor	2.4063	TCGA-TQ-A7RM-01
LGG(T=509,N=5)	Tumor	0.4552	TCGA-DU-8161-01
LGG(T=509,N=5)	Tumor	0.1648	TCGA-P5-A736-01
LGG(T=509,N=5)	Tumor	-2.3147	TCGA-DU-6401-01
LGG(T=509,N=5)	Tumor	1.1184	TCGA-HT-A74H-01
LGG(T=509,N=5)	Tumor	-1.0559	TCGA-TQ-A7RV-01
LGG(T=509,N=5)	Tumor	-0.7108	TCGA-HT-7483-01
LGG(T=509,N=5)	Tumor	-1.0559	TCGA-HT-7620-01
LGG(T=509,N=5)	Tumor	-0.1993	TCGA-HT-7480-01
LGG(T=509,N=5)	Tumor	1.642	TCGA-S9-A7J0-01
LGG(T=509,N=5)	Tumor	-1.8314	TCGA-TM-A84Q-01
LGG(T=509,N=5)	Tumor	-0.0725	TCGA-RY-A847-01
LGG(T=509,N=5)	Tumor	-1.9379	TCGA-TQ-A7RQ-01
LGG(T=509,N=5)	Tumor	-0.8084	TCGA-TQ-A7RW-01
LGG(T=509,N=5)	Tumor	-1.4305	TCGA-FG-8191-01
LGG(T=509,N=5)	Tumor	-1.4699	TCGA-E1-A7YW-01
LGG(T=509,N=5)	Tumor	-1.0862	TCGA-DB-5278-01
LGG(T=509,N=5)	Tumor	-0.4521	TCGA-E1-A7YS-01
LGG(T=509,N=5)	Tumor	-0.2845	TCGA-HT-7695-01
LGG(T=509,N=5)	Tumor	1.766	TCGA-DU-7012-01
LGG(T=509,N=5)	Tumor	-0.4131	TCGA-HT-7879-01
LGG(T=509,N=5)	Tumor	-1.2142	TCGA-DU-A7TC-01
LGG(T=509,N=5)	Tumor	2.1247	TCGA-HT-7680-01
LGG(T=509,N=5)	Tumor	0.2154	TCGA-DB-A4X9-01
LGG(T=509,N=5)	Tumor	-1.4699	TCGA-TQ-A7RI-01
LGG(T=509,N=5)	Tumor	-0.2159	TCGA-TM-A7CA-01
LGG(T=509,N=5)	Tumor	-0.8599	TCGA-QH-A86X-01
LGG(T=509,N=5)	Tumor	-0.0425	TCGA-DU-A76R-01
LGG(T=509,N=5)	Tumor	-1.8314	TCGA-DH-5144-01
LGG(T=509,N=5)	Tumor	-0.5125	TCGA-E1-A7Z2-01
LGG(T=509,N=5)	Tumor	-2.5479	TCGA-DU-A5TP-01
LGG(T=509,N=5)	Tumor	0.4233	TCGA-FG-8187-01
LGG(T=509,N=5)	Tumor	1.6875	TCGA-E1-5304-01
LGG(T=509,N=5)	Tumor	1.0151	TCGA-CS-4943-01
LGG(T=509,N=5)	Tumor	1.5661	TCGA-DH-5140-01
LGG(T=509,N=5)	Tumor	-1.3183	TCGA-TM-A7CF-01
LGG(T=509,N=5)	Tumor	0.044	TCGA-DH-A7US-01
LGG(T=509,N=5)	Tumor	0.3231	TCGA-HT-A61B-01
LGG(T=509,N=5)	Tumor	0.4233	TCGA-E1-A7Z6-01
LGG(T=509,N=5)	Tumor	-0.2159	TCGA-HT-7857-01
LGG(T=509,N=5)	Tumor	-2.114	TCGA-E1-5319-01
LGG(T=509,N=5)	Tumor	-0.8863	TCGA-DU-A5TS-01
LGG(T=509,N=5)	Tumor	0.6608	TCGA-DU-6392-01
LGG(T=509,N=5)	Tumor	0.5568	TCGA-QH-A6CU-01
LGG(T=509,N=5)	Tumor	0.1124	TCGA-DU-6404-01
LGG(T=509,N=5)	Tumor	0.2762	TCGA-VW-A8FI-01
LGG(T=509,N=5)	Tumor	-0.1031	TCGA-HT-A74L-01
LGG(T=509,N=5)	Tumor	0.2277	TCGA-P5-A5EU-01
LGG(T=509,N=5)	Tumor	-1.2142	TCGA-P5-A5EZ-01
LGG(T=509,N=5)	Tumor	-1.3921	TCGA-S9-A89Z-01
LGG(T=509,N=5)	Tumor	-0.7346	TCGA-S9-A6TZ-01
LGG(T=509,N=5)	Tumor	-0.1828	TCGA-FG-5963-01
LGG(T=509,N=5)	Tumor	-0.6873	TCGA-HT-A61A-01
LGG(T=509,N=5)	Tumor	-1.4699	TCGA-S9-A89V-01
LGG(T=509,N=5)	Tumor	1.4228	TCGA-DB-A64W-01
LGG(T=509,N=5)	Tumor	-1.9379	TCGA-FG-A4MX-01
LGG(T=509,N=5)	Tumor	-0.6416	TCGA-P5-A72Z-01
LGG(T=509,N=5)	Tumor	-0.0877	TCGA-HT-8114-01
LGG(T=509,N=5)	Tumor	-0.8339	TCGA-HT-7881-01
LGG(T=509,N=5)	Tumor	-0.8863	TCGA-CS-4944-01
LGG(T=509,N=5)	Tumor	-1.0559	TCGA-S9-A7QX-01
LGG(T=509,N=5)	Tumor	-1.0559	TCGA-DU-A7TG-01
LGG(T=509,N=5)	Tumor	-0.7346	TCGA-DU-5874-01
LGG(T=509,N=5)	Tumor	-0.9132	TCGA-TQ-A8XE-01
LGG(T=509,N=5)	Tumor	-0.6873	TCGA-DU-7300-01
LGG(T=509,N=5)	Tumor	-0.9132	TCGA-HT-7694-01
LGG(T=509,N=5)	Tumor	0.1388	TCGA-HT-7471-01
LGG(T=509,N=5)	Tumor	-0.394	TCGA-DB-A4XD-01
LGG(T=509,N=5)	Tumor	0.4016	TCGA-TQ-A7RK-01
LGG(T=509,N=5)	Tumor	-1.3548	TCGA-HT-7475-01
LGG(T=509,N=5)	Tumor	-1.1488	TCGA-TQ-A7RO-01
LGG(T=509,N=5)	Tumor	-1.3183	TCGA-HT-7902-01
LGG(T=509,N=5)	Tumor	0.2642	TCGA-FG-A711-01
LGG(T=509,N=5)	Tumor	-2.4659	TCGA-DB-5276-01
LGG(T=509,N=5)	Tumor	-1.2142	TCGA-P5-A730-01
LGG(T=509,N=5)	Tumor	1.7316	TCGA-E1-A7YD-01
LGG(T=509,N=5)	Tumor	-2.2447	TCGA-HT-A74O-01
LGG(T=509,N=5)	Tumor	0.1776	TCGA-HT-8015-01
LGG(T=509,N=5)	Tumor	-0.3022	TCGA-HT-A74J-01
LGG(T=509,N=5)	Tumor	0.5955	TCGA-DH-A669-01
LGG(T=509,N=5)	Tumor	-1.8836	TCGA-HT-A617-01
LGG(T=509,N=5)	Tumor	-0.4325	TCGA-HT-7605-01
LGG(T=509,N=5)	Tumor	-0.5332	TCGA-S9-A6WO-01
LGG(T=509,N=5)	Tumor	-1.5105	TCGA-QH-A6CX-01
LGG(T=509,N=5)	Tumor	-0.7108	TCGA-P5-A5F4-01
LGG(T=509,N=5)	Tumor	0.6332	TCGA-DU-A76K-01
LGG(T=509,N=5)	Tumor	-0.4521	TCGA-VM-A8CH-01
LGG(T=509,N=5)	Tumor	-1.3921	TCGA-HT-7609-01
LGG(T=509,N=5)	Tumor	-1.5105	TCGA-QH-A6X4-01
LGG(T=509,N=5)	Tumor	-1.8836	TCGA-DH-A7UV-01
LGG(T=509,N=5)	Tumor	-0.3566	TCGA-TM-A7C3-01
LGG(T=509,N=5)	Tumor	1.0079	TCGA-S9-A6WG-01
LGG(T=509,N=5)	Tumor	-1.2142	TCGA-FG-6690-01
LGG(T=509,N=5)	Tumor	-0.8084	TCGA-DU-8167-01
LGG(T=509,N=5)	Tumor	-1.2481	TCGA-QH-A65X-01
LGG(T=509,N=5)	Tumor	-1.7322	TCGA-P5-A780-01
LGG(T=509,N=5)	Tumor	1.2333	TCGA-E1-5302-01
LGG(T=509,N=5)	Tumor	-2.3884	TCGA-HW-A5KJ-01
LGG(T=509,N=5)	Tumor	-2.5479	TCGA-R8-A6MO-01
LGG(T=509,N=5)	Tumor	-1.1172	TCGA-FG-7636-01
LGG(T=509,N=5)	Tumor	-0.9132	TCGA-CS-6290-01
LGG(T=509,N=5)	Tumor	0.605	TCGA-DU-5847-01
LGG(T=509,N=5)	Tumor	1.9452	TCGA-DU-6406-01
LGG(T=509,N=5)	Tumor	1.3846	TCGA-TM-A84B-01
LGG(T=509,N=5)	Tumor	-0.3383	TCGA-DU-A76O-01
LGG(T=509,N=5)	Normal	-1.7322	TCGA-06-AABW-11
LGG(T=509,N=5)	Normal	-2.114	TCGA-06-0678-11
LGG(T=509,N=5)	Normal	-1.4305	TCGA-06-0681-11
LGG(T=509,N=5)	Normal	-1.9379	TCGA-06-0675-11
LGG(T=509,N=5)	Normal	-1.0559	TCGA-06-0680-11
CESC(T=304,N=3)	Tumor	1.4494	TCGA-EK-A2RE-01
CESC(T=304,N=3)	Tumor	3.055	TCGA-IR-A3L7-01
CESC(T=304,N=3)	Tumor	3.325	TCGA-Q1-A73Q-01
CESC(T=304,N=3)	Tumor	0.7407	TCGA-C5-A1MF-01
CESC(T=304,N=3)	Tumor	1.2934	TCGA-ZJ-A8QQ-01
CESC(T=304,N=3)	Tumor	3.741	TCGA-EX-A3L1-01
CESC(T=304,N=3)	Tumor	3.3549	TCGA-JW-A5VI-01
CESC(T=304,N=3)	Tumor	1.2696	TCGA-EA-A1QT-01
CESC(T=304,N=3)	Tumor	1.2394	TCGA-UC-A7PG-01
CESC(T=304,N=3)	Tumor	2.9674	TCGA-EA-A97N-01
CESC(T=304,N=3)	Tumor	0.7999	TCGA-EA-A3QD-01
CESC(T=304,N=3)	Tumor	0.9419	TCGA-C5-A1ME-01
CESC(T=304,N=3)	Tumor	2.9507	TCGA-C5-A8YR-01
CESC(T=304,N=3)	Tumor	2.3451	TCGA-FU-A40J-01
CESC(T=304,N=3)	Tumor	1.9073	TCGA-VS-A9V5-01
CESC(T=304,N=3)	Tumor	3.0944	TCGA-MY-A913-01
CESC(T=304,N=3)	Tumor	2.2603	TCGA-VS-A8Q9-01
CESC(T=304,N=3)	Tumor	2.2633	TCGA-DS-A0VL-01
CESC(T=304,N=3)	Tumor	1.2333	TCGA-VS-A9UU-01
CESC(T=304,N=3)	Tumor	2.3953	TCGA-ZJ-AAXN-01
CESC(T=304,N=3)	Tumor	2.2901	TCGA-VS-A9U6-01
CESC(T=304,N=3)	Tumor	1.5806	TCGA-C5-A2LX-01
CESC(T=304,N=3)	Tumor	2.9875	TCGA-C5-A1M8-01
CESC(T=304,N=3)	Tumor	2.561	TCGA-C5-A7CJ-01
CESC(T=304,N=3)	Tumor	3.9892	TCGA-GH-A9DA-01
CESC(T=304,N=3)	Tumor	2.3251	TCGA-EA-A5O9-01
CESC(T=304,N=3)	Tumor	2.4805	TCGA-Q1-A73P-01
CESC(T=304,N=3)	Tumor	1.9712	TCGA-C5-A8XK-01
CESC(T=304,N=3)	Tumor	0.9862	TCGA-C5-A907-01
CESC(T=304,N=3)	Tumor	0.3573	TCGA-VS-A9UD-01
CESC(T=304,N=3)	Tumor	1.2934	TCGA-C5-A7CM-01
CESC(T=304,N=3)	Tumor	1.1897	TCGA-VS-A9V2-01
CESC(T=304,N=3)	Tumor	2.3251	TCGA-VS-A94Y-01
CESC(T=304,N=3)	Tumor	1.6093	TCGA-C5-A8ZZ-01
CESC(T=304,N=3)	Tumor	2.8096	TCGA-VS-A9UJ-01
CESC(T=304,N=3)	Tumor	0.1648	TCGA-ZJ-AAXI-01
CESC(T=304,N=3)	Tumor	2.3816	TCGA-Q1-A6DT-01
CESC(T=304,N=3)	Tumor	2.8562	TCGA-VS-A9UQ-01
CESC(T=304,N=3)	Tumor	3.0002	TCGA-VS-A8EG-01
CESC(T=304,N=3)	Tumor	2.1345	TCGA-EX-A69L-01
CESC(T=304,N=3)	Tumor	2.9747	TCGA-Q1-A73O-01
CESC(T=304,N=3)	Tumor	2.8178	TCGA-VS-A8QC-01
CESC(T=304,N=3)	Tumor	1.8996	TCGA-EA-A5ZE-01
CESC(T=304,N=3)	Tumor	2.5413	TCGA-ZJ-A8QO-01
CESC(T=304,N=3)	Tumor	1.4281	TCGA-JX-A5QV-01
CESC(T=304,N=3)	Tumor	1.6512	TCGA-EK-A2GZ-01
CESC(T=304,N=3)	Tumor	2.05	TCGA-EK-A2R9-01
CESC(T=304,N=3)	Tumor	0.5069	TCGA-IR-A3LL-01
CESC(T=304,N=3)	Tumor	2.3337	TCGA-C5-A1M5-01
CESC(T=304,N=3)	Tumor	1.3397	TCGA-C5-A7X8-01
CESC(T=304,N=3)	Tumor	2.8321	TCGA-EA-A3HS-01
CESC(T=304,N=3)	Tumor	1.8524	TCGA-IR-A3LH-01
CESC(T=304,N=3)	Tumor	3.3773	TCGA-C5-A1M9-01
CESC(T=304,N=3)	Tumor	-0.394	TCGA-DG-A2KJ-01
CESC(T=304,N=3)	Tumor	0.1903	TCGA-Q1-A5R3-01
CESC(T=304,N=3)	Tumor	1.4228	TCGA-HG-A2PA-01
CESC(T=304,N=3)	Tumor	1.9452	TCGA-EA-A50E-01
CESC(T=304,N=3)	Tumor	2.3019	TCGA-EA-A556-01
CESC(T=304,N=3)	Tumor	2.3953	TCGA-VS-A9V3-01
CESC(T=304,N=3)	Tumor	2.1213	TCGA-VS-A9UH-01
CESC(T=304,N=3)	Tumor	2.1541	TCGA-JX-A3PZ-01
CESC(T=304,N=3)	Tumor	1.4704	TCGA-C5-A1MP-01
CESC(T=304,N=3)	Tumor	1.8484	TCGA-MU-A5YI-01
CESC(T=304,N=3)	Tumor	3.6266	TCGA-VS-A8QA-01
CESC(T=304,N=3)	Tumor	0.517	TCGA-FU-A5XV-01
CESC(T=304,N=3)	Tumor	2.8219	TCGA-EX-A8YF-01
CESC(T=304,N=3)	Tumor	2.004	TCGA-ZJ-A8QR-01
CESC(T=304,N=3)	Tumor	1.614	TCGA-IR-A3LB-01
CESC(T=304,N=3)	Tumor	1.1316	TCGA-EK-A2PI-01
CESC(T=304,N=3)	Tumor	1.1577	TCGA-HM-A6W2-01
CESC(T=304,N=3)	Tumor	1.4704	TCGA-EK-A2IR-01
CESC(T=304,N=3)	Tumor	2.118	TCGA-IR-A3LF-01
CESC(T=304,N=3)	Tumor	1.6374	TCGA-HM-A4S6-01
CESC(T=304,N=3)	Tumor	1.5013	TCGA-VS-A8QF-01
CESC(T=304,N=3)	Tumor	2.5363	TCGA-VS-AA62-01
CESC(T=304,N=3)	Tumor	0.6969	TCGA-C5-A7UE-01
CESC(T=304,N=3)	Tumor	2.0979	TCGA-DS-A5RQ-01
CESC(T=304,N=3)	Tumor	1.9264	TCGA-BI-A20A-01
CESC(T=304,N=3)	Tumor	2.8562	TCGA-EA-A3HU-01
CESC(T=304,N=3)	Tumor	1.8242	TCGA-EK-A2RM-01
CESC(T=304,N=3)	Tumor	2.8522	TCGA-DG-A2KK-01
CESC(T=304,N=3)	Tumor	3.055	TCGA-C5-A1MI-01
CESC(T=304,N=3)	Tumor	0.4233	TCGA-JW-A852-01
CESC(T=304,N=3)	Tumor	1.3567	TCGA-EK-A2RA-01
CESC(T=304,N=3)	Tumor	2.1444	TCGA-EK-A2RB-01
CESC(T=304,N=3)	Tumor	2.7868	TCGA-C5-A1MJ-01
CESC(T=304,N=3)	Tumor	0.5859	TCGA-MY-A5BE-01
CESC(T=304,N=3)	Tumor	0.8726	TCGA-C5-A1BE-01
CESC(T=304,N=3)	Tumor	3.2466	TCGA-ZJ-AAXT-01
CESC(T=304,N=3)	Tumor	2.1541	TCGA-LP-A7HU-01
CESC(T=304,N=3)	Tumor	2.5996	TCGA-2W-A8YY-01
CESC(T=304,N=3)	Tumor	1.7009	TCGA-EA-A411-01
CESC(T=304,N=3)	Tumor	2.7931	TCGA-C5-A1MN-01
CESC(T=304,N=3)	Tumor	2.5634	TCGA-C5-A2M2-01
CESC(T=304,N=3)	Tumor	0.9862	TCGA-EK-A2PK-01
CESC(T=304,N=3)	Tumor	3.2435	TCGA-EA-A410-01
CESC(T=304,N=3)	Tumor	2.7657	TCGA-VS-A952-01
CESC(T=304,N=3)	Tumor	1.3846	TCGA-EK-A2IP-01
CESC(T=304,N=3)	Tumor	1.766	TCGA-EK-A2PG-01
CESC(T=304,N=3)	Tumor	2.2268	TCGA-FU-A3YQ-01
CESC(T=304,N=3)	Tumor	2.5213	TCGA-DS-A1OB-01
CESC(T=304,N=3)	Tumor	1.6281	TCGA-VS-A959-01
CESC(T=304,N=3)	Tumor	1.0915	TCGA-EK-A2R7-01
CESC(T=304,N=3)	Tumor	1.787	TCGA-JW-A5VJ-01
CESC(T=304,N=3)	Tumor	1.8363	TCGA-C5-A7UH-01
CESC(T=304,N=3)	Tumor	1.642	TCGA-MA-AA3Z-01
CESC(T=304,N=3)	Tumor	3.1011	TCGA-VS-A9UR-01
CESC(T=304,N=3)	Tumor	1.7489	TCGA-EK-A3GN-01
CESC(T=304,N=3)	Tumor	0.6425	TCGA-DS-A3LQ-01
CESC(T=304,N=3)	Tumor	1.6093	TCGA-ZJ-AAXU-01
CESC(T=304,N=3)	Tumor	2.4008	TCGA-VS-A9UY-01
CESC(T=304,N=3)	Tumor	2.4198	TCGA-ZJ-AAXA-01
CESC(T=304,N=3)	Tumor	2.1013	TCGA-EK-A2RO-01
CESC(T=304,N=3)	Tumor	1.9188	TCGA-DS-A0VM-01
CESC(T=304,N=3)	Tumor	1.5316	TCGA-EX-A1H5-01
CESC(T=304,N=3)	Tumor	0.5859	TCGA-FU-A3EO-01
CESC(T=304,N=3)	Tumor	0.9716	TCGA-EK-A2RK-01
CESC(T=304,N=3)	Tumor	1.9675	TCGA-C5-A1BL-01
CESC(T=304,N=3)	Tumor	1.2875	TCGA-Q1-A73S-01
CESC(T=304,N=3)	Tumor	2.9562	TCGA-PN-A8MA-01
CESC(T=304,N=3)	Tumor	3.0358	TCGA-DS-A7WF-01
CESC(T=304,N=3)	Tumor	1.2576	TCGA-C5-A7X3-01
CESC(T=304,N=3)	Tumor	0.8647	TCGA-HM-A3JK-01
CESC(T=304,N=3)	Tumor	1.2875	TCGA-ZJ-AAXJ-01
CESC(T=304,N=3)	Tumor	0.7233	TCGA-VS-A9V1-01
CESC(T=304,N=3)	Tumor	2.6325	TCGA-FU-A3HZ-01
CESC(T=304,N=3)	Tumor	0.7493	TCGA-EA-A78R-01
CESC(T=304,N=3)	Tumor	3.97	TCGA-JW-A5VG-01
CESC(T=304,N=3)	Tumor	3.1987	TCGA-VS-A9UV-01
CESC(T=304,N=3)	Tumor	2.3135	TCGA-C5-A8YT-01
CESC(T=304,N=3)	Tumor	1.3791	TCGA-ZX-AA5X-01
CESC(T=304,N=3)	Tumor	2.167	TCGA-VS-A958-01
CESC(T=304,N=3)	Tumor	1.177	TCGA-VS-A8EL-01
CESC(T=304,N=3)	Tumor	1.8683	TCGA-ZJ-AB0I-01
CESC(T=304,N=3)	Tumor	1.6512	TCGA-C5-A2LZ-01
CESC(T=304,N=3)	Tumor	3.2796	TCGA-VS-A950-01
CESC(T=304,N=3)	Tumor	4.0313	TCGA-IR-A3LK-01
CESC(T=304,N=3)	Tumor	2.9984	TCGA-DS-A1OC-01
CESC(T=304,N=3)	Tumor	0.4125	TCGA-C5-A3HE-01
CESC(T=304,N=3)	Tumor	1.8078	TCGA-MA-AA3W-01
CESC(T=304,N=3)	Tumor	3.6916	TCGA-VS-A9UL-01
CESC(T=304,N=3)	Tumor	2.0395	TCGA-VS-A9UO-01
CESC(T=304,N=3)	Tumor	2.4883	TCGA-C5-A8XJ-01
CESC(T=304,N=3)	Tumor	2.4332	TCGA-C5-A7CL-01
CESC(T=304,N=3)	Tumor	1.8363	TCGA-FU-A3NI-01
CESC(T=304,N=3)	Tumor	2.8422	TCGA-EA-A439-01
CESC(T=304,N=3)	Tumor	2.3048	TCGA-VS-A9V0-01
CESC(T=304,N=3)	Tumor	2.96	TCGA-EK-A3GK-01
CESC(T=304,N=3)	Tumor	2.3649	TCGA-C5-A7CG-01
CESC(T=304,N=3)	Tumor	1.9073	TCGA-C5-A1BI-01
CESC(T=304,N=3)	Tumor	1.4388	TCGA-HM-A3JJ-01
CESC(T=304,N=3)	Tumor	1.1316	TCGA-C5-A7UI-01
CESC(T=304,N=3)	Tumor	2.8442	TCGA-ZJ-AAXD-01
CESC(T=304,N=3)	Tumor	2.1047	TCGA-EK-A2R8-01
CESC(T=304,N=3)	Tumor	1.0433	TCGA-VS-A9UP-01
CESC(T=304,N=3)	Tumor	1.9564	TCGA-C5-A1BF-01
CESC(T=304,N=3)	Tumor	0.537	TCGA-EX-A69M-01
CESC(T=304,N=3)	Tumor	2.1734	TCGA-EA-A5ZD-01
CESC(T=304,N=3)	Tumor	2.0707	TCGA-JX-A3Q0-01
CESC(T=304,N=3)	Tumor	1.2696	TCGA-BI-A0VS-01
CESC(T=304,N=3)	Tumor	-0.4325	TCGA-VS-A8EJ-01
CESC(T=304,N=3)	Tumor	-3.1714	TCGA-DR-A0ZL-01
CESC(T=304,N=3)	Tumor	2.233	TCGA-MA-AA41-01
CESC(T=304,N=3)	Tumor	2.9507	TCGA-EA-A3HQ-01
CESC(T=304,N=3)	Tumor	2.0844	TCGA-LP-A5U2-01
CESC(T=304,N=3)	Tumor	2.2144	TCGA-EA-A43B-01
CESC(T=304,N=3)	Tumor	2.7636	TCGA-C5-A3HD-01
CESC(T=304,N=3)	Tumor	0.434	TCGA-IR-A3LI-01
CESC(T=304,N=3)	Tumor	0.4865	TCGA-VS-A8EI-01
CESC(T=304,N=3)	Tumor	2.2299	TCGA-EA-A4BA-01
CESC(T=304,N=3)	Tumor	3.1294	TCGA-C5-A3HL-01
CESC(T=304,N=3)	Tumor	0.2762	TCGA-EA-A3Y4-01
CESC(T=304,N=3)	Tumor	2.5804	TCGA-UC-A7PF-01
CESC(T=304,N=3)	Tumor	4.0497	TCGA-VS-A9UB-01
CESC(T=304,N=3)	Tumor	2.2175	TCGA-UC-A7PI-01
CESC(T=304,N=3)	Tumor	2.5972	TCGA-DG-A2KL-01
CESC(T=304,N=3)	Tumor	1.6281	TCGA-JW-AAVH-01
CESC(T=304,N=3)	Tumor	3.2677	TCGA-MY-A5BF-01
CESC(T=304,N=3)	Tumor	1.614	TCGA-Q1-A5R1-01
CESC(T=304,N=3)	Tumor	1.884	TCGA-FU-A57G-01
CESC(T=304,N=3)	Tumor	2.3106	TCGA-C5-A1BQ-01
CESC(T=304,N=3)	Tumor	1.0915	TCGA-EK-A2PL-01
CESC(T=304,N=3)	Tumor	3.7421	TCGA-Q1-A6DW-01
CESC(T=304,N=3)	Tumor	2.0218	TCGA-C5-A2M1-01
CESC(T=304,N=3)	Tumor	1.0433	TCGA-R2-A69V-01
CESC(T=304,N=3)	Tumor	2.3423	TCGA-EA-A5ZF-01
CESC(T=304,N=3)	Tumor	1.1382	TCGA-FU-A23L-01
CESC(T=304,N=3)	Tumor	1.4962	TCGA-DS-A1OA-01
CESC(T=304,N=3)	Tumor	2.0979	TCGA-EK-A2H1-01
CESC(T=304,N=3)	Tumor	1.7617	TCGA-LP-A4AU-01
CESC(T=304,N=3)	Tumor	1.5013	TCGA-VS-A9U7-01
CESC(T=304,N=3)	Tumor	2.4279	TCGA-C5-A2LS-01
CESC(T=304,N=3)	Tumor	3.2602	TCGA-MA-AA3Y-01
CESC(T=304,N=3)	Tumor	1.0293	TCGA-DG-A2KM-01
CESC(T=304,N=3)	Tumor	2.2573	TCGA-C5-A3HF-01
CESC(T=304,N=3)	Tumor	2.2872	TCGA-C5-A2LT-01
CESC(T=304,N=3)	Tumor	1.2934	TCGA-C5-A1BK-01
CESC(T=304,N=3)	Tumor	3.4358	TCGA-UC-A7PD-01
CESC(T=304,N=3)	Tumor	3.2587	TCGA-MY-A5BD-01
CESC(T=304,N=3)	Tumor	2.6114	TCGA-VS-A9UZ-01
CESC(T=304,N=3)	Tumor	2.5561	TCGA-DS-A1OD-01
CESC(T=304,N=3)	Tumor	1.9302	TCGA-C5-A8XH-01
CESC(T=304,N=3)	Tumor	2.8701	TCGA-EK-A2RC-01
CESC(T=304,N=3)	Tumor	2.3536	TCGA-JX-A3Q8-01
CESC(T=304,N=3)	Tumor	2.4934	TCGA-JW-A5VL-01
CESC(T=304,N=3)	Tumor	1.7702	TCGA-DS-A7WI-01
CESC(T=304,N=3)	Tumor	3.3675	TCGA-VS-A953-01
CESC(T=304,N=3)	Tumor	2.3366	TCGA-EA-A44S-01
CESC(T=304,N=3)	Tumor	2.3649	TCGA-VS-A957-01
CESC(T=304,N=3)	Tumor	3.4868	TCGA-JW-A5VH-01
CESC(T=304,N=3)	Tumor	2.328	TCGA-EA-A3HR-01
CESC(T=304,N=3)	Tumor	1.5216	TCGA-EA-A3QE-01
CESC(T=304,N=3)	Tumor	2.561	TCGA-WL-A834-01
CESC(T=304,N=3)	Tumor	2.7227	TCGA-C5-A901-01
CESC(T=304,N=3)	Tumor	1.4174	TCGA-JW-A69B-01
CESC(T=304,N=3)	Tumor	2.7336	TCGA-FU-A3HY-01
CESC(T=304,N=3)	Tumor	1.6875	TCGA-C5-A1M6-01
CESC(T=304,N=3)	Tumor	3.0481	TCGA-VS-A9V4-01
CESC(T=304,N=3)	Tumor	1.3735	TCGA-VS-A8Q8-01
CESC(T=304,N=3)	Tumor	2.2482	TCGA-DS-A0VN-01
CESC(T=304,N=3)	Tumor	2.296	TCGA-MU-A8JM-01
CESC(T=304,N=3)	Tumor	2.1476	TCGA-C5-A2LY-01
CESC(T=304,N=3)	Tumor	1.3791	TCGA-FU-A23K-01
CESC(T=304,N=3)	Tumor	2.6161	TCGA-EA-A6QX-01
CESC(T=304,N=3)	Tumor	1.1184	TCGA-C5-A7CH-01
CESC(T=304,N=3)	Tumor	-0.5543	TCGA-EK-A2RN-01
CESC(T=304,N=3)	Tumor	2.4492	TCGA-EK-A2RJ-01
CESC(T=304,N=3)	Tumor	1.4911	TCGA-C5-A1BM-01
CESC(T=304,N=3)	Tumor	4.251	TCGA-Q1-A73R-01
CESC(T=304,N=3)	Tumor	3.3563	TCGA-DS-A7WH-01
CESC(T=304,N=3)	Tumor	0.547	TCGA-ZJ-AAX4-01
CESC(T=304,N=3)	Tumor	3.3966	TCGA-C5-A7CK-01
CESC(T=304,N=3)	Tumor	0.9268	TCGA-VS-A8EK-01
CESC(T=304,N=3)	Tumor	1.7954	TCGA-EA-A1QS-01
CESC(T=304,N=3)	Tumor	4.215	TCGA-FU-A3WB-01
CESC(T=304,N=3)	Tumor	1.8201	TCGA-FU-A3TQ-01
CESC(T=304,N=3)	Tumor	1.2209	TCGA-C5-A8XI-01
CESC(T=304,N=3)	Tumor	3.0393	TCGA-C5-A1BN-01
CESC(T=304,N=3)	Tumor	2.2113	TCGA-IR-A3LA-01
CESC(T=304,N=3)	Tumor	2.7379	TCGA-VS-A94X-01
CESC(T=304,N=3)	Tumor	0.2154	TCGA-MA-AA42-01
CESC(T=304,N=3)	Tumor	0.1776	TCGA-C5-A8YQ-01
CESC(T=304,N=3)	Tumor	1.3283	TCGA-ZJ-AB0H-01
CESC(T=304,N=3)	Tumor	2.7401	TCGA-C5-A7X5-01
CESC(T=304,N=3)	Tumor	0.6425	TCGA-VS-A9U5-01
CESC(T=304,N=3)	Tumor	2.296	TCGA-C5-A1M7-01
CESC(T=304,N=3)	Tumor	1.8996	TCGA-C5-A905-01
CESC(T=304,N=3)	Tumor	0.4761	TCGA-Q1-A5R2-01
CESC(T=304,N=3)	Tumor	1.9452	TCGA-EK-A3GJ-01
CESC(T=304,N=3)	Tumor	1.8801	TCGA-MU-A51Y-01
CESC(T=304,N=3)	Tumor	2.5112	TCGA-DG-A2KH-01
CESC(T=304,N=3)	Tumor	1.7403	TCGA-VS-A8EB-01
CESC(T=304,N=3)	Tumor	3.1179	TCGA-LP-A4AX-01
CESC(T=304,N=3)	Tumor	2.7073	TCGA-VS-A94Z-01
CESC(T=304,N=3)	Tumor	1.5013	TCGA-ZJ-AAXB-01
CESC(T=304,N=3)	Tumor	0.5271	TCGA-C5-A1MQ-01
CESC(T=304,N=3)	Tumor	0.1388	TCGA-EX-A1H6-01
CESC(T=304,N=3)	Tumor	1.4704	TCGA-ZJ-AAXF-01
CESC(T=304,N=3)	Tumor	2.0254	TCGA-VS-A9UM-01
CESC(T=304,N=3)	Tumor	1.5165	TCGA-VS-A8EH-01
CESC(T=304,N=3)	Tumor	2.118	TCGA-BI-A0VR-01
CESC(T=304,N=3)	Tumor	3.3506	TCGA-EA-A5FO-01
CESC(T=304,N=3)	Tumor	-1.3548	TCGA-DR-A0ZM-01
CESC(T=304,N=3)	Tumor	2.3479	TCGA-MA-AA43-01
CESC(T=304,N=3)	Tumor	3.8905	TCGA-C5-A7UC-01
CESC(T=304,N=3)	Tumor	3.0199	TCGA-C5-A7XC-01
CESC(T=304,N=3)	Tumor	1.9452	TCGA-VS-A8QH-01
CESC(T=304,N=3)	Tumor	2.7679	TCGA-LP-A5U3-01
CESC(T=304,N=3)	Tumor	3.5608	TCGA-DS-A1O9-01
CESC(T=304,N=3)	Tumor	2.7249	TCGA-EA-A3HT-01
CESC(T=304,N=3)	Tumor	2.3508	TCGA-IR-A3LC-01
CESC(T=304,N=3)	Tumor	2.6579	TCGA-FU-A770-01
CESC(T=304,N=3)	Tumor	2.2206	TCGA-VS-A8EC-01
CESC(T=304,N=3)	Tumor	3.0791	TCGA-4J-AA1J-01
CESC(T=304,N=3)	Tumor	-0.4719	TCGA-LP-A4AV-01
CESC(T=304,N=3)	Tumor	3.3661	TCGA-EK-A2RL-01
CESC(T=304,N=3)	Tumor	2.8199	TCGA-EK-A3GM-01
CESC(T=304,N=3)	Tumor	1.5316	TCGA-VS-A9UC-01
CESC(T=304,N=3)	Tumor	1.8119	TCGA-FU-A2QG-01
CESC(T=304,N=3)	Tumor	2.5487	TCGA-EK-A2PM-01
CESC(T=304,N=3)	Tumor	1.6558	TCGA-DS-A0VK-01
CESC(T=304,N=3)	Tumor	2.7508	TCGA-VS-A94W-01
CESC(T=304,N=3)	Tumor	1.9786	TCGA-C5-A1MK-01
CESC(T=304,N=3)	Tumor	1.3623	TCGA-C5-A1MH-01
CESC(T=304,N=3)	Tumor	3.0181	TCGA-C5-A0TN-01
CESC(T=304,N=3)	Tumor	1.4441	TCGA-VS-A9UI-01
CESC(T=304,N=3)	Tumor	2.7292	TCGA-FU-A3TX-01
CESC(T=304,N=3)	Tumor	3.2343	TCGA-Q1-A6DV-01
CESC(T=304,N=3)	Tumor	2.3649	TCGA-C5-A1ML-01
CESC(T=304,N=3)	Tumor	1.2875	TCGA-VS-A8QM-01
CESC(T=304,N=3)	Tumor	0.4016	TCGA-RA-A741-01
CESC(T=304,N=3)	Tumor	0.6239	TCGA-VS-A954-01
CESC(T=304,N=3)	Tumor	0.9419	TCGA-XS-A8TJ-01
CESC(T=304,N=3)	Tumor	0.4865	TCGA-LP-A4AW-01
CESC(T=304,N=3)	Tumor	0.8408	TCGA-JW-A5VK-01
CESC(T=304,N=3)	Tumor	1.1897	TCGA-EK-A2H0-01
CESC(T=304,N=3)	Tumor	3.0305	TCGA-EX-A449-01
CESC(T=304,N=3)	Tumor	2.6828	TCGA-C5-A902-01
CESC(T=304,N=3)	Tumor	1.5165	TCGA-MA-AA3X-01
CESC(T=304,N=3)	Tumor	1.0573	TCGA-C5-A7CO-01
CESC(T=304,N=3)	Tumor	2.9655	TCGA-C5-A2LV-01
CESC(T=304,N=3)	Tumor	0.8647	TCGA-VS-A9UT-01
CESC(T=304,N=3)	Tumor	1.5266	TCGA-ZJ-AAX8-01
CESC(T=304,N=3)	Tumor	1.9822	TCGA-C5-A1BJ-01
CESC(T=304,N=3)	Normal	-1.6394	TCGA-MY-A5BF-11
CESC(T=304,N=3)	Normal	-6.5064	TCGA-FU-A3EO-11
CESC(T=304,N=3)	Normal	-4.2934	TCGA-HM-A3JJ-11
LUAD(T=513,N=109)	Tumor	1.1641	TCGA-44-6778-01
LUAD(T=513,N=109)	Tumor	1.2023	TCGA-05-4420-01
LUAD(T=513,N=109)	Tumor	1.8564	TCGA-64-1679-01
LUAD(T=513,N=109)	Tumor	0.3685	TCGA-49-6744-01
LUAD(T=513,N=109)	Tumor	0.3573	TCGA-55-6982-01
LUAD(T=513,N=109)	Tumor	-0.5332	TCGA-NJ-A4YI-01
LUAD(T=513,N=109)	Tumor	2.6828	TCGA-73-4666-01
LUAD(T=513,N=109)	Tumor	1.3735	TCGA-MN-A4N1-01
LUAD(T=513,N=109)	Tumor	1.3283	TCGA-55-7911-01
LUAD(T=513,N=109)	Tumor	-0.9132	TCGA-55-A4DG-01
LUAD(T=513,N=109)	Tumor	1.3283	TCGA-L9-A5IP-01
LUAD(T=513,N=109)	Tumor	0.1388	TCGA-73-4662-01
LUAD(T=513,N=109)	Tumor	0.9268	TCGA-55-6712-01
LUAD(T=513,N=109)	Tumor	1.8119	TCGA-97-7553-01
LUAD(T=513,N=109)	Tumor	-0.0277	TCGA-49-AARE-01
LUAD(T=513,N=109)	Tumor	-1.6394	TCGA-50-8460-01
LUAD(T=513,N=109)	Tumor	1.8242	TCGA-50-5933-01
LUAD(T=513,N=109)	Tumor	1.8363	TCGA-44-6774-01
LUAD(T=513,N=109)	Tumor	1.6466	TCGA-73-4670-01
LUAD(T=513,N=109)	Tumor	0.0718	TCGA-55-A48Z-01
LUAD(T=513,N=109)	Tumor	0.605	TCGA-75-7031-01
LUAD(T=513,N=109)	Tumor	0.537	TCGA-44-A47A-01
LUAD(T=513,N=109)	Tumor	1.4281	TCGA-05-4398-01
LUAD(T=513,N=109)	Tumor	-1.5105	TCGA-67-3773-01
LUAD(T=513,N=109)	Tumor	0.4967	TCGA-64-5781-01
LUAD(T=513,N=109)	Tumor	0.2277	TCGA-97-7552-01
LUAD(T=513,N=109)	Tumor	0.0854	TCGA-49-AARN-01
LUAD(T=513,N=109)	Tumor	-0.2498	TCGA-44-3919-01
LUAD(T=513,N=109)	Tumor	0.2762	TCGA-99-8032-01
LUAD(T=513,N=109)	Tumor	1.6281	TCGA-55-8299-01
LUAD(T=513,N=109)	Tumor	-0.0425	TCGA-55-A491-01
LUAD(T=513,N=109)	Tumor	3.2677	TCGA-50-6595-01
LUAD(T=513,N=109)	Tumor	-0.4131	TCGA-95-A4VP-01
LUAD(T=513,N=109)	Tumor	0.03	TCGA-55-8302-01
LUAD(T=513,N=109)	Tumor	0.448228	TCGA-44-4112-01
LUAD(T=513,N=109)	Tumor	0.2642	TCGA-05-4430-01
LUAD(T=513,N=109)	Tumor	2.4252	TCGA-75-7027-01
LUAD(T=513,N=109)	Tumor	2.04301	TCGA-44-2668-01
LUAD(T=513,N=109)	Tumor	1.0573	TCGA-55-8507-01
LUAD(T=513,N=109)	Tumor	-0.5125	TCGA-69-8254-01
LUAD(T=513,N=109)	Tumor	0.9493	TCGA-78-8640-01
LUAD(T=513,N=109)	Tumor	1.4281	TCGA-69-7979-01
LUAD(T=513,N=109)	Tumor	-1.3183	TCGA-55-7573-01
LUAD(T=513,N=109)	Tumor	-0.2159	TCGA-49-4506-01
LUAD(T=513,N=109)	Tumor	0.3115	TCGA-05-4402-01
LUAD(T=513,N=109)	Tumor	1.2992	TCGA-44-8119-01
LUAD(T=513,N=109)	Tumor	0.5763	TCGA-55-7724-01
LUAD(T=513,N=109)	Tumor	-0.6193	TCGA-44-6776-01
LUAD(T=513,N=109)	Tumor	-0.394	TCGA-49-4514-01
LUAD(T=513,N=109)	Tumor	0.6517	TCGA-05-4396-01
LUAD(T=513,N=109)	Tumor	0.2642	TCGA-55-8204-01
LUAD(T=513,N=109)	Tumor	-0.0425	TCGA-L4-A4E6-01
LUAD(T=513,N=109)	Tumor	0.5271	TCGA-75-6205-01
LUAD(T=513,N=109)	Tumor	1.9675	TCGA-62-A46O-01
LUAD(T=513,N=109)	Tumor	3.8611	TCGA-78-7155-01
LUAD(T=513,N=109)	Tumor	1.0222	TCGA-62-A472-01
LUAD(T=513,N=109)	Tumor	-0.4325	TCGA-NJ-A55R-01
LUAD(T=513,N=109)	Tumor	-0.4921	TCGA-62-8395-01
LUAD(T=513,N=109)	Tumor	1.2756	TCGA-95-7567-01
LUAD(T=513,N=109)	Tumor	-0.3201	TCGA-50-5051-01
LUAD(T=513,N=109)	Tumor	0.517	TCGA-55-A48Y-01
LUAD(T=513,N=109)	Tumor	-0.4921	TCGA-86-A456-01
LUAD(T=513,N=109)	Tumor	-0.7346	TCGA-50-5068-01
LUAD(T=513,N=109)	Tumor	-1.1811	TCGA-NJ-A55A-01
LUAD(T=513,N=109)	Tumor	-0.6416	TCGA-J2-A4AG-01
LUAD(T=513,N=109)	Tumor	0.5666	TCGA-05-4405-01
LUAD(T=513,N=109)	Tumor	0.7999	TCGA-50-5944-01
LUAD(T=513,N=109)	Tumor	1.2934	TCGA-86-7955-01
LUAD(T=513,N=109)	Tumor	0.9493	TCGA-50-6673-01
LUAD(T=513,N=109)	Tumor	1.8036	TCGA-55-7727-01
LUAD(T=513,N=109)	Tumor	0.605	TCGA-55-8510-01
LUAD(T=513,N=109)	Tumor	0.7407	TCGA-MP-A4T8-01
LUAD(T=513,N=109)	Tumor	1.2516	TCGA-86-8279-01
LUAD(T=513,N=109)	Tumor	0.099	TCGA-55-A494-01
LUAD(T=513,N=109)	Tumor	0.836754	TCGA-44-3917-01
LUAD(T=513,N=109)	Tumor	1.9527	TCGA-75-5125-01
LUAD(T=513,N=109)	Tumor	-0.7346	TCGA-55-8615-01
LUAD(T=513,N=109)	Tumor	0.4016	TCGA-MP-A4TF-01
LUAD(T=513,N=109)	Tumor	0.5763	TCGA-55-6979-01
LUAD(T=513,N=109)	Tumor	2.2113	TCGA-86-A4JF-01
LUAD(T=513,N=109)	Tumor	1.3051	TCGA-86-7701-01
LUAD(T=513,N=109)	Tumor	1.8444	TCGA-62-8398-01
LUAD(T=513,N=109)	Tumor	-0.5756	TCGA-L9-A443-01
LUAD(T=513,N=109)	Tumor	1.4547	TCGA-78-8660-01
LUAD(T=513,N=109)	Tumor	1.1897	TCGA-78-7148-01
LUAD(T=513,N=109)	Tumor	0.8883	TCGA-67-6215-01
LUAD(T=513,N=109)	Tumor	-0.0725	TCGA-55-A490-01
LUAD(T=513,N=109)	Tumor	2.0183	TCGA-69-7974-01
LUAD(T=513,N=109)	Tumor	0.5271	TCGA-49-AAR4-01
LUAD(T=513,N=109)	Tumor	-0.2159	TCGA-05-4418-01
LUAD(T=513,N=109)	Tumor	0.547	TCGA-35-4123-01
LUAD(T=513,N=109)	Tumor	1.2815	TCGA-55-6969-01
LUAD(T=513,N=109)	Tumor	-1.685	TCGA-91-8497-01
LUAD(T=513,N=109)	Tumor	0.0014	TCGA-62-A470-01
LUAD(T=513,N=109)	Tumor	1.105	TCGA-53-A4EZ-01
LUAD(T=513,N=109)	Tumor	0.434	TCGA-78-7162-01
LUAD(T=513,N=109)	Tumor	0.6145	TCGA-62-A46Y-01
LUAD(T=513,N=109)	Tumor	0.5666	TCGA-62-A46R-01
LUAD(T=513,N=109)	Tumor	0.6145	TCGA-05-4244-01
LUAD(T=513,N=109)	Tumor	0.6332	TCGA-L9-A8F4-01
LUAD(T=513,N=109)	Tumor	2.3222	TCGA-55-7726-01
LUAD(T=513,N=109)	Tumor	-0.8339	TCGA-49-4512-01
LUAD(T=513,N=109)	Tumor	2.2391	TCGA-73-A9RS-01
LUAD(T=513,N=109)	Tumor	-0.5756	TCGA-MP-A4TD-01
LUAD(T=513,N=109)	Tumor	0.537	TCGA-75-5147-01
LUAD(T=513,N=109)	Tumor	0.1257	TCGA-44-7671-01
LUAD(T=513,N=109)	Tumor	1.8119	TCGA-38-4631-01
LUAD(T=513,N=109)	Tumor	0.03	TCGA-NJ-A55O-01
LUAD(T=513,N=109)	Tumor	0.9789	TCGA-75-6211-01
LUAD(T=513,N=109)	Tumor	-0.1828	TCGA-05-5420-01
LUAD(T=513,N=109)	Tumor	1.2875	TCGA-55-1594-01
LUAD(T=513,N=109)	Tumor	2.3898	TCGA-64-5774-01
LUAD(T=513,N=109)	Tumor	1.2271	TCGA-50-5941-01
LUAD(T=513,N=109)	Tumor	1.58706	TCGA-44-2662-01
LUAD(T=513,N=109)	Tumor	-1.1811	TCGA-97-A4M2-01
LUAD(T=513,N=109)	Tumor	0.5763	TCGA-55-7995-01
LUAD(T=513,N=109)	Tumor	0.6425	TCGA-95-7043-01
LUAD(T=513,N=109)	Tumor	0.605	TCGA-NJ-A4YP-01
LUAD(T=513,N=109)	Tumor	-0.4719	TCGA-97-A4M1-01
LUAD(T=513,N=109)	Tumor	-1.5951	TCGA-78-7149-01
LUAD(T=513,N=109)	Tumor	2.1013	TCGA-MP-A4TC-01
LUAD(T=513,N=109)	Tumor	-0.3022	TCGA-97-A4M5-01
LUAD(T=513,N=109)	Tumor	-0.8339	TCGA-99-8028-01
LUAD(T=513,N=109)	Tumor	-1.1172	TCGA-67-6217-01
LUAD(T=513,N=109)	Tumor	0.6145	TCGA-44-A47B-01
LUAD(T=513,N=109)	Tumor	0.3115	TCGA-38-4628-01
LUAD(T=513,N=109)	Tumor	1.9786	TCGA-05-4250-01
LUAD(T=513,N=109)	Tumor	-0.5756	TCGA-67-3774-01
LUAD(T=513,N=109)	Tumor	1.196	TCGA-80-5608-01
LUAD(T=513,N=109)	Tumor	0.3796	TCGA-05-4389-01
LUAD(T=513,N=109)	Tumor	0.517	TCGA-75-6203-01
LUAD(T=513,N=109)	Tumor	0.4865	TCGA-55-6981-01
LUAD(T=513,N=109)	Tumor	1.0847	TCGA-55-7903-01
LUAD(T=513,N=109)	Tumor	3.0498	TCGA-62-8394-01
LUAD(T=513,N=109)	Tumor	0.4865	TCGA-49-4488-01
LUAD(T=513,N=109)	Tumor	-1.5522	TCGA-78-7537-01
LUAD(T=513,N=109)	Tumor	2.9262	TCGA-80-5611-01
LUAD(T=513,N=109)	Tumor	-0.5543	TCGA-55-6972-01
LUAD(T=513,N=109)	Tumor	1.4547	TCGA-86-A4D0-01
LUAD(T=513,N=109)	Tumor	-0.7588	TCGA-97-7941-01
LUAD(T=513,N=109)	Tumor	1.1184	TCGA-91-6840-01
LUAD(T=513,N=109)	Tumor	0.517	TCGA-69-7978-01
LUAD(T=513,N=109)	Tumor	0.434	TCGA-50-5930-01
LUAD(T=513,N=109)	Tumor	1.2875	TCGA-93-8067-01
LUAD(T=513,N=109)	Tumor	0.8568	TCGA-44-A479-01
LUAD(T=513,N=109)	Tumor	-1.3548	TCGA-55-8087-01
LUAD(T=513,N=109)	Tumor	2.5707	TCGA-86-6562-01
LUAD(T=513,N=109)	Tumor	1.0711	TCGA-05-4425-01
LUAD(T=513,N=109)	Tumor	1.0642	TCGA-MP-A4SW-01
LUAD(T=513,N=109)	Tumor	-1.4699	TCGA-55-8512-01
LUAD(T=513,N=109)	Tumor	-1.1488	TCGA-67-3770-01
LUAD(T=513,N=109)	Tumor	2.5634	TCGA-50-6592-01
LUAD(T=513,N=109)	Tumor	1.5514	TCGA-55-6975-01
LUAD(T=513,N=109)	Tumor	-1.4699	TCGA-S2-AA1A-01
LUAD(T=513,N=109)	Tumor	0.3573	TCGA-55-8511-01
LUAD(T=513,N=109)	Tumor	1.5316	TCGA-05-4434-01
LUAD(T=513,N=109)	Tumor	0.7146	TCGA-55-8092-01
LUAD(T=513,N=109)	Tumor	-1.0262	TCGA-L9-A50W-01
LUAD(T=513,N=109)	Tumor	2.2723	TCGA-44-7661-01
LUAD(T=513,N=109)	Tumor	1.2209	TCGA-05-4426-01
LUAD(T=513,N=109)	Tumor	1.8604	TCGA-05-4390-01
LUAD(T=513,N=109)	Tumor	0.4865	TCGA-64-5815-01
LUAD(T=513,N=109)	Tumor	0.9789	TCGA-69-7761-01
LUAD(T=513,N=109)	Tumor	0.6969	TCGA-55-8301-01
LUAD(T=513,N=109)	Tumor	-1.2481	TCGA-44-A4SU-01
LUAD(T=513,N=109)	Tumor	0.5069	TCGA-69-7765-01
LUAD(T=513,N=109)	Tumor	1.125	TCGA-05-4433-01
LUAD(T=513,N=109)	Tumor	-1.1172	TCGA-55-8508-01
LUAD(T=513,N=109)	Tumor	1.5661	TCGA-50-5044-01
LUAD(T=513,N=109)	Tumor	-0.5973	TCGA-05-4384-01
LUAD(T=513,N=109)	Tumor	0.0158	TCGA-O1-A52J-01
LUAD(T=513,N=109)	Tumor	2.6602	TCGA-78-7220-01
LUAD(T=513,N=109)	Tumor	0.6425	TCGA-05-4422-01
LUAD(T=513,N=109)	Tumor	1.7273	TCGA-44-6779-01
LUAD(T=513,N=109)	Tumor	0.8246	TCGA-86-8672-01
LUAD(T=513,N=109)	Tumor	-0.0725	TCGA-55-6983-01
LUAD(T=513,N=109)	Tumor	1.9749	TCGA-91-8499-01
LUAD(T=513,N=109)	Tumor	2.6255	TCGA-91-6836-01
LUAD(T=513,N=109)	Tumor	-0.5332	TCGA-38-7271-01
LUAD(T=513,N=109)	Tumor	-0.5973	TCGA-NJ-A4YG-01
LUAD(T=513,N=109)	Tumor	0.2154	TCGA-73-4658-01
LUAD(T=513,N=109)	Tumor	-1.3921	TCGA-86-8076-01
LUAD(T=513,N=109)	Tumor	-0.0425	TCGA-55-6987-01
LUAD(T=513,N=109)	Tumor	0.1124	TCGA-78-7152-01
LUAD(T=513,N=109)	Tumor	-0.7108	TCGA-55-8096-01
LUAD(T=513,N=109)	Tumor	1.2696	TCGA-75-5122-01
LUAD(T=513,N=109)	Tumor	1.7229	TCGA-50-5931-01
LUAD(T=513,N=109)	Tumor	-0.7108	TCGA-49-AARO-01
LUAD(T=513,N=109)	Tumor	-1.0559	TCGA-44-2655-01
LUAD(T=513,N=109)	Tumor	1.0151	TCGA-73-4668-01
LUAD(T=513,N=109)	Tumor	1.5612	TCGA-91-6831-01
LUAD(T=513,N=109)	Tumor	-0.3022	TCGA-L9-A444-01
LUAD(T=513,N=109)	Tumor	1.0642	TCGA-05-5425-01
LUAD(T=513,N=109)	Tumor	1.67701	TCGA-44-6775-01
LUAD(T=513,N=109)	Tumor	-2.0529	TCGA-75-7025-01
LUAD(T=513,N=109)	Tumor	1.0079	TCGA-05-5429-01
LUAD(T=513,N=109)	Tumor	0.4016	TCGA-99-7458-01
LUAD(T=513,N=109)	Tumor	0.2522	TCGA-97-7546-01
LUAD(T=513,N=109)	Tumor	-0.7346	TCGA-67-3772-01
LUAD(T=513,N=109)	Tumor	0.1124	TCGA-05-4395-01
LUAD(T=513,N=109)	Tumor	-0.2498	TCGA-91-7771-01
LUAD(T=513,N=109)	Tumor	0.5763	TCGA-55-6984-01
LUAD(T=513,N=109)	Tumor	0.284124	TCGA-44-3918-01
LUAD(T=513,N=109)	Tumor	0.0158	TCGA-50-8459-01
LUAD(T=513,N=109)	Tumor	0.547	TCGA-69-7980-01
LUAD(T=513,N=109)	Tumor	0.7058	TCGA-50-5939-01
LUAD(T=513,N=109)	Tumor	1.5064	TCGA-78-7143-01
LUAD(T=513,N=109)	Tumor	2.4439	TCGA-75-5126-01
LUAD(T=513,N=109)	Tumor	1.9895	TCGA-50-6594-01
LUAD(T=513,N=109)	Tumor	-0.394	TCGA-MP-A5C7-01
LUAD(T=513,N=109)	Tumor	-1.18115	TCGA-44-5645-01
LUAD(T=513,N=109)	Tumor	-0.9686	TCGA-50-5935-01
LUAD(T=513,N=109)	Tumor	0.8488	TCGA-55-7914-01
LUAD(T=513,N=109)	Tumor	1.5064	TCGA-55-7576-01
LUAD(T=513,N=109)	Tumor	0.465723	TCGA-44-2666-01
LUAD(T=513,N=109)	Tumor	0.3796	TCGA-55-7284-01
LUAD(T=513,N=109)	Tumor	2.118	TCGA-73-4676-01
LUAD(T=513,N=109)	Tumor	-0.5973	TCGA-78-7166-01
LUAD(T=513,N=109)	Tumor	2.9052	TCGA-83-5908-01
LUAD(T=513,N=109)	Tumor	0.8164	TCGA-50-5049-01
LUAD(T=513,N=109)	Tumor	1.5563	TCGA-44-3396-01
LUAD(T=513,N=109)	Tumor	-1.0262	TCGA-97-8172-01
LUAD(T=513,N=109)	Tumor	-2.5479	TCGA-50-6597-01
LUAD(T=513,N=109)	Tumor	0.5666	TCGA-69-8255-01
LUAD(T=513,N=109)	Tumor	0.9343	TCGA-62-A46U-01
LUAD(T=513,N=109)	Tumor	1.3283	TCGA-97-8176-01
LUAD(T=513,N=109)	Tumor	3.5547	TCGA-86-8358-01
LUAD(T=513,N=109)	Tumor	3.2065	TCGA-05-4415-01
LUAD(T=513,N=109)	Tumor	0.044	TCGA-55-7281-01
LUAD(T=513,N=109)	Tumor	-0.6643	TCGA-78-7161-01
LUAD(T=513,N=109)	Tumor	-0.5543	TCGA-49-4507-01
LUAD(T=513,N=109)	Tumor	-0.013	TCGA-55-8621-01
LUAD(T=513,N=109)	Tumor	1.0983	TCGA-55-6970-01
LUAD(T=513,N=109)	Tumor	2.05	TCGA-75-6207-01
LUAD(T=513,N=109)	Tumor	3.0411	TCGA-55-8205-01
LUAD(T=513,N=109)	Tumor	-0.5756	TCGA-69-7763-01
LUAD(T=513,N=109)	Tumor	1.6604	TCGA-55-7913-01
LUAD(T=513,N=109)	Tumor	-1.9379	TCGA-62-8397-01
LUAD(T=513,N=109)	Tumor	1.0007	TCGA-73-4659-01
LUAD(T=513,N=109)	Tumor	0.4447	TCGA-91-A4BC-01
LUAD(T=513,N=109)	Tumor	-0.1504	TCGA-97-8547-01
LUAD(T=513,N=109)	Tumor	0.9115	TCGA-97-8175-01
LUAD(T=513,N=109)	Tumor	1.0847	TCGA-86-8075-01
LUAD(T=513,N=109)	Tumor	0.9493	TCGA-55-6985-01
LUAD(T=513,N=109)	Tumor	1.196	TCGA-55-A48X-01
LUAD(T=513,N=109)	Tumor	-0.1345	TCGA-44-2657-01
LUAD(T=513,N=109)	Tumor	1.5165	TCGA-95-7562-01
LUAD(T=513,N=109)	Tumor	-0.2159	TCGA-55-7725-01
LUAD(T=513,N=109)	Tumor	0.6608	TCGA-69-A59K-01
LUAD(T=513,N=109)	Tumor	0.6239	TCGA-05-5715-01
LUAD(T=513,N=109)	Tumor	-2.7274	TCGA-55-A492-01
LUAD(T=513,N=109)	Tumor	1.6187	TCGA-78-7145-01
LUAD(T=513,N=109)	Tumor	0.7493	TCGA-86-8278-01
LUAD(T=513,N=109)	Tumor	0.1519	TCGA-69-8453-01
LUAD(T=513,N=109)	Tumor	1.8323	TCGA-MN-A4N5-01
LUAD(T=513,N=109)	Tumor	0.8246	TCGA-64-5778-01
LUAD(T=513,N=109)	Tumor	-0.3383	TCGA-J2-8194-01
LUAD(T=513,N=109)	Tumor	1.4065	TCGA-55-A57B-01
LUAD(T=513,N=109)	Tumor	0.7058	TCGA-38-4627-01
LUAD(T=513,N=109)	Tumor	1.6604	TCGA-86-7711-01
LUAD(T=513,N=109)	Tumor	-0.5332	TCGA-05-5423-01
LUAD(T=513,N=109)	Tumor	-1.7809	TCGA-91-8496-01
LUAD(T=513,N=109)	Tumor	-0.1031	TCGA-86-8280-01
LUAD(T=513,N=109)	Tumor	-0.326146	TCGA-44-6146-01
LUAD(T=513,N=109)	Tumor	2.1476	TCGA-78-7146-01
LUAD(T=513,N=109)	Tumor	0.434	TCGA-35-4122-01
LUAD(T=513,N=109)	Tumor	0.4657	TCGA-78-8648-01
LUAD(T=513,N=109)	Tumor	1.9822	TCGA-86-7953-01
LUAD(T=513,N=109)	Tumor	1.6234	TCGA-44-5643-01
LUAD(T=513,N=109)	Tumor	-1.2828	TCGA-73-7498-01
LUAD(T=513,N=109)	Tumor	1.6604	TCGA-75-6214-01
LUAD(T=513,N=109)	Tumor	-0.0877	TCGA-93-7348-01
LUAD(T=513,N=109)	Tumor	-0.8339	TCGA-97-8174-01
LUAD(T=513,N=109)	Tumor	1.2815	TCGA-55-8620-01
LUAD(T=513,N=109)	Tumor	0.7664	TCGA-62-8399-01
LUAD(T=513,N=109)	Tumor	1.674	TCGA-80-5607-01
LUAD(T=513,N=109)	Tumor	-0.6416	TCGA-49-AAR2-01
LUAD(T=513,N=109)	Tumor	-1.1172	TCGA-55-6543-01
LUAD(T=513,N=109)	Tumor	-1.1488	TCGA-49-4501-01
LUAD(T=513,N=109)	Tumor	-1.0559	TCGA-78-7156-01
LUAD(T=513,N=109)	Tumor	-0.8599	TCGA-62-A46S-01
LUAD(T=513,N=109)	Tumor	0.0158	TCGA-49-AARQ-01
LUAD(T=513,N=109)	Tumor	1.8404	TCGA-93-A4JN-01
LUAD(T=513,N=109)	Tumor	2.3135	TCGA-91-6847-01
LUAD(T=513,N=109)	Tumor	0.3907	TCGA-55-6642-01
LUAD(T=513,N=109)	Tumor	0.346	TCGA-55-8203-01
LUAD(T=513,N=109)	Tumor	1.5064	TCGA-44-7670-01
LUAD(T=513,N=109)	Tumor	0.4657	TCGA-MP-A4TJ-01
LUAD(T=513,N=109)	Tumor	0.1519	TCGA-38-6178-01
LUAD(T=513,N=109)	Tumor	2.1925	TCGA-86-8074-01
LUAD(T=513,N=109)	Tumor	0.434	TCGA-55-8616-01
LUAD(T=513,N=109)	Tumor	-0.6193	TCGA-97-A4M0-01
LUAD(T=513,N=109)	Tumor	2.1247	TCGA-49-6767-01
LUAD(T=513,N=109)	Tumor	0.6239	TCGA-55-1595-01
LUAD(T=513,N=109)	Tumor	-0.8339	TCGA-49-AARR-01
LUAD(T=513,N=109)	Tumor	0.6332	TCGA-MP-A4T9-01
LUAD(T=513,N=109)	Tumor	-0.604577	TCGA-44-6147-01
LUAD(T=513,N=109)	Tumor	2.1047	TCGA-86-8073-01
LUAD(T=513,N=109)	Tumor	0.7579	TCGA-MN-A4N4-01
LUAD(T=513,N=109)	Tumor	-0.8863	TCGA-97-A4M3-01
LUAD(T=513,N=109)	Tumor	-0.5756	TCGA-86-7714-01
LUAD(T=513,N=109)	Tumor	1.4808	TCGA-49-4487-01
LUAD(T=513,N=109)	Tumor	3.7804	TCGA-78-7542-01
LUAD(T=513,N=109)	Tumor	0.3573	TCGA-95-A4VK-01
LUAD(T=513,N=109)	Tumor	1.6558	TCGA-55-7994-01
LUAD(T=513,N=109)	Tumor	1.3623	TCGA-49-6742-01
LUAD(T=513,N=109)	Tumor	-1.3183	TCGA-MP-A4T6-01
LUAD(T=513,N=109)	Tumor	0.7664	TCGA-55-8506-01
LUAD(T=513,N=109)	Tumor	1.6875	TCGA-MP-A4TA-01
LUAD(T=513,N=109)	Tumor	0.1519	TCGA-55-8091-01
LUAD(T=513,N=109)	Tumor	1.3397	TCGA-91-6828-01
LUAD(T=513,N=109)	Tumor	0.7058	TCGA-35-5375-01
LUAD(T=513,N=109)	Tumor	0.1388	TCGA-97-A4M7-01
LUAD(T=513,N=109)	Tumor	-1.4305	TCGA-78-7539-01
LUAD(T=513,N=109)	Tumor	0.434	TCGA-J2-8192-01
LUAD(T=513,N=109)	Tumor	0.9419	TCGA-86-7713-01
LUAD(T=513,N=109)	Tumor	0.3115	TCGA-67-6216-01
LUAD(T=513,N=109)	Tumor	0.4552	TCGA-44-A47G-01
LUAD(T=513,N=109)	Tumor	3.5608	TCGA-55-7816-01
LUAD(T=513,N=109)	Tumor	0.8082	TCGA-78-7147-01
LUAD(T=513,N=109)	Tumor	-0.1031	TCGA-44-3398-01
LUAD(T=513,N=109)	Tumor	0.0158	TCGA-78-7633-01
LUAD(T=513,N=109)	Tumor	1.2455	TCGA-86-A4P8-01
LUAD(T=513,N=109)	Tumor	-0.1504	TCGA-78-7535-01
LUAD(T=513,N=109)	Tumor	-0.4325	TCGA-86-8671-01
LUAD(T=513,N=109)	Tumor	1.4065	TCGA-91-6835-01
LUAD(T=513,N=109)	Tumor	-1.8314	TCGA-35-3615-01
LUAD(T=513,N=109)	Tumor	-1.5951	TCGA-55-6980-01
LUAD(T=513,N=109)	Tumor	0.7579	TCGA-50-5936-01
LUAD(T=513,N=109)	Tumor	-0.7834	TCGA-73-4675-01
LUAD(T=513,N=109)	Tumor	0.8327	TCGA-50-5932-01
LUAD(T=513,N=109)	Tumor	-0.6193	TCGA-93-A4JO-01
LUAD(T=513,N=109)	Tumor	1.0222	TCGA-49-AAR3-01
LUAD(T=513,N=109)	Tumor	1.4808	TCGA-78-7154-01
LUAD(T=513,N=109)	Tumor	1.4547	TCGA-55-7910-01
LUAD(T=513,N=109)	Tumor	-0.8339	TCGA-4B-A93V-01
LUAD(T=513,N=109)	Tumor	-1.5522	TCGA-91-6849-01
LUAD(T=513,N=109)	Tumor	0.7664	TCGA-MP-A4SY-01
LUAD(T=513,N=109)	Tumor	1.8444	TCGA-MP-A4SV-01
LUAD(T=513,N=109)	Tumor	-0.4521	TCGA-55-8513-01
LUAD(T=513,N=109)	Tumor	1.3567	TCGA-MP-A4T4-01
LUAD(T=513,N=109)	Tumor	1.5998	TCGA-71-8520-01
LUAD(T=513,N=109)	Tumor	0.2277	TCGA-44-7672-01
LUAD(T=513,N=109)	Tumor	1.1577	TCGA-50-6593-01
LUAD(T=513,N=109)	Tumor	2.6278	TCGA-69-7973-01
LUAD(T=513,N=109)	Tumor	1.5316	TCGA-67-3771-01
LUAD(T=513,N=109)	Tumor	1.0293	TCGA-99-8033-01
LUAD(T=513,N=109)	Tumor	3.6883	TCGA-91-6848-01
LUAD(T=513,N=109)	Tumor	1.0779	TCGA-93-A4JP-01
LUAD(T=513,N=109)	Tumor	-1.0559	TCGA-38-A44F-01
LUAD(T=513,N=109)	Tumor	1.1512	TCGA-44-7660-01
LUAD(T=513,N=109)	Tumor	0.3907	TCGA-69-7760-01
LUAD(T=513,N=109)	Tumor	-0.1031	TCGA-69-7764-01
[truncated: 9,642 more rows]
