# Supplementary material for: DIAPH3 is a prognostic biomarker and inhibit colorectal cancer progression through maintaining EGFR degradation
Source: Cancer Med. 2022 May 11;11(23):4688–702. doi: 10.1002/cam4.4793 (PMC9741984; doi:10.1002/cam4.4793)
Supplement: Supplementary file 3 — Table S2 [file CAM4-11-4688-s003.xlsx]

## Sheet: TMT result
Accession	Protein Name	Gene Name	Function	Description	Coverage	Unique Peptides	Peptides	PSMs	AAs	MW [kDa]	calc. pI	sh-DIAPH3-sample1	sh-DIAPH3-sample2	sh-DIAPH3-sample3	NC-DIAPH3-sample1	NC-DIAPH3-sample2	NC-DIAPH3-sample3	average sh-DIAPH3	average NC-DIAPH3	sh/NC	p value	Domain
Q9NS40	Potassium voltage-gated channel subfamily H member 7	KCNH7	FUNCTION: Pore-forming (alpha) subunit of voltage-gated potassium channel. Channel properties may be modulated by cAMP and subunit assembly.	Potassium voltage-gated channel subfamily H member 7 OS=Homo sapiens OX=9606 GN=KCNH7 PE=1 SV=2	1	1	1	1	1196	134.9	7.65	0.358931	0.284464	0.372046	5.32285	0.298549	0.411049	0.33848	2.01082	0.16833	0.369832	PF13426(PAS domain);PF00520(Ion transport protein);PF00027(Cyclic nucleotide-binding domain)
Q6AI12	Ankyrin repeat domain-containing protein 40	ANKRD40		Ankyrin repeat domain-containing protein 40 OS=Homo sapiens OX=9606 GN=ANKRD40 PE=1 SV=2	2	1	1	1	368	41.1	4.97	0.462399	0.4245	0.389135	4.89207	0.379312	0.414937	0.425344	1.89544	0.224404	0.382116	PF13637(Ankyrin repeats (many copies))
P29122	Proprotein convertase subtilisin/kexin type 6	PCSK6	FUNCTION: Serine endoprotease that processes various proproteins by cleavage at paired basic amino acids, recognizing the RXXX[KR]R consensus motif. Likely functions in the constitutive secretory pathway, with unique restricted distribution in both neuroendocrine and non-neuroendocrine tissues.	Proprotein convertase subtilisin/kexin type 6 OS=Homo sapiens OX=9606 GN=PCSK6 PE=1 SV=1	1	1	1	1	969	106.4	7.68	0.415186	0.399689	0.474173	4.24584	0.501445	0.717147	0.429683	1.82148	0.235898	0.315524	PF08686(PLAC (protease and lacunin) domain);PF16470(Peptidase S8 pro-domain);PF01483(Proprotein convertase P-domain);PF00082(Subtilase family);PF14843(Growth factor receptor domain IV)
Q6ZTN6	Ankyrin repeat domain-containing protein 13D	ANKRD13D	FUNCTION: Ubiquitin-binding protein that specifically recognizes and binds 'Lys-63'-linked ubiquitin. Does not bind 'Lys-48'-linked ubiquitin. Positively regulates the internalization of ligand-activated EGFR by binding to the Ub moiety of ubiquitinated EGFR at the cell membrane. {ECO:0000269|PubMed:22298428}.	Ankyrin repeat domain-containing protein 13D OS=Homo sapiens OX=9606 GN=ANKRD13D PE=1 SV=2	2	1	1	1	518	58.4	5.38	0.402982	0.422822	0.495973	4.40385	0.458727	0.617469	0.440592	1.82668	0.241198	0.343003	PF11904(GPCR-chaperone)
Q8TD22	Sideroflexin-5	SFXN5	FUNCTION: Mitochondrial amino-acid transporter (By similarity). Does not act as a serine transporter: not able to mediate transport of serine into mitochondria (PubMed:30442778). Transports citrate (By similarity). {ECO:0000250|UniProtKB:Q8CFD0, ECO:0000250|UniProtKB:Q9H9B4, ECO:0000269|PubMed:30442778}.	Sideroflexin-5 OS=Homo sapiens OX=9606 GN=SFXN5 PE=1 SV=1	3	1	1	1	340	37.1	9.33	0.415856	0.384084	0.439829	1.77976	2.49547	0.433963	0.413256	1.56973	0.263266	0.128293	PF03820(Tricarboxylate carrier)
Q9NR33	DNA polymerase epsilon subunit 4	POLE4	FUNCTION: Accessory component of the DNA polymerase epsilon complex (PubMed:10801849). Participates in DNA repair and in chromosomal DNA replication (By similarity). {ECO:0000250|UniProtKB:P27344, ECO:0000269|PubMed:10801849}.	DNA polymerase epsilon subunit 4 OS=Homo sapiens OX=9606 GN=POLE4 PE=1 SV=2	15	1	1	1	117	12.2	4.92	0.410772	0.525259	0.421725	3.37888	0.745621	1.01533	0.452585	1.71328	0.264164	0.206582	PF00808(Histone-like transcription factor (CBF/NF-Y) and archaeal histone)
Q9BW60	Elongation of very long chain fatty acids protein 1	ELOVL1	FUNCTION: Catalyzes the first and rate-limiting reaction of the four reactions that constitute the long-chain fatty acids elongation cycle (PubMed:29496980, PubMed:30487246). This endoplasmic reticulum-bound enzymatic process allows the addition of 2 carbons to the chain of long- and very long-chain fatty acids (VLCFAs) per cycle. Condensing enzyme that exhibits activity toward saturated and mono…	Elongation of very long chain fatty acids protein 1 OS=Homo sapiens OX=9606 GN=ELOVL1 PE=1 SV=1	5	1	1	1	279	32.6	9.6	0.48486	0.421085	0.548669	4.03392	0.557824	0.667379	0.484872	1.75304	0.276589	0.32885	PF01151(GNS1/SUR4 family)
Q9Y2Y1	DNA-directed RNA polymerase III subunit RPC10	POLR3K	FUNCTION: DNA-dependent RNA polymerase catalyzes the transcription of DNA into RNA using the four ribonucleoside triphosphates as substrates. Component of RNA polymerase III which synthesizes small RNAs, such as 5S rRNA and tRNAs. Plays a key role in sensing and limiting infection by intracellular bacteria and DNA viruses. Acts as nuclear and cytosolic DNA sensor involved in innate immune respons…	DNA-directed RNA polymerase III subunit RPC10 OS=Homo sapiens OX=9606 GN=POLR3K PE=1 SV=2	8	1	1	1	108	12.3	7.83	0.490036	0.480782	0.51422	4.36053	0.173015	0.811999	0.495013	1.78185	0.277809	0.379098	PF02150(RNA polymerases M/15 Kd subunit);PF01096(Transcription factor S-II (TFIIS))
Q9NQY0	Bridging integrator 3	BIN3	FUNCTION: Involved in cytokinesis and septation where it has a role in the localization of F-actin.	Bridging integrator 3 OS=Homo sapiens OX=9606 GN=BIN3 PE=1 SV=1	4	1	1	1	253	29.6	7.47	0.468463	0.466677	0.51776	3.52659	0.634912	0.944913	0.4843	1.70214	0.284524	0.254762	PF03114(BAR domain)
Q8WV99	AN1-type zinc finger protein 2B	ZFAND2B	FUNCTION: Plays a role in protein homeostasis by regulating both the translocation and the ubiquitin-mediated proteasomal degradation of nascent proteins at the endoplasmic reticulum. It is involved in the regulation of signal-mediated translocation of proteins into the endoplasmic reticulum. It also plays a role in the ubiquitin-mediated proteasomal degradation of proteins for which signal-media…	AN1-type zinc finger protein 2B OS=Homo sapiens OX=9606 GN=ZFAND2B PE=1 SV=1	6	2	2	4	257	28	6.92	0.524156	0.425956	0.547325	3.53075	0.687331	0.855882	0.499146	1.69132	0.295122	0.265517	PF01428(AN1-like Zinc finger)
Q9NVW2	E3 ubiquitin-protein ligase RLIM	RLIM	FUNCTION: E3 ubiquitin-protein ligase. Acts as a negative coregulator for LIM homeodomain transcription factors by mediating the ubiquitination and subsequent degradation of LIM cofactors LDB1 and LDB2 and by mediating the recruitment the SIN3a/histone deacetylase corepressor complex. Ubiquitination and degradation of LIM cofactors LDB1 and LDB2 allows DNA-bound LIM homeodomain transcription fact…	E3 ubiquitin-protein ligase RLIM OS=Homo sapiens OX=9606 GN=RLIM PE=1 SV=3	2	1	1	1	624	68.5	7.56	0.605693	0.466526	0.495658	3.78294	0.59305	0.731187	0.522626	1.70239	0.306995	0.320776	PF13639(Ring finger domain)
Q7Z3B3	KAT8 regulatory NSL complex subunit 1	KANSL1	FUNCTION: As part of the NSL complex it is involved in acetylation of nucleosomal histone H4 on several lysine residues and therefore may be involved in the regulation of transcription. {ECO:0000269|PubMed:20018852, ECO:0000269|PubMed:22547026}.	KAT8 regulatory NSL complex subunit 1 OS=Homo sapiens OX=9606 GN=KANSL1 PE=1 SV=2	1	1	1	1	1105	121	8.81	0.497271	0.54718	0.552119	4.10176	0.430652	0.626596	0.53219	1.71967	0.309472	0.375718	PF15275(PEHE domain)
Q96A19	Coiled-coil domain-containing protein 102A	CCDC102A		Coiled-coil domain-containing protein 102A OS=Homo sapiens OX=9606 GN=CCDC102A PE=1 SV=2	2	1	1	1	550	62.6	5.58	0.525345	0.446764	0.58728	3.51203	0.688725	0.809871	0.519796	1.67021	0.311217	0.280395	PF01576(Myosin tail)
Q9P2G9	Kelch-like protein 8	KLHL8	FUNCTION: Substrate-specific adapter of a BCR (BTB-CUL3-RBX1) E3 ubiquitin ligase complex required for The BCR(KLHL8) ubiquitin ligase complex mediates ubiquitination and degradation of RAPSN. {ECO:0000269|PubMed:19158078}.	Kelch-like protein 8 OS=Homo sapiens OX=9606 GN=KLHL8 PE=1 SV=4	1	1	1	1	620	68.8	6.58	0.534096	0.464517	0.582046	3.18935	0.744779	0.961598	0.526886	1.63191	0.322865	0.230499	PF00651(BTB/POZ domain);PF07707(BTB And C-terminal Kelch);PF01344(Kelch motif)
Q9H2V7	Protein spinster homolog 1	SPNS1	FUNCTION: Sphingolipid transporter (By similarity). May be involved in necrotic or autophagic cell death. {ECO:0000250, ECO:0000269|PubMed:12815463}.	Protein spinster homolog 1 OS=Homo sapiens OX=9606 GN=SPNS1 PE=1 SV=1	3	1	1	1	528	56.6	6.64	0.534987	0.633704	0.511646	4.06402	0.426835	0.591719	0.560113	1.69419	0.330608	0.393276	PF07690(Major Facilitator Superfamily)
Q96NY8	Nectin-4	NECTIN4	FUNCTION: Seems to be involved in cell adhesion through trans-homophilic and -heterophilic interactions, the latter including specifically interactions with NECTIN1. Does not act as receptor for alpha-herpesvirus entry into cells.; FUNCTION: (Microbial infection) Acts as a receptor for measles virus. {ECO:0000269|PubMed:22048310, ECO:0000269|PubMed:23202587}.	Nectin-4 OS=Homo sapiens OX=9606 GN=NECTIN4 PE=1 SV=1	3	1	1	1	510	55.4	5.38	0.531789	0.641581	0.54675	3.27298	0.687392	0.839745	0.573373	1.60004	0.35835	0.287895	PF13927(Immunoglobulin domain);PF07686(Immunoglobulin V-set domain);PF08205(CD80-like C2-set immunoglobulin domain)
Q99972	Myocilin	MYOC	FUNCTION: Secreted glycoprotein regulating the activation of different signaling pathways in adjacent cells to control different processes including cell adhesion, cell-matrix adhesion, cytoskeleton organization and cell migration. Promotes substrate adhesion, spreading and formation of focal contacts. Negatively regulates cell-matrix adhesion and stress fiber assembly through Rho protein signal …	Myocilin OS=Homo sapiens OX=9606 GN=MYOC PE=1 SV=2	3	2	2	2	504	56.9	5.54	0.571742	0.533638	0.606059	3.13828	0.660867	0.972679	0.570479	1.59061	0.358655	0.260677	PF02191(Olfactomedin-like domain)
A4FU01	Myotubularin-related protein 11	MTMR11		Myotubularin-related protein 11 OS=Homo sapiens OX=9606 GN=MTMR11 PE=2 SV=2	1	1	1	1	709	79.5	7.03	0.692684	0.474862	0.610402	3.33973	0.669835	0.783537	0.592649	1.5977	0.370939	0.314215	PF12578(Myotubularin-associated protein);PF06602(Myotubularin-like phosphatase domain)
Q9BVW5	TIMELESS-interacting protein	TIPIN	FUNCTION: Plays an important role in the control of DNA replication and the maintenance of replication fork stability. Important for cell survival after DNA damage or replication stress. May be specifically required for the ATR-CHEK1 pathway in the replication checkpoint induced by hydroxyurea or ultraviolet light. Forms a complex with TIMELESS and this complex regulates DNA replication processes…	TIMELESS-interacting protein OS=Homo sapiens OX=9606 GN=TIPIN PE=1 SV=2	3	1	1	1	301	34.5	4.82	0.553631	0.556391	0.644892	2.96034	0.781805	0.928046	0.584971	1.55673	0.375769	0.239445	PF07962(Replication Fork Protection Component Swi3)
Q9BV19	Uncharacterized protein C1orf50	C1orf50		Uncharacterized protein C1orf50 OS=Homo sapiens OX=9606 GN=C1orf50 PE=1 SV=2	4	1	1	1	199	21.9	5.88	0.648976	0.517921	0.661224	3.53136	0.606467	0.658528	0.609373	1.59879	0.381148	0.364284	PF10504(Protein of unknown function (DUF2452))
Q96C34	RUN domain-containing protein 1	RUNDC1	FUNCTION: May play a role as p53/TP53 inhibitor and thus may have oncogenic activity. {ECO:0000269|PubMed:16929179}.	RUN domain-containing protein 1 OS=Homo sapiens OX=9606 GN=RUNDC1 PE=1 SV=3	1	1	1	1	613	67.6	6.19	0.643487	0.535539	0.643782	3.26497	0.674037	0.780801	0.607603	1.57327	0.386204	0.317965	PF02759(RUN domain)
P46379	Large proline-rich protein BAG6	BAG6	FUNCTION: ATP-independent molecular chaperone preventing the aggregation of misfolded and hydrophobic patches-containing proteins (PubMed:21636303). Functions as part of a cytosolic protein quality control complex, the BAG6/BAT3 complex, which maintains these client proteins in a soluble state and participates in their proper delivery to the endoplasmic reticulum or alternatively can promote thei…	Large proline-rich protein BAG6 OS=Homo sapiens OX=9606 GN=BAG6 PE=1 SV=2	16	15	15	20	1132	119.3	5.6	0.601326	0.582812	0.629915	3.17815	0.702011	0.814176	0.604684	1.56478	0.386434	0.300184	PF12057(Domain of unknown function (DUF3538));PF00240(Ubiquitin family)
O95696	Bromodomain-containing protein 1	BRD1	FUNCTION: Scaffold subunit of various histone acetyltransferase (HAT) complexes, such as the MOZ/MORF and HBO1 complexes, that acts as a regulator of hematopoiesis (PubMed:16387653, PubMed:21753189, PubMed:21880731). Plays a key role in HBO1 complex by directing KAT7/HBO1 specificity towards histone H3 'Lys-14' acetylation (H3K14ac), thereby promoting erythroid differentiation (PubMed:21753189). …	Bromodomain-containing protein 1 OS=Homo sapiens OX=9606 GN=BRD1 PE=1 SV=1	5	5	5	5	1058	119.4	8.6	0.617862	0.65199	0.607897	3.55682	0.586072	0.615552	0.625916	1.58615	0.394614	0.385034	PF13831(PHD-finger);PF00439(Bromodomain);PF10513(Enhancer of polycomb-like);PF00855(PWWP domain);PF13832(PHD-zinc-finger like domain)
Q9NUP1	Biogenesis of lysosome-related organelles complex 1 subunit 4	BLOC1S4	FUNCTION: Component of the BLOC-1 complex, a complex that is required for normal biogenesis of lysosome-related organelles (LRO), such as platelet dense granules and melanosomes. In concert with the AP-3 complex, the BLOC-1 complex is required to target membrane protein cargos into vesicles assembled at cell bodies for delivery into neurites and nerve terminals. The BLOC-1 complex, in association…	Biogenesis of lysosome-related organelles complex 1 subunit 4 OS=Homo sapiens OX=9606 GN=BLOC1S4 PE=1 SV=1	6	1	1	1	217	23.3	4.98	0.642255	0.569235	0.645779	3.15122	0.665983	0.837986	0.61909	1.55173	0.398967	0.309349
Q2VPK5	Cytoplasmic tRNA 2-thiolation protein 2	CTU2	FUNCTION: Plays a central role in 2-thiolation of mcm(5)S(2)U at tRNA wobble positions of tRNA(Lys), tRNA(Glu) and tRNA(Gln). May act by forming a heterodimer with CTU1/ATPBD3 that ligates sulfur from thiocarboxylated URM1 onto the uridine of tRNAs at wobble position. {ECO:0000255|HAMAP-Rule:MF_03054, ECO:0000269|PubMed:19017811}.	Cytoplasmic tRNA 2-thiolation protein 2 OS=Homo sapiens OX=9606 GN=CTU2 PE=1 SV=1	2	1	1	1	515	56.1	6.32	0.5835	0.566743	0.67354	2.8123	0.828828	0.925369	0.607928	1.52217	0.399383	0.230233	PF10288(Cytoplasmic tRNA 2-thiolation protein 2)
O95359	Transforming acidic coiled-coil-containing protein 2	TACC2	FUNCTION: Plays a role in the microtubule-dependent coupling of the nucleus and the centrosome. Involved in the processes that regulate centrosome-mediated interkinetic nuclear migration (INM) of neural progenitors (By similarity). May play a role in organizing centrosomal microtubules. May act as a tumor suppressor protein. May represent a tumor progression marker. {ECO:0000250, ECO:0000269|PubM…	Transforming acidic coiled-coil-containing protein 2 OS=Homo sapiens OX=9606 GN=TACC2 PE=1 SV=3	1	1	3	7	2948	309.2	4.79	0.553929	0.64037	0.645804	2.95109	0.731351	0.910747	0.613368	1.53106	0.400616	0.267221	PF05010(Transforming acidic coiled-coil-containing protein (TACC))
Q9NSV4	Protein diaphanous homolog 3	DIAPH3	FUNCTION: Actin nucleation and elongation factor required for the assembly of F-actin structures, such as actin cables and stress fibers. Required for cytokinesis, stress fiber formation and transcriptional activation of the serum response factor. Binds to GTP-bound form of Rho and to profilin: acts in a Rho-dependent manner to recruit profilin to the membrane, where it promotes actin polymerizat…	Protein diaphanous homolog 3 OS=Homo sapiens OX=9606 GN=DIAPH3 PE=1 SV=4	1	2	2	2	1193	136.8	7.03	0.797504	0.79641	0.860093	2.83281	1.57587	1.63574	0.818002	2.01481	0.405996	0.00148156	PF02181(Formin Homology 2 Domain);PF06345(DRF Autoregulatory Domain);PF06367(Diaphanous FH3 Domain);PF06371(Diaphanous GTPase-binding Domain)
P22413	Ectonucleotide pyrophosphatase/phosphodiesterase family member 1	ENPP1	FUNCTION: Nucleotide pyrophosphatase that generates diphosphate (PPi) and functions in bone mineralization and soft tissue calcification by regulating pyrophosphate levels (By similarity). PPi inhibits bone mineralization and soft tissue calcification by binding to nascent hydroxyapatite crystals, thereby preventing further growth of these crystals (PubMed:11004006). Preferentially hydrolyzes ATP…	Ectonucleotide pyrophosphatase/phosphodiesterase family member 1 OS=Homo sapiens OX=9606 GN=ENPP1 PE=1 SV=2	1	1	1	1	925	104.9	7.14	0.621647	0.668986	0.591635	2.99382	0.702855	0.888165	0.627423	1.52828	0.410542	0.287593	PF01663(Type I phosphodiesterase / nucleotide pyrophosphatase);PF01033(Somatomedin B domain);PF01223(DNA/RNA non-specific endonuclease)
Q8WV44	E3 ubiquitin-protein ligase TRIM41	TRIM41	FUNCTION: Functions as an E3 ligase that catalyzes the ubiquitin-mediated degradation of protein kinase C. {ECO:0000269|PubMed:17893151}.	E3 ubiquitin-protein ligase TRIM41 OS=Homo sapiens OX=9606 GN=TRIM41 PE=1 SV=3	1	1	1	1	630	71.6	5.06	0.658007	0.595052	0.654489	3.22076	0.640101	0.773236	0.635849	1.5447	0.411633	0.33971	PF15227(zinc finger of C3HC4-type, RING);PF00643(B-box zinc finger);PF00622(SPRY domain);PF13765(SPRY-associated domain)
Q9BPZ3	Polyadenylate-binding protein-interacting protein 2	PAIP2	FUNCTION: Acts as a repressor in the regulation of translation initiation of poly(A)-containing mRNAs. Its inhibitory activity on translation is mediated via its action on PABPC1. Displaces the interaction of PABPC1 with poly(A) RNA and competes with PAIP1 for binding to PABPC1. Its association with PABPC1 results in disruption of the cytoplasmic poly(A) RNP structure organization. {ECO:0000269|P…	Polyadenylate-binding protein-interacting protein 2 OS=Homo sapiens OX=9606 GN=PAIP2 PE=1 SV=1	6	1	1	1	127	15	4.12	0.660587	0.566738	0.678243	3.02544	0.809926	0.735456	0.635189	1.52361	0.416898	0.302895	PF07145(Ataxin-2 C-terminal region)
Q7Z422	SUZ domain-containing protein 1	SZRD1		SUZ domain-containing protein 1 OS=Homo sapiens OX=9606 GN=SZRD1 PE=1 SV=1	11	2	2	2	152	17	8.95	0.659356	0.568531	0.693817	2.8886	0.764375	0.863104	0.640568	1.50536	0.425525	0.28026	PF12901(SUZ-C motif);PF12752(SUZ domain)
Q9NVP2	Histone chaperone ASF1B	ASF1B	FUNCTION: Histone chaperone that facilitates histone deposition and histone exchange and removal during nucleosome assembly and disassembly. Cooperates with chromatin assembly factor 1 (CAF-1) to promote replication-dependent chromatin assembly. Does not participate in replication-independent nucleosome deposition which is mediated by ASF1A and HIRA. Required for spermatogenesis. {ECO:0000269|Pub…	Histone chaperone ASF1B OS=Homo sapiens OX=9606 GN=ASF1B PE=1 SV=1	17	2	2	3	202	22.4	4.56	0.64662	0.604311	0.653178	2.66498	0.799317	1.0003	0.634703	1.4882	0.426491	0.222478	PF04729(ASF1 like histone chaperone)
Q6NUJ5	PWWP domain-containing protein 2B	PWWP2B		PWWP domain-containing protein 2B OS=Homo sapiens OX=9606 GN=PWWP2B PE=1 SV=3	1	1	1	1	590	63.9	8.21	0.688117	0.686208	0.598376	3.22856	0.620677	0.738808	0.657567	1.52935	0.429966	0.363446	PF00855(PWWP domain)
Q9NQP4	Prefoldin subunit 4	PFDN4	FUNCTION: Binds specifically to cytosolic chaperonin (c-CPN) and transfers target proteins to it. Binds to nascent polypeptide chain and promotes folding in an environment in which there are many competing pathways for nonnative proteins. {ECO:0000269|PubMed:9630229}.	Prefoldin subunit 4 OS=Homo sapiens OX=9606 GN=PFDN4 PE=1 SV=1	29	3	3	4	134	15.3	4.53	0.526142	0.687555	0.673123	2.37653	0.913195	1.07804	0.62894	1.45592	0.431987	0.150369	PF01920(Prefoldin subunit)
Q9BSA9	Endosomal/lysosomal potassium channel TMEM175	TMEM175	FUNCTION: Organelle-specific potassium channel specifically responsible for potassium conductance in endosomes and lysosomes. Forms a potassium-permeable leak-like channel, which regulates lumenal pH stability and is required for autophagosome-lysosome fusion. Constitutes the major lysosomal potassium channel. {ECO:0000269|PubMed:26317472, ECO:0000269|PubMed:28723891}.	Endosomal/lysosomal potassium channel TMEM175 OS=Homo sapiens OX=9606 GN=TMEM175 PE=1 SV=1	3	1	1	1	504	55.6	7.66	0.657647	0.668528	0.629252	2.97163	0.765481	0.777545	0.651809	1.50489	0.433128	0.309459	PF06736(Protein of unknown function (DUF1211))
Q9NR81	Rho guanine nucleotide exchange factor 3	ARHGEF3	FUNCTION: Acts as guanine nucleotide exchange factor (GEF) for RhoA and RhoB GTPases. {ECO:0000269|PubMed:12221096}.	Rho guanine nucleotide exchange factor 3 OS=Homo sapiens OX=9606 GN=ARHGEF3 PE=1 SV=1	4	1	2	2	526	59.7	6.43	0.566879	0.856746	0.585516	3.09063	0.624013	0.77926	0.669714	1.49797	0.447082	0.360649	PF00621(RhoGEF domain)
A6NDB9	Paralemmin-3	PALM3	FUNCTION: ATP-binding protein, which may act as a adapter in the Toll-like receptor (TLR) signaling. {ECO:0000269|PubMed:21187075}.	Paralemmin-3 OS=Homo sapiens OX=9606 GN=PALM3 PE=1 SV=2	4	2	2	2	673	71.7	4.53	0.650486	0.731495	0.640681	2.96082	0.6431	0.849745	0.674221	1.48455	0.454157	0.33564
Q8IUX1	Complex I assembly factor TMEM126B, mitochondrial	TMEM126B	FUNCTION: Chaperone protein involved in the assembly of the mitochondrial NADH:ubiquinone oxidoreductase complex (complex I). Participates in constructing the membrane arm of complex I. {ECO:0000269|PubMed:24191001, ECO:0000269|PubMed:27374773, ECO:0000269|PubMed:27374774}.	Complex I assembly factor TMEM126B, mitochondrial OS=Homo sapiens OX=9606 GN=TMEM126B PE=1 SV=2	15	3	3	5	230	25.9	8.81	0.724108	0.668476	0.676249	3.23424	0.619047	0.651879	0.689611	1.50172	0.459213	0.401694	PF07114(Transmembrane protein 126)
Q5M7Z0	E3 ubiquitin-protein ligase RNFT1	RNFT1	FUNCTION: E3 ubiquitin-protein ligase that acts in the endoplasmic reticulum (ER)-associated degradation (ERAD) pathway, which targets misfolded proteins that accumulate in the endoplasmic reticulum (ER) for ubiquitination and subsequent proteasome-mediated degradation. Protects cells from ER stress-induced apoptosis. {ECO:0000269|PubMed:27485036}.	E3 ubiquitin-protein ligase RNFT1 OS=Homo sapiens OX=9606 GN=RNFT1 PE=1 SV=2	5	1	1	1	435	49.7	8.53	0.604303	0.706205	0.728067	2.90366	0.707175	0.795426	0.679525	1.46876	0.462654	0.333936	PF13920(Zinc finger, C3HC4 type (RING finger))
Q5T8A7	Protein phosphatase 1 regulatory subunit 26	PPP1R26	FUNCTION: Inhibits phosphatase activity of protein phosphatase 1 (PP1) complexes. May positively regulate cell proliferation. {ECO:0000269|PubMed:16053918, ECO:0000269|PubMed:19389623}.	Protein phosphatase 1 regulatory subunit 26 OS=Homo sapiens OX=9606 GN=PPP1R26 PE=1 SV=1	1	1	1	1	1209	127.3	8.59	0.661138	0.696235	0.695583	2.74779	0.727251	0.883594	0.684319	1.45288	0.471009	0.30197	PF15740(Protein phosphatase 1 regulatory subunit 26 N-terminus)
P01834	Immunoglobulin kappa constant	IGKC	FUNCTION: Constant region of immunoglobulin light chains. Immunoglobulins, also known as antibodies, are membrane-bound or secreted glycoproteins produced by B lymphocytes. In the recognition phase of humoral immunity, the membrane-bound immunoglobulins serve as receptors which, upon binding of a specific antigen, trigger the clonal expansion and differentiation of B lymphocytes into immunoglobul…	Immunoglobulin kappa constant OS=Homo sapiens OX=9606 GN=IGKC PE=1 SV=2	28	2	2	7	107	11.8	6.52	1.12756	0.381248	0.486301	1.78743	0.722054	1.71191	0.665035	1.40713	0.472618	0.14825	PF07654(Immunoglobulin C1-set domain)
Q9BT30	Alpha-ketoglutarate-dependent dioxygenase alkB homolog 7, mitochondrial	ALKBH7	FUNCTION: May function as protein hydroxylase; can catalyze auto-hydroxylation at Leu-110 (in vitro), but this activity may be due to the absence of the true substrate (PubMed:25122757). Required to induce programmed necrosis in response to DNA damage caused by cytotoxic alkylating agents. Acts by triggering the collapse of mitochondrial membrane potential and loss of mitochondrial function that …	Alpha-ketoglutarate-dependent dioxygenase alkB homolog 7, mitochondrial OS=Homo sapiens OX=9606 GN=ALKBH7 PE=1 SV=1	3	1	1	2	221	24.5	7.11	0.707996	0.697922	0.676796	2.80256	0.721303	0.83424	0.694238	1.4527	0.477895	0.324526	PF13532(2OG-Fe(II) oxygenase superfamily)
P15408	Fos-related antigen 2	FOSL2	FUNCTION: Controls osteoclast survival and size. As a dimer with JUN, activates LIF transcription. Activates CEBPB transcription in PGE2-activated osteoblasts. {ECO:0000250}.	Fos-related antigen 2 OS=Homo sapiens OX=9606 GN=FOSL2 PE=1 SV=1	7	2	2	4	326	35.2	7.49	0.590421	0.838078	0.652684	2.72841	0.707574	0.882789	0.693728	1.43959	0.481893	0.315574	PF00170(bZIP transcription factor)
Q9UMQ6	Calpain-11	CAPN11	FUNCTION: Calcium-regulated non-lysosomal thiol-protease which catalyzes limited proteolysis of substrates involved in cytoskeletal remodeling and signal transduction.	Calpain-11 OS=Homo sapiens OX=9606 GN=CAPN11 PE=2 SV=2	1	1	1	1	739	84.4	5.6	0.760785	0.595431	0.746866	2.67755	0.665032	0.966763	0.701027	1.43645	0.488028	0.307159	PF13833(EF-hand domain pair);PF01067(Calpain large subunit, domain III);PF00648(Calpain family cysteine protease)
O60507	Protein-tyrosine sulfotransferase 1	TPST1	FUNCTION: Catalyzes the O-sulfation of tyrosine residues within acidic motifs of polypeptides, using 3'-phosphoadenylyl sulfate (PAPS) as cosubstrate. {ECO:0000269|PubMed:28821720, ECO:0000269|PubMed:9501187, ECO:0000269|PubMed:9733778}.	Protein-tyrosine sulfotransferase 1 OS=Homo sapiens OX=9606 GN=TPST1 PE=1 SV=1	3	1	1	1	370	42.2	9.09	0.777602	0.630571	0.7244	2.8649	0.709502	0.767248	0.710857	1.44722	0.491189	0.358461	PF13469(Sulfotransferase family)
O94885	SAM and SH3 domain-containing protein 1	SASH1	FUNCTION: Is a positive regulator of NF-kappa-B signaling downstream of TLR4 activation. It acts as a scaffold molecule to assemble a molecular complex that includes TRAF6, MAP3K7, CHUK and IKBKB, thereby facilitating NF-kappa-B signaling activation (PubMed:23776175). Regulates TRAF6 and MAP3K7 ubiquitination (PubMed:23776175). Involved in the regulation of cell mobility (PubMed:23333244, PubMed:…	SAM and SH3 domain-containing protein 1 OS=Homo sapiens OX=9606 GN=SASH1 PE=1 SV=3	1	1	1	1	1247	136.6	6.09	0.755236	0.664339	0.697083	2.59565	0.754113	0.922418	0.705553	1.42406	0.495451	0.289098	PF07647(SAM domain (Sterile alpha motif));PF07653(Variant SH3 domain);PF00536(SAM domain (Sterile alpha motif));PF12485(Lymphocyte signaling adaptor protein)
Q8NB15	Zinc finger protein 511	ZNF511	FUNCTION: May be involved in transcriptional regulation. {ECO:0000305}.	Zinc finger protein 511 OS=Homo sapiens OX=9606 GN=ZNF511 PE=1 SV=2	6	1	1	2	252	28.2	7.66	0.689242	0.641844	0.784714	2.56272	0.801352	0.87994	0.705267	1.41467	0.498538	0.285558
P41235	Hepatocyte nuclear factor 4-alpha	HNF4A	FUNCTION: Transcriptional regulator which controls the expression of hepatic genes during the transition of endodermal cells to hepatic progenitor cells, facilitating the recruitment of RNA pol II to the promoters of target genes (PubMed:30597922). Activates the transcription of CYP2C38 (By similarity). Represses the CLOCK-ARNTL/BMAL1 transcriptional activity and is essential for circadian rhythm…	Hepatocyte nuclear factor 4-alpha OS=Homo sapiens OX=9606 GN=HNF4A PE=1 SV=3	4	2	2	3	474	52.8	7.43	0.688586	0.605943	0.79568	2.23675	0.760079	1.17371	0.696737	1.39018	0.501184	0.192735	PF00105(Zinc finger, C4 type (two domains));PF00104(Ligand-binding domain of nuclear hormone receptor)
Q9Y6U3	Adseverin	SCIN	FUNCTION: Ca(2+)-dependent actin filament-severing protein that has a regulatory function in exocytosis by affecting the organization of the microfilament network underneath the plasma membrane (PubMed:8547642, PubMed:26365202). Severing activity is inhibited by phosphatidylinositol 4,5-bis-phosphate (PIP2) (By similarity). In vitro, also has barbed end capping and nucleating activities in the pr…	Adseverin OS=Homo sapiens OX=9606 GN=SCIN PE=1 SV=4	1	1	1	1	715	80.4	5.71	0.719432	0.696445	0.732222	2.73657	0.752005	0.788836	0.716033	1.4258	0.502196	0.339844	PF00626(Gelsolin repeat)
Q12815	Tastin	TROAP	FUNCTION: Could be involved with bystin and trophinin in a cell adhesion molecule complex that mediates an initial attachment of the blastocyst to uterine epithelial cells at the time of the embryo implantation.	Tastin OS=Homo sapiens OX=9606 GN=TROAP PE=1 SV=3	1	1	1	1	778	83.8	7.36	0.64379	0.777081	0.717595	2.66231	0.77068	0.81793	0.712822	1.41697	0.503059	0.322235
Q9BRR3	Post-GPI attachment to proteins factor 4	PGAP4	FUNCTION: Golgi-resident glycosylphosphatidylinositol (GPI)-N-acetylgalactosamine transferase involved in the lipid remodeling steps of GPI-anchor maturation. Lipid remodeling steps consist in the generation of 2 saturated fatty chains at the sn-2 position of GPI-anchors proteins (PubMed:29374258). Required for the initial step of GPI-GalNAc biosynthesis, transfers GalNAc to GPI in the Golgi afte…	Post-GPI attachment to proteins factor 4 OS=Homo sapiens OX=9606 GN=PGAP4 PE=1 SV=1	2	1	1	1	403	46.6	7.59	0.771586	0.687101	0.707461	2.66477	0.73605	0.85057	0.722049	1.41713	0.509515	0.328561
Q9NSK0	Kinesin light chain 4	KLC4	FUNCTION: Kinesin is a microtubule-associated force-producing protein that may play a role in organelle transport. The light chain may function in coupling of cargo to the heavy chain or in the modulation of its ATPase activity (By similarity). {ECO:0000250}.	Kinesin light chain 4 OS=Homo sapiens OX=9606 GN=KLC4 PE=1 SV=3	10	1	6	8	619	68.6	6.18	0.632656	0.701251	0.818586	2.62352	0.782174	0.812057	0.717498	1.40592	0.510342	0.323075	PF13424(Tetratricopeptide repeat);PF13374(Tetratricopeptide repeat)
Q12999	Tetraspanin-31	TSPAN31		Tetraspanin-31 OS=Homo sapiens OX=9606 GN=TSPAN31 PE=1 SV=1	8	1	2	3	210	23	7.97	0.72251	0.679757	0.756166	2.52045	0.787395	0.893845	0.719478	1.40056	0.513706	0.291665	PF00335(Tetraspanin family)
O14668	Transmembrane gamma-carboxyglutamic acid protein 1	PRRG1		Transmembrane gamma-carboxyglutamic acid protein 1 OS=Homo sapiens OX=9606 GN=PRRG1 PE=1 SV=1	4	1	1	1	218	24.9	5.19	0.84441	0.704078	0.634548	2.58249	0.760649	0.885629	0.727679	1.40959	0.516235	0.312671	PF00594(Vitamin K-dependent carboxylation/gamma-carboxyglutamic (GLA) domain)
Q8WW12	PEST proteolytic signal-containing nuclear protein	PCNP	FUNCTION: May be involved in cell cycle regulation.	PEST proteolytic signal-containing nuclear protein OS=Homo sapiens OX=9606 GN=PCNP PE=1 SV=2	37	6	6	8	178	18.9	7.49	0.6716	0.789644	0.634664	1.89366	1.12703	1.03796	0.698636	1.35288	0.516406	0.0764955	PF15473(PEST, proteolytic signal-containing nuclear protein family)
Q8TBF2	Prostamide/prostaglandin F synthase	PRXL2B	FUNCTION: Catalyzes the reduction of prostaglandin-ethanolamide H(2) (prostamide H(2)) to prostamide F(2alpha) with NADPH as proton donor. Also able to reduce prostaglandin H(2) to prostaglandin F(2alpha) (By similarity). {ECO:0000250|UniProtKB:Q9DB60}.	Prostamide/prostaglandin F synthase OS=Homo sapiens OX=9606 GN=PRXL2B PE=1 SV=1	6	1	1	1	198	21.2	6.67	0.710499	0.709995	0.748648	2.53752	0.752971	0.906286	0.723047	1.39893	0.516859	0.302196	PF13911(AhpC/TSA antioxidant enzyme)
P48553	Trafficking protein particle complex subunit 10	TRAPPC10	FUNCTION: May play a role in vesicular transport from endoplasmic reticulum to Golgi.	Trafficking protein particle complex subunit 10 OS=Homo sapiens OX=9606 GN=TRAPPC10 PE=1 SV=2	1	1	1	1	1259	142.1	6.04	0.714398	0.667336	0.772535	2.40623	0.826437	0.934916	0.71809	1.38919	0.516911	0.258864	PF12584(Trafficking protein particle complex subunit 10, TRAPPC10)
O00442	RNA 3'-terminal phosphate cyclase	RTCA	FUNCTION: Catalyzes the conversion of 3'-phosphate to a 2',3'-cyclic phosphodiester at the end of RNA. The mechanism of action of the enzyme occurs in 3 steps: (A) adenylation of the enzyme by ATP; (B) transfer of adenylate to an RNA-N3'P to produce RNA-N3'PP5'A; (C) and attack of the adjacent 2'-hydroxyl on the 3'-phosphorus in the diester linkage to produce the cyclic end product. The biologica…	RNA 3'-terminal phosphate cyclase OS=Homo sapiens OX=9606 GN=RTCA PE=1 SV=1	11	3	3	4	366	39.3	7.85	0.665699	0.779541	0.691245	2.25121	0.874336	1.00704	0.712162	1.37753	0.516985	0.204918	PF05189(RNA 3'-terminal phosphate cyclase (RTC), insert domain);PF01137(RNA 3'-terminal phosphate cyclase)
Q3T906	N-acetylglucosamine-1-phosphotransferase subunits alpha/beta	GNPTAB	FUNCTION: Catalyzes the formation of mannose 6-phosphate (M6P) markers on high mannose type oligosaccharides in the Golgi apparatus. M6P residues are required to bind to the M6P receptors (MPR), which mediate the vesicular transport of lysosomal enzymes to the endosomal/prelysosomal compartment. {ECO:0000269|PubMed:19955174, ECO:0000269|PubMed:23733939, ECO:0000269|PubMed:28918368}.	N-acetylglucosamine-1-phosphotransferase subunits alpha/beta OS=Homo sapiens OX=9606 GN=GNPTAB PE=1 SV=1	1	1	1	2	1256	143.5	7.17	0.711165	0.736461	0.715104	2.38715	0.845645	0.924188	0.72091	1.38566	0.520264	0.25549	PF17101(Stealth protein CR1, conserved region 1);PF11380(Stealth protein CR2, conserved region 2);PF00066(LNR domain);PF06464(DMAP1-binding Domain);PF17102(Stealth protein CR3, conserved region 3);PF17103(Stealth protein CR4, conserved region 4)
Q4U2R6	39S ribosomal protein L51, mitochondrial	MRPL51		39S ribosomal protein L51, mitochondrial OS=Homo sapiens OX=9606 GN=MRPL51 PE=1 SV=1	15	3	3	5	128	15.1	11.27	0.735139	0.66919	0.641278	1.29823	1.32614	1.30611	0.681869	1.31016	0.520447	2.70022e-05	PF10244(Mitochondrial ribosomal subunit)
Q6PJ69	Tripartite motif-containing protein 65	TRIM65		Tripartite motif-containing protein 65 OS=Homo sapiens OX=9606 GN=TRIM65 PE=1 SV=3	4	1	1	1	517	57.3	6.7	0.633639	0.859591	0.679169	2.48778	0.805689	0.8749	0.724133	1.38946	0.521163	0.295902	PF00643(B-box zinc finger);PF00622(SPRY domain);PF00097(Zinc finger, C3HC4 type (RING finger))
Q9H019	Mitochondrial fission regulator 1-like	MTFR1L		Mitochondrial fission regulator 1-like OS=Homo sapiens OX=9606 GN=MTFR1L PE=1 SV=2	9	2	2	2	292	31.9	6.1	0.665827	0.820065	0.675095	2.35708	0.869673	0.916699	0.720329	1.38115	0.521542	0.249325	PF05308(Mitochondrial fission regulator)
Q3KR16	Pleckstrin homology domain-containing family G member 6	PLEKHG6	FUNCTION: Guanine nucleotide exchange factor activating the small GTPase RHOA, which, in turn, induces myosin filament formation. Also activates RHOG. Does not activate RAC1, or to a much lower extent than RHOA and RHOG. Part of a functional unit, involving PLEKHG6, MYH10 and RHOA, at the cleavage furrow to advance furrow ingression during cytokinesis. In epithelial cells, required for the format…	Pleckstrin homology domain-containing family G member 6 OS=Homo sapiens OX=9606 GN=PLEKHG6 PE=1 SV=3	1	1	1	1	790	88.9	7.09	0.780437	0.615686	0.789485	2.49393	0.780927	0.902919	0.728536	1.39259	0.523151	0.297329	PF00621(RhoGEF domain)
Q66PJ3	ADP-ribosylation factor-like protein 6-interacting protein 4	ARL6IP4	FUNCTION: Involved in modulating alternative pre-mRNA splicing with either 5' distal site activation or preferential use of 3' proximal site. In case of infection by Herpes simplex virus (HSVI), may act as a splicing inhibitor of HSVI pre-mRNA. {ECO:0000269|PubMed:19582790}.	ADP-ribosylation factor-like protein 6-interacting protein 4 OS=Homo sapiens OX=9606 GN=ARL6IP4 PE=1 SV=2	10	3	3	6	421	44.9	10.93	0.610558	0.800312	0.75949	2.40934	0.835589	0.891458	0.723454	1.3788	0.5247	0.275087	PF10500(Nuclear RNA-splicing-associated protein)
O75478	Transcriptional adapter 2-alpha	TADA2A	FUNCTION: Component of the ATAC complex, a complex with histone acetyltransferase activity on histones H3 and H4. Required for the function of some acidic activation domains, which activate transcription from a distant site (By similarity). Binds double-stranded DNA. Binds dinucleosomes, probably at the linker region between neighboring nucleosomes. Plays a role in chromatin remodeling. May promo…	Transcriptional adapter 2-alpha OS=Homo sapiens OX=9606 GN=TADA2A PE=1 SV=3	2	1	1	1	443	51.5	6.89	0.682391	0.769201	0.727396	2.26835	0.854897	0.977713	0.726329	1.36699	0.531336	0.229992	PF04433(SWIRM domain);PF00249(Myb-like DNA-binding domain)
Q96QT6	PHD finger protein 12	PHF12	FUNCTION: Acts as a transcriptional repressor. Involved in recruitment of functional SIN3A complexes to DNA. Represses transcription at least in part through the activity of an associated histone deacetylase (HDAC). May also repress transcription in a SIN3A-independent manner through recruitment of functional TLE5 complexes to DNA. {ECO:0000269|PubMed:11390640, ECO:0000303|PubMed:11390640}.	PHD finger protein 12 OS=Homo sapiens OX=9606 GN=PHF12 PE=1 SV=2	1	1	1	1	1004	109.6	7.74	0.675616	0.776487	0.73808	2.33669	0.861961	0.910474	0.730061	1.36971	0.533005	0.257311	PF16737(PHD finger protein 12 MRG binding domain);PF00628(PHD-finger)
Q9H0C5	BTB/POZ domain-containing protein 1	BTBD1	FUNCTION: Probable substrate-specific adapter of an E3 ubiquitin-protein ligase complex which mediates the ubiquitination and subsequent proteasomal degradation of target proteins (PubMed:14528312). Seems to regulate expression levels and/or subnuclear distribution of TOP1, via an unknown mechanism (By similarity). May play a role in mesenchymal differentiation where it promotes myogenic differen…	BTB/POZ domain-containing protein 1 OS=Homo sapiens OX=9606 GN=BTBD1 PE=1 SV=1	4	1	1	1	482	52.7	6.1	0.465523	0.989455	0.723879	2.28827	0.806107	0.976258	0.726286	1.35688	0.535262	0.269283	PF08005(PHR domain);PF07707(BTB And C-terminal Kelch);PF00651(BTB/POZ domain)
Q96C23	Galactose mutarotase	GALM	FUNCTION: Mutarotase that catalyzes the interconversion of beta-D-galactose and alpha-D-galactose during galactose metabolism (PubMed:12753898). Beta-D-galactose is metabolized in the liver into glucose 1-phosphate, the primary metabolic fuel, by the action of four enzymes that constitute the Leloir pathway: GALM, GALK1 (galactokinase), GALT (galactose-1-phosphate uridylyltransferase) and GALE (U…	Galactose mutarotase OS=Homo sapiens OX=9606 GN=GALM PE=1 SV=1	16	4	4	5	342	37.7	6.65	0.689233	0.848286	0.606456	1.63599	1.22823	1.07649	0.714658	1.31357	0.544057	0.0299394	PF01263(Aldose 1-epimerase)
Q14139	Ubiquitin conjugation factor E4 A	UBE4A	FUNCTION: Ubiquitin-protein ligase that probably functions as an E3 ligase in conjunction with specific E1 and E2 ligases. May also function as an E4 ligase mediating the assembly of polyubiquitin chains on substrates ubiquitinated by another E3 ubiquitin ligase. Mediates 'Lys-48'-linked polyubiquitination of substrates. {ECO:0000250|UniProtKB:E9Q735, ECO:0000250|UniProtKB:P54860}.	Ubiquitin conjugation factor E4 A OS=Homo sapiens OX=9606 GN=UBE4A PE=1 SV=2	17	17	17	25	1066	122.5	5.24	0.75944	0.745309	0.750974	2.57462	0.751079	0.813423	0.751908	1.37971	0.544977	0.352851	PF04564(U-box domain);PF10408(Ubiquitin elongating factor core)
Q9UNH6	Sorting nexin-7	SNX7	FUNCTION: May be involved in several stages of intracellular trafficking.	Sorting nexin-7 OS=Homo sapiens OX=9606 GN=SNX7 PE=1 SV=1	9	4	4	4	387	45.3	5.11	0.661933	0.735372	0.786217	1.954	0.980522	1.05709	0.727841	1.33054	0.547028	0.127886	PF00787(PX domain)
Q8TBK2	N-lysine methyltransferase SETD6	SETD6	FUNCTION: Protein-lysine N-methyltransferase. Monomethylates 'Lys-310' of the RELA subunit of NF-kappa-B complex, leading to down-regulate NF-kappa-B transcription factor activity (PubMed:21131967). Monomethylates 'Lys-8' of H2AZ (H2AZK8me1) (PubMed:23324626). Required for the maintenance of embryonic stem cell self-renewal (By similarity). {ECO:0000250|UniProtKB:Q9CWY3, ECO:0000269|PubMed:211319…	N-lysine methyltransferase SETD6 OS=Homo sapiens OX=9606 GN=SETD6 PE=1 SV=2	5	2	2	3	473	53.2	5.34	0.680067	0.820328	0.727959	2.31388	0.848029	0.908332	0.742785	1.35675	0.547475	0.270578	PF00856(SET domain);PF09273(Rubisco LSMT substrate-binding)
Q9NUJ7	PI-PLC X domain-containing protein 1	PLCXD1		PI-PLC X domain-containing protein 1 OS=Homo sapiens OX=9606 GN=PLCXD1 PE=2 SV=1	7	2	2	2	323	36.6	6.58	0.710881	0.825038	0.726053	2.55431	0.752865	0.813377	0.753991	1.37352	0.548949	0.35421	PF00388(Phosphatidylinositol-specific phospholipase C, X domain)
Q96F46	Interleukin-17 receptor A	IL17RA	FUNCTION: Receptor for IL17A (PubMed:17911633, PubMed:9367539). Receptor for IL17F (PubMed:19838198, PubMed:17911633). Binds to IL17A with higher affinity than to IL17F (PubMed:17911633). Binds IL17A and IL17F homodimers as part of a heterodimeric complex with IL17RC (PubMed:16785495). Also binds heterodimers formed by IL17A and IL17F as part of a heterodimeric complex with IL17RC (PubMed:1868497…	Interleukin-17 receptor A OS=Homo sapiens OX=9606 GN=IL17RA PE=1 SV=2	1	1	1	1	866	96.1	5.21	0.784816	0.738147	0.73356	2.43142	0.83386	0.833361	0.752174	1.36621	0.550553	0.313357	PF08357(SEFIR domain);PF16556(Interleukin-17 receptor, fibronectin-III-like domain 1);PF16578(Interleukin 17 receptor D)
Q9UQM7	Calcium/calmodulin-dependent protein kinase type II subunit alpha	CAMK2A	FUNCTION: Calcium/calmodulin-dependent protein kinase that functions autonomously after Ca(2+)/calmodulin-binding and autophosphorylation, and is involved in synaptic plasticity, neurotransmitter release and long-term potentiation. Member of the NMDAR signaling complex in excitatory synapses, it regulates NMDAR-dependent potentiation of the AMPAR and therefore excitatory synaptic transmission (By…	Calcium/calmodulin-dependent protein kinase type II subunit alpha OS=Homo sapiens OX=9606 GN=CAMK2A PE=1 SV=2	10	1	4	12	478	54.1	7.08	1.24635	0.52731	0.569539	2.84473	0.692836	0.7039	0.781065	1.41382	0.552449	0.44771	PF00069(Protein kinase domain);PF08332(Calcium/calmodulin dependent protein kinase II association domain)
Q8N8N7	Prostaglandin reductase 2	PTGR2	FUNCTION: Functions as 15-oxo-prostaglandin 13-reductase and acts on 15-keto-PGE1, 15-keto-PGE2, 15-keto-PGE1-alpha and 15-keto-PGE2-alpha with highest activity towards 15-keto-PGE2. Overexpression represses transcriptional activity of PPARG and inhibits adipocyte differentiation (By similarity). {ECO:0000250, ECO:0000269|PubMed:19000823}.	Prostaglandin reductase 2 OS=Homo sapiens OX=9606 GN=PTGR2 PE=1 SV=1	7	2	2	2	351	38.5	5.41	0.71438	0.720183	0.818884	2.39811	0.812126	0.863852	0.751149	1.35803	0.553117	0.309106	PF00107(Zinc-binding dehydrogenase);PF16884(N-terminal domain of oxidoreductase)
Q01850	Cerebellar degeneration-related protein 2	CDR2		Cerebellar degeneration-related protein 2 OS=Homo sapiens OX=9606 GN=CDR2 PE=1 SV=2	4	1	1	1	454	51.8	5.06	0.706082	0.756291	0.787819	2.3189	0.823955	0.910807	0.750064	1.35122	0.555101	0.282976
Q96PU8	Protein quaking	QKI	FUNCTION: RNA-binding protein that plays a central role in myelinization (PubMed:16641098). Binds to the 5'-NACUAAY-N(1,20)-UAAY-3' RNA core sequence. Regulates target mRNA stability (PubMed:23630077). In addition, acts by regulating pre-mRNA splicing, mRNA export and protein translation. Required to protect and promote stability of mRNAs such as MBP and CDKN1B. Regulator of oligodendrocyte diffe…	Protein quaking OS=Homo sapiens OX=9606 GN=QKI PE=1 SV=1	5	2	2	2	341	37.6	8.56	0.67148	0.830287	0.749374	2.22258	0.86396	0.932748	0.75038	1.33976	0.560085	0.255262	PF16551(Putative nuclear localisation signal of quaking);PF00013(KH domain);PF16544(Homodimerisation region of STAR domain protein)
Q8IVL5	Prolyl 3-hydroxylase 2	P3H2	FUNCTION: Prolyl 3-hydroxylase that catalyzes the post-translational formation of 3-hydroxyproline on collagens (PubMed:18487197). Contributes to proline 3-hydroxylation of collagen COL4A1 and COL1A1 in tendons, the eye sclera and in the eye lens capsule (By similarity). Has high activity with the type IV collagen COL4A1, and lower activity with COL1A1 (PubMed:18487197). Catalyzes hydroxylation o…	Prolyl 3-hydroxylase 2 OS=Homo sapiens OX=9606 GN=P3H2 PE=1 SV=1	2	1	2	2	708	80.9	5.71	0.774372	0.770741	0.751238	2.4904	0.774386	0.814876	0.76545	1.35989	0.562877	0.352432	PF13640(2OG-Fe(II) oxygenase superfamily)
Q13470	Non-receptor tyrosine-protein kinase TNK1	TNK1	FUNCTION: Involved in negative regulation of cell growth. Has tumor suppressor properties. Plays a negative regulatory role in the Ras-MAPK pathway. May function in signaling pathways utilized broadly during fetal development and more selectively in adult tissues and in cells of the lymphohematopoietic system. Could specifically be involved in phospholipid signal transduction. {ECO:0000269|PubMed…	Non-receptor tyrosine-protein kinase TNK1 OS=Homo sapiens OX=9606 GN=TNK1 PE=1 SV=3	3	2	2	2	666	72.4	9.48	0.693933	0.759425	0.799068	2.09411	0.881581	1.00429	0.750809	1.32666	0.565938	0.210563	PF07714(Protein tyrosine kinase)
Q6ZRQ5	Protein MMS22-like	MMS22L	FUNCTION: Component of the MMS22L-TONSL complex, a complex that stimulates the recombination-dependent repair of stalled or collapsed replication forks. The MMS22L-TONSL complex is required to maintain genome integrity during DNA replication by promoting homologous recombination-mediated repair of replication fork-associated double-strand breaks. It may act by mediating the assembly of RAD51 fila…	Protein MMS22-like OS=Homo sapiens OX=9606 GN=MMS22L PE=1 SV=3	3	4	4	5	1243	142.2	7.12	0.796195	0.708007	0.800672	2.38405	0.781954	0.87473	0.768292	1.34691	0.57041	0.328297	PF14911(S-phase genomic integrity recombination mediator, C-terminal);PF14910(S-phase genomic integrity recombination mediator, N-terminal)
O75925	E3 SUMO-protein ligase PIAS1	PIAS1	FUNCTION: Functions as an E3-type small ubiquitin-like modifier (SUMO) ligase, stabilizing the interaction between UBE2I and the substrate, and as a SUMO-tethering factor. Plays a crucial role as a transcriptional coregulation in various cellular pathways, including the STAT pathway, the p53 pathway and the steroid hormone signaling pathway. In vitro, binds A/T-rich DNA. The effects of this trans…	E3 SUMO-protein ligase PIAS1 OS=Homo sapiens OX=9606 GN=PIAS1 PE=1 SV=2	5	3	3	3	651	71.8	7.3	0.752268	0.774099	0.773971	2.36429	0.811034	0.856617	0.766779	1.34398	0.570528	0.321296	PF02891(MIZ/SP-RING zinc finger);PF14324(PINIT domain)
Q8WXW3	Progesterone-induced-blocking factor 1	PIBF1	FUNCTION: Plays a role in ciliogenesis. {ECO:0000269|PubMed:26167768}.; FUNCTION: [Isoform 1]: Pericentriolar protein required to maintain mitotic spindle pole integrity (PubMed:21224392). Required for the centrosomal accumulation of PCM1 and the recruitment of centriolar satellite proteins such as BBS4. Via association with PCM1 may be involved in primary cilia formation (PubMed:23110211). Requi…	Progesterone-induced-blocking factor 1 OS=Homo sapiens OX=9606 GN=PIBF1 PE=1 SV=2	17	13	13	14	757	89.8	6.02	0.75769	0.758252	0.77773	2.30501	0.833402	0.881799	0.764557	1.34007	0.570536	0.299062
P78540	Arginase-2, mitochondrial	ARG2	FUNCTION: May play a role in the regulation of extra-urea cycle arginine metabolism and also in down-regulation of nitric oxide synthesis. Extrahepatic arginase functions to regulate L-arginine bioavailability to nitric oxid synthase (NOS). Arginine metabolism is a critical regulator of innate and adaptive immune responses. Seems to be involved in negative regulation of the survival capacity of a…	Arginase-2, mitochondrial OS=Homo sapiens OX=9606 GN=ARG2 PE=1 SV=1	3	1	1	1	354	38.6	6.47	0.749893	0.789456	0.7534	2.23758	0.837687	0.925835	0.76425	1.3337	0.573029	0.276973	PF00491(Arginase family)
Q14674	Separin	ESPL1	FUNCTION: Caspase-like protease, which plays a central role in the chromosome segregation by cleaving the SCC1/RAD21 subunit of the cohesin complex at the onset of anaphase. During most of the cell cycle, it is inactivated by different mechanisms. {ECO:0000269|PubMed:10411507, ECO:0000269|PubMed:11509732}.	Separin OS=Homo sapiens OX=9606 GN=ESPL1 PE=1 SV=3	1	2	2	2	2120	233	7.55	0.784608	0.695646	0.826036	2.22065	0.801332	0.964519	0.768763	1.32884	0.578524	0.281254	PF03568(Peptidase family C50)
A1A5D9	BICD family-like cargo adapter 2	BICDL2		BICD family-like cargo adapter 2 OS=Homo sapiens OX=9606 GN=BICDL2 PE=1 SV=2	4	2	2	3	508	56.8	5.02	0.759564	0.807793	0.762614	2.41088	0.776889	0.834818	0.776657	1.34086	0.579223	0.351497
Q9NXA8	NAD-dependent protein deacylase sirtuin-5, mitochondrial	SIRT5	FUNCTION: NAD-dependent lysine demalonylase, desuccinylase and deglutarylase that specifically removes malonyl, succinyl and glutaryl groups on target proteins (PubMed:21908771, PubMed:22076378, PubMed:24703693, PubMed:29180469). Activates CPS1 and contributes to the regulation of blood ammonia levels during prolonged fasting: acts by mediating desuccinylation and deglutarylation of CPS1, thereby…	NAD-dependent protein deacylase sirtuin-5, mitochondrial OS=Homo sapiens OX=9606 GN=SIRT5 PE=1 SV=2	3	1	1	1	310	33.9	8.47	0.816081	0.686869	0.796188	2.0944	0.997238	0.864529	0.766379	1.31872	0.581154	0.231406	PF02146(Sir2 family)
Q9H6K4	Optic atrophy 3 protein	OPA3	FUNCTION: May play some role in mitochondrial processes.	Optic atrophy 3 protein OS=Homo sapiens OX=9606 GN=OPA3 PE=1 SV=1	17	4	4	7	179	20	8.91	0.812685	0.776148	0.769927	2.55655	0.708118	0.786779	0.786253	1.35048	0.582202	0.402831	PF07047(Optic atrophy 3 protein (OPA3))
Q9UJU2	Lymphoid enhancer-binding factor 1	LEF1	FUNCTION: Transcription factor that binds DNA in a sequence-specific manner (PubMed:2010090). Participates in the Wnt signaling pathway (By similarity). Activates transcription of target genes in the presence of CTNNB1 and EP300 (By similarity). PIAG antagonizes both Wnt-dependent and Wnt-independent activation by LEF1 (By similarity). TLE1, TLE2, TLE3 and TLE4 repress transactivation mediated by…	Lymphoid enhancer-binding factor 1 OS=Homo sapiens OX=9606 GN=LEF1 PE=1 SV=1	5	1	1	1	399	44.2	7.42	0.611715	0.914781	0.703402	1.57218	1.10229	1.15481	0.743299	1.27642	0.58233	0.03728	PF00505(HMG (high mobility group) box);PF08347(N-terminal CTNNB1 binding)
P35346	Somatostatin receptor type 5	SSTR5	FUNCTION: Receptor for somatostatin 28 and to a lesser extent for somatostatin-14. The activity of this receptor is mediated by G proteins which inhibit adenylyl cyclase. Increases cell growth inhibition activity of SSTR2 following heterodimerization. {ECO:0000269|PubMed:12072395, ECO:0000269|PubMed:7908405, ECO:0000269|PubMed:8078491, ECO:0000269|PubMed:8373420}.	Somatostatin receptor type 5 OS=Homo sapiens OX=9606 GN=SSTR5 PE=1 SV=3	3	1	1	1	364	39.2	9.44	0.769465	0.774066	0.813817	2.553	0.684056	0.804854	0.785783	1.3473	0.583226	0.405181	PF00001(7 transmembrane receptor (rhodopsin family))
Q8N1W1	Rho guanine nucleotide exchange factor 28	ARHGEF28	FUNCTION: Functions as a RHOA-specific guanine nucleotide exchange factor regulating signaling pathways downstream of integrins and growth factor receptors. Functions in axonal branching, synapse formation and dendritic morphogenesis. Functions also in focal adhesion formation, cell motility and B-lymphocytes activation. May regulate NEFL expression and aggregation and play a role in apoptosis (B…	Rho guanine nucleotide exchange factor 28 OS=Homo sapiens OX=9606 GN=ARHGEF28 PE=1 SV=3	0	1	1	1	1705	191.8	6.04	0.742478	0.681484	0.880846	2.13292	1.00692	0.803717	0.768269	1.31452	0.584449	0.260928	PF00130(Phorbol esters/diacylglycerol binding domain (C1 domain));PF00621(RhoGEF domain)
P02675	Fibrinogen beta chain	FGB	FUNCTION: Cleaved by the protease thrombin to yield monomers which, together with fibrinogen alpha (FGA) and fibrinogen gamma (FGG), polymerize to form an insoluble fibrin matrix. Fibrin has a major function in hemostasis as one of the primary components of blood clots. In addition, functions during the early stages of wound repair to stabilize the lesion and guide cell migration during re-epithe…	Fibrinogen beta chain OS=Homo sapiens OX=9606 GN=FGB PE=1 SV=2	3	1	1	2	491	55.9	8.27	0.706696	0.800138	0.770012	1.85651	0.943089	1.09008	0.758949	1.29656	0.585356	0.131809	PF08702(Fibrinogen alpha/beta chain family);PF00147(Fibrinogen beta and gamma chains, C-terminal globular domain)
Q92626	Peroxidasin homolog	PXDN	FUNCTION: Displays low peroxidase activity and is likely to participate in H(2)O(2) metabolism and peroxidative reactions in the cardiovascular system. Plays a role in extracellular matrix formation. {ECO:0000269|PubMed:18929642, ECO:0000269|PubMed:19590037}.	Peroxidasin homolog OS=Homo sapiens OX=9606 GN=PXDN PE=1 SV=2	0	1	1	1	1479	165.2	7.17	0.753423	0.745006	0.79998	2.02243	0.97378	0.928716	0.766137	1.30831	0.585594	0.204179	PF13855(Leucine rich repeat);PF00093(von Willebrand factor type C domain);PF07679(Immunoglobulin I-set domain);PF03098(Animal haem peroxidase)
Q15361	Transcription termination factor 1	TTF1	FUNCTION: Multifunctional nucleolar protein that terminates ribosomal gene transcription, mediates replication fork arrest and regulates RNA polymerase I transcription on chromatin. Plays a dual role in rDNA regulation, being involved in both activation and silencing of rDNA transcription. Interaction with BAZ2A/TIP5 recovers DNA-binding activity. {ECO:0000269|PubMed:7597036}.	Transcription termination factor 1 OS=Homo sapiens OX=9606 GN=TTF1 PE=1 SV=3	6	6	6	7	905	103	9.38	0.821304	0.733673	0.769458	2.18181	0.835727	0.95032	0.774812	1.32262	0.585816	0.273194	PF13921(Myb-like DNA-binding domain)
P15374	Ubiquitin carboxyl-terminal hydrolase isozyme L3	UCHL3	FUNCTION: Deubiquitinating enzyme (DUB) that controls levels of cellular ubiquitin through processing of ubiquitin precursors and ubiquitinated proteins. Thiol protease that recognizes and hydrolyzes a peptide bond at the C-terminal glycine of either ubiquitin or NEDD8. Has a 10-fold preference for Arg and Lys at position P3'', and exhibits a preference towards 'Lys-48'-linked ubiquitin chains. D…	Ubiquitin carboxyl-terminal hydrolase isozyme L3 OS=Homo sapiens OX=9606 GN=UCHL3 PE=1 SV=1	32	5	5	10	230	26.2	4.92	0.747031	0.779244	0.788135	2.13686	0.911465	0.898148	0.77147	1.31549	0.586451	0.256095	PF01088(Ubiquitin carboxyl-terminal hydrolase, family 1)
Q9Y365	START domain-containing protein 10	STARD10	FUNCTION: May play metabolic roles in sperm maturation or fertilization (By similarity). Phospholipid transfer protein that preferentially selects lipid species containing a palmitoyl or stearoyl chain on the sn-1 and an unsaturated fatty acyl chain (18:1 or 18:2) on the sn-2 position. Able to transfer phosphatidylcholine (PC) and phosphatidyetanolamline (PE) between membranes. {ECO:0000250, ECO:…	START domain-containing protein 10 OS=Homo sapiens OX=9606 GN=STARD10 PE=1 SV=2	5	1	1	1	291	33	7.12	0.704711	0.732719	0.873415	2.12288	0.96222	0.845456	0.770282	1.31019	0.587918	0.259317	PF01852(START domain)
Q96G01	Protein bicaudal D homolog 1	BICD1	FUNCTION: Regulates coat complex coatomer protein I (COPI)-independent Golgi-endoplasmic reticulum transport by recruiting the dynein-dynactin motor complex.	Protein bicaudal D homolog 1 OS=Homo sapiens OX=9606 GN=BICD1 PE=1 SV=3	1	1	1	1	975	110.7	5.81	0.763574	0.803174	0.783638	2.36019	0.796949	0.83078	0.783462	1.32931	0.589377	0.349501	PF09730(Microtubule-associated protein Bicaudal-D)
Q9P244	Leucine-rich repeat and fibronectin type III domain-containing protein 1	LRFN1	FUNCTION: Promotes neurite outgrowth in hippocampal neurons. Involved in the regulation and maintenance of excitatory synapses. Induces the clustering of excitatory postsynaptic proteins, including DLG4, DLGAP1, GRIA1 and GRIN1 (By similarity). {ECO:0000250}.	Leucine-rich repeat and fibronectin type III domain-containing protein 1 OS=Homo sapiens OX=9606 GN=LRFN1 PE=1 SV=2	2	1	1	1	771	82.3	7.05	0.74792	0.840943	0.759866	2.33347	0.813172	0.833088	0.782909	1.32658	0.590174	0.341703	PF07679(Immunoglobulin I-set domain);PF13855(Leucine rich repeat);PF00041(Fibronectin type III domain)
O15155	BET1 homolog	BET1	FUNCTION: Required for vesicular transport from the ER to the Golgi complex. Functions as a SNARE involved in the docking process of ER-derived vesicles with the cis-Golgi membrane (By similarity). {ECO:0000250}.	BET1 homolog OS=Homo sapiens OX=9606 GN=BET1 PE=1 SV=1	25	2	2	2	118	13.3	9.06	0.819782	0.883939	0.572913	1.64588	1.08436	1.12533	0.758878	1.28519	0.590479	0.0614026
P16885	1-phosphatidylinositol 4,5-bisphosphate phosphodiesterase gamma-2	PLCG2	FUNCTION: The production of the second messenger molecules diacylglycerol (DAG) and inositol 1,4,5-trisphosphate (IP3) is mediated by activated phosphatidylinositol-specific phospholipase C enzymes. It is a crucial enzyme in transmembrane signaling.	1-phosphatidylinositol 4,5-bisphosphate phosphodiesterase gamma-2 OS=Homo sapiens OX=9606 GN=PLCG2 PE=1 SV=4	1	1	1	1	1265	147.8	6.64	0.766211	0.73	0.850529	2.30374	0.842628	0.822427	0.782247	1.32293	0.591297	0.333262	PF00387(Phosphatidylinositol-specific phospholipase C, Y domain);PF00388(Phosphatidylinositol-specific phospholipase C, X domain);PF00018(SH3 domain);PF00168(C2 domain);PF00017(SH2 domain)
Q9UHJ6	Sedoheptulokinase	SHPK	FUNCTION: Acts as a modulator of macrophage activation through control of glucose metabolism. {ECO:0000250}.	Sedoheptulokinase OS=Homo sapiens OX=9606 GN=SHPK PE=1 SV=3	8	3	3	3	478	51.5	6.83	0.784907	0.726119	0.839018	2.30165	0.791717	0.877694	0.783348	1.32369	0.591793	0.33263	PF00370(FGGY family of carbohydrate kinases, N-terminal domain)
Q9HAW4	Claspin	CLSPN	FUNCTION: Required for checkpoint mediated cell cycle arrest in response to inhibition of DNA replication or to DNA damage induced by both ionizing and UV irradiation. Adapter protein which binds to BRCA1 and the checkpoint kinase CHEK1 and facilitates the ATR-dependent phosphorylation of both proteins. Can also bind specifically to branched DNA structures and may associate with S-phase chromatin…	Claspin OS=Homo sapiens OX=9606 GN=CLSPN PE=1 SV=3	3	4	4	4	1339	151	4.82	0.800754	0.798688	0.766127	2.40698	0.769503	0.820476	0.788523	1.33232	0.591842	0.369019
Q9UBQ0	Vacuolar protein sorting-associated protein 29	VPS29	FUNCTION: Acts as component of the retromer cargo-selective complex (CSC). The CSC is believed to be the core functional component of retromer or respective retromer complex variants acting to prevent missorting of selected transmembrane cargo proteins into the lysosomal degradation pathway. The recruitment of the CSC to the endosomal membrane involves RAB7A and SNX3. The SNX-BAR retromer mediate…	Vacuolar protein sorting-associated protein 29 OS=Homo sapiens OX=9606 GN=VPS29 PE=1 SV=1	33	6	6	14	182	20.5	6.79	0.715215	0.793053	0.812383	2.0783	0.862586	0.977061	0.77355	1.30598	0.592313	0.242622	PF12850(Calcineurin-like phosphoesterase superfamily domain)
Q96ER3	Protein SAAL1	SAAL1	FUNCTION: Plays a role in promoting the proliferation of synovial fibroblasts in response to proinflammatory stimuli. {ECO:0000269|PubMed:22127701}.	Protein SAAL1 OS=Homo sapiens OX=9606 GN=SAAL1 PE=1 SV=2	6	3	3	3	474	53.5	4.5	0.756235	0.773108	0.801946	2.13893	0.86314	0.932324	0.777096	1.31147	0.59254	0.266764
Q9NZN8	CCR4-NOT transcription complex subunit 2	CNOT2	FUNCTION: Component of the CCR4-NOT complex which is one of the major cellular mRNA deadenylases and is linked to various cellular processes including bulk mRNA degradation, miRNA-mediated repression, translational repression during translational initiation and general transcription regulation. Additional complex functions may be a consequence of its influence on mRNA expression. Required for the…	CCR4-NOT transcription complex subunit 2 OS=Homo sapiens OX=9606 GN=CNOT2 PE=1 SV=1	10	6	6	6	540	59.7	7.66	0.773967	0.759146	0.807496	2.2027	0.859891	0.885313	0.780203	1.31597	0.592874	0.293717	PF04153(NOT2 / NOT3 / NOT5 family)
A6NKF1	SAC3 domain-containing protein 1	SAC3D1	FUNCTION: Involved in centrosome duplication and mitotic progression. {ECO:0000250}.	SAC3 domain-containing protein 1 OS=Homo sapiens OX=9606 GN=SAC3D1 PE=1 SV=2	9	2	2	2	404	43.5	8.69	0.767881	0.81222	0.769085	2.1925	0.818139	0.929525	0.783062	1.31339	0.596216	0.295438	PF03399(SAC3/GANP family)
Q9Y3M8	StAR-related lipid transfer protein 13	STARD13	FUNCTION: GTPase-activating protein for RhoA, and perhaps for Cdc42. May be involved in regulation of cytoskeletal reorganization, cell proliferation and cell motility. Acts a tumor suppressor in hepatocellular carcinoma cells. {ECO:0000269|PubMed:14697242, ECO:0000269|PubMed:16217026}.	StAR-related lipid transfer protein 13 OS=Homo sapiens OX=9606 GN=STARD13 PE=1 SV=2	1	1	1	1	1113	124.9	7.02	0.73238	0.724664	0.867357	2.01353	0.885576	0.9948	0.7748	1.29797	0.596932	0.222065	PF07647(SAM domain (Sterile alpha motif));PF00620(RhoGAP domain);PF01852(START domain)
Q969M7	NEDD8-conjugating enzyme UBE2F	UBE2F	FUNCTION: Accepts the ubiquitin-like protein NEDD8 from the UBA3-NAE1 E1 complex and catalyzes its covalent attachment to other proteins. The specific interaction with the E3 ubiquitin ligase RBX2, but not RBX1, suggests that the RBX2-UBE2F complex neddylates specific target proteins, such as CUL5. {ECO:0000269|PubMed:19250909}.	NEDD8-conjugating enzyme UBE2F OS=Homo sapiens OX=9606 GN=UBE2F PE=1 SV=1	7	1	1	1	185	21.1	6.79	0.768082	0.739996	0.845458	2.18791	0.830717	0.910772	0.784512	1.3098	0.598956	0.299254	PF00179(Ubiquitin-conjugating enzyme)
Q8IY57	YY1-associated factor 2	YAF2	FUNCTION: Binds to MYC and inhibits MYC-mediated transactivation. Also binds to MYCN and enhances MYCN-dependent transcriptional activation. Increases calpain 2-mediated proteolysis of YY1 in vitro. Component of the E2F6.com-1 complex, a repressive complex that methylates 'Lys-9' of histone H3, suggesting that it is involved in chromatin-remodeling. {ECO:0000269|PubMed:11593398, ECO:0000269|PubMe…	YY1-associated factor 2 OS=Homo sapiens OX=9606 GN=YAF2 PE=1 SV=3	10	1	2	2	180	19.9	9.72	0.819782	0.591584	0.950697	2.21133	0.84627	0.872683	0.787354	1.3101	0.60099	0.321768	PF17219(Yaf2/RYBP C-terminal binding motif);PF00641(Zn-finger in Ran binding protein and others)
O15066	Kinesin-like protein KIF3B	KIF3B	FUNCTION: Involved in tethering the chromosomes to the spindle pole and in chromosome movement. Microtubule-based anterograde translocator for membranous organelles. Plus end-directed microtubule sliding activity in vitro (By similarity). {ECO:0000250}.	Kinesin-like protein KIF3B OS=Homo sapiens OX=9606 GN=KIF3B PE=1 SV=1	3	2	2	2	747	85.1	7.69	0.715022	0.821252	0.816739	2.13541	0.859853	0.910558	0.784338	1.30194	0.602438	0.283744	PF00225(Kinesin motor domain)
Q9NYP3	Protein downstream neighbor of Son	DONSON	FUNCTION: Replisome component that maintains genome stability by protecting stalled or damaged replication forks. After the induction of replication stress, required for the stabilization of stalled replication forks, the efficient activation of the intra-S-phase and G/2M cell-cycle checkpoints and the maintenance of genome stability. {ECO:0000269|PubMed:28191891}.	Protein downstream neighbor of Son OS=Homo sapiens OX=9606 GN=DONSON PE=1 SV=2	8	3	3	3	566	62.7	8.66	0.759977	0.872743	0.75827	2.27293	0.776601	0.878008	0.796997	1.30918	0.608776	0.349842
Q96D31	Calcium release-activated calcium channel protein 1	ORAI1	FUNCTION: Ca(2+) release-activated Ca(2+) (CRAC) channel subunit which mediates Ca(2+) influx following depletion of intracellular Ca(2+) stores and channel activation by the Ca(2+) sensor, STIM1 (PubMed:16582901, PubMed:16645049, PubMed:16733527, PubMed:16766533, PubMed:16807233, PubMed:19249086, PubMed:23307288, PubMed:24351972, PubMed:24591628, PubMed:28219928, PubMed:20354224, PubMed:26956484…	Calcium release-activated calcium channel protein 1 OS=Homo sapiens OX=9606 GN=ORAI1 PE=1 SV=2	3	1	1	1	301	32.6	8.32	0.826786	0.803499	0.756425	2.20737	0.977667	0.731814	0.79557	1.30562	0.609345	0.326813	PF07856(Mediator of CRAC channel activity)
O60664	Perilipin-3	PLIN3	FUNCTION: Required for the transport of mannose 6-phosphate receptors (MPR) from endosomes to the trans-Golgi network. {ECO:0000269|PubMed:9590177}.	Perilipin-3 OS=Homo sapiens OX=9606 GN=PLIN3 PE=1 SV=3	30	11	11	20	434	47	5.44	0.742356	0.794454	0.842504	2.15668	0.847753	0.887757	0.793105	1.2974	0.611304	0.306712	PF03036(Perilipin family)
Q9UGP5	DNA polymerase lambda	POLL	FUNCTION: DNA polymerase that functions in several pathways of DNA repair (PubMed:11457865, PubMed:19806195, PubMed:20693240). Involved in base excision repair (BER) responsible for repair of lesions that give rise to abasic (AP) sites in DNA (PubMed:11457865, PubMed:19806195). Also contributes to DNA double-strand break repair by non-homologous end joining and homologous recombination (PubMed:19…	DNA polymerase lambda OS=Homo sapiens OX=9606 GN=POLL PE=1 SV=1	2	1	1	1	575	63.4	7.87	0.677431	0.881866	0.820139	2.16249	0.838715	0.882962	0.793145	1.29472	0.612599	0.316269	PF14792(DNA polymerase beta palm);PF10391(Fingers domain of DNA polymerase lambda);PF14716(Helix-hairpin-helix domain);PF14791(DNA polymerase beta thumb)
Q96T52	Mitochondrial inner membrane protease subunit 2	IMMP2L	FUNCTION: Catalyzes the removal of transit peptides required for the targeting of proteins from the mitochondrial matrix, across the inner membrane, into the inter-membrane space. Known to process the nuclear encoded protein DIABLO. {ECO:0000269|PubMed:15814844}.	Mitochondrial inner membrane protease subunit 2 OS=Homo sapiens OX=9606 GN=IMMP2L PE=2 SV=1	6	1	1	1	175	19.7	9.36	0.776439	0.848689	0.760011	2.11834	0.819746	0.950031	0.795047	1.29604	0.613443	0.292613	PF00717(Peptidase S24-like)
O95271	Poly [ADP-ribose] polymerase tankyrase-1	TNKS	FUNCTION: Poly-ADP-ribosyltransferase involved in various processes such as Wnt signaling pathway, telomere length and vesicle trafficking (PubMed:10988299, PubMed:11739745, PubMed:16076287, PubMed:19759537, PubMed:21478859, PubMed:22864114, PubMed:23622245, PubMed:25043379). Acts as an activator of the Wnt signaling pathway by mediating poly-ADP-ribosylation (PARsylation) of AXIN1 and AXIN2, 2 k…	Poly [ADP-ribose] polymerase tankyrase-1 OS=Homo sapiens OX=9606 GN=TNKS PE=1 SV=2	1	1	1	1	1327	142	7.05	0.751241	0.841058	0.793872	2.14653	0.836176	0.905583	0.79539	1.2961	0.613681	0.305505	PF13857(Ankyrin repeats (many copies));PF00023(Ankyrin repeat);PF00644(Poly(ADP-ribose) polymerase catalytic domain);PF13637(Ankyrin repeats (many copies));PF12796(Ankyrin repeats (3 copies));PF07647(SAM domain (Sterile alpha motif));PF13606(Ankyrin repeat)
Q96F44	E3 ubiquitin-protein ligase TRIM11	TRIM11	FUNCTION: E3 ubiquitin-protein ligase that promotes the degradation of insoluble ubiquitinated proteins, including insoluble PAX6, poly-Gln repeat expanded HTT and poly-Ala repeat expanded ARX. Mediates PAX6 ubiquitination leading to proteasomal degradation, thereby modulating cortical neurogenesis. May also inhibit PAX6 transcriptional activity, possibly in part by preventing the binding of PAX6…	E3 ubiquitin-protein ligase TRIM11 OS=Homo sapiens OX=9606 GN=TRIM11 PE=1 SV=2	4	1	1	1	468	52.7	5.69	0.672464	0.930369	0.7766	2.12528	0.844215	0.905467	0.793144	1.29165	0.614053	0.304765	PF15227(zinc finger of C3HC4-type, RING);PF13765(SPRY-associated domain);PF00643(B-box zinc finger);PF00622(SPRY domain)
P00915	Carbonic anhydrase 1	CA1	FUNCTION: Reversible hydration of carbon dioxide. Can hydrates cyanamide to urea. {ECO:0000269|PubMed:10550681}.	Carbonic anhydrase 1 OS=Homo sapiens OX=9606 GN=CA1 PE=1 SV=2	10	2	2	3	261	28.9	7.12	0.733702	0.825847	0.799101	1.91464	0.919649	1.00332	0.786217	1.2792	0.614616	0.198052	PF00194(Eukaryotic-type carbonic anhydrase)
Q6NXR4	TELO2-interacting protein 2	TTI2	FUNCTION: Regulator of the DNA damage response (DDR). Part of the TTT complex that is required to stabilize protein levels of the phosphatidylinositol 3-kinase-related protein kinase (PIKK) family proteins. The TTT complex is involved in the cellular resistance to DNA damage stresses, like ionizing radiation (IR), ultraviolet (UV) and mitomycin C (MMC). Together with the TTT complex and HSP90 may…	TELO2-interacting protein 2 OS=Homo sapiens OX=9606 GN=TTI2 PE=1 SV=1	2	1	1	1	508	56.9	7.09	0.758467	0.791072	0.78792	1.71352	1.04404	1.04002	0.779153	1.26586	0.615514	0.0955874	PF10521(Tti2 family)
P32121	Beta-arrestin-2	ARRB2	FUNCTION: Functions in regulating agonist-mediated G-protein coupled receptor (GPCR) signaling by mediating both receptor desensitization and resensitization processes. During homologous desensitization, beta-arrestins bind to the GPRK-phosphorylated receptor and sterically preclude its coupling to the cognate G-protein; the binding appears to require additional receptor determinants exposed only…	Beta-arrestin-2 OS=Homo sapiens OX=9606 GN=ARRB2 PE=1 SV=2	2	1	1	1	409	46.1	7.69	0.800185	0.805871	0.776953	2.03082	0.872301	0.962131	0.794336	1.28842	0.616521	0.255062	PF02752(Arrestin (or S-antigen), C-terminal domain);PF00339(Arrestin (or S-antigen), N-terminal domain)
Q13686	Nucleic acid dioxygenase ALKBH1	ALKBH1	FUNCTION: Dioxygenase that acts as on nucleic acids, such as DNA and tRNA (PubMed:18603530, PubMed:27745969, PubMed:27497299). Requires molecular oxygen, alpha-ketoglutarate and iron (PubMed:18603530, PubMed:27497299). A number of activities have been described for this dioxygenase, but recent results suggest that it mainly acts as on tRNAs and mediates their demethylation or oxidation depending …	Nucleic acid dioxygenase ALKBH1 OS=Homo sapiens OX=9606 GN=ALKBH1 PE=1 SV=2	5	2	2	2	389	43.8	7.08	0.783171	0.805185	0.80886	2.14132	0.809446	0.931673	0.799072	1.29415	0.617451	0.30893	PF13532(2OG-Fe(II) oxygenase superfamily)
Q9GZU8	PSME3-interacting protein	PSME3IP1	FUNCTION: Promotes the association of the proteasome activator complex subunit PSME3 with the 20S proteasome and regulates its activity. Inhibits PSME3-mediated degradation of some proteasome substrates, probably by affecting their diffusion rate into the catalytic chamber of the proteasome. Also inhibits the interaction of PSME3 with COIL, inhibits accumulation of PSME3 in Cajal bodies and posit…	PSME3-interacting protein OS=Homo sapiens OX=9606 GN=PSME3IP1 PE=1 SV=1	23	5	5	5	254	28.9	5.45	0.675114	0.861634	0.845696	2.08651	0.880862	0.88795	0.794148	1.28511	0.617962	0.292255	PF10187(N-terminal domain of NEFA-interacting nuclear protein NIP30)
Q9BXR0	Queuine tRNA-ribosyltransferase catalytic subunit 1	QTRT1	FUNCTION: Catalytic subunit of the queuine tRNA-ribosyltransferase (TGT) that catalyzes the base-exchange of a guanine (G) residue with queuine (Q) at position 34 (anticodon wobble position) in tRNAs with GU(N) anticodons (tRNA-Asp, -Asn, -His and -Tyr), resulting in the hypermodified nucleoside queuosine (7-(((4,5-cis-dihydroxy-2-cyclopenten-1-yl)amino)methyl)-7-deazaguanosine) (PubMed:11255023,…	Queuine tRNA-ribosyltransferase catalytic subunit 1 OS=Homo sapiens OX=9606 GN=QTRT1 PE=1 SV=3	17	5	5	6	403	44	7.23	0.788492	0.804279	0.790345	1.99847	0.911046	0.941732	0.794372	1.28375	0.618791	0.242875	PF01702(Queuine tRNA-ribosyltransferase)
Q9H3H5	UDP-N-acetylglucosamine--dolichyl-phosphate N-acetylglucosaminephosphotransferase	DPAGT1	FUNCTION: Catalyzes the initial step of dolichol-linked oligosaccharide biosynthesis in N-linked protein glycosylation pathway: transfers GlcNAc-1-P from UDP-GlcNAc onto the carrier lipid dolichyl phosphate (P-dolichol), yielding GlcNAc-P-P-dolichol. {ECO:0000269|PubMed:29459785, ECO:0000269|PubMed:30388443, ECO:0000269|PubMed:9451016}.	UDP-N-acetylglucosamine--dolichyl-phosphate N-acetylglucosaminephosphotransferase OS=Homo sapiens OX=9606 GN=DPAGT1 PE=1 SV=2	2	1	1	1	408	46.1	8	0.891483	0.729115	0.824687	2.44783	0.751115	0.751772	0.815095	1.3169	0.618948	0.426453	PF00953(Glycosyl transferase family 4)
Q07889	Son of sevenless homolog 1	SOS1	FUNCTION: Promotes the exchange of Ras-bound GDP by GTP (PubMed:8493579). Probably by promoting Ras activation, regulates phosphorylation of MAP kinase MAPK3 in response to EGF (PubMed:17339331). Catalytic component of a trimeric complex that participates in transduction of signals from Ras to Rac by promoting the Rac-specific guanine nucleotide exchange factor (GEF) activity (By similarity). {EC…	Son of sevenless homolog 1 OS=Homo sapiens OX=9606 GN=SOS1 PE=1 SV=1	1	1	1	1	1333	152.4	6.84	0.717291	0.78613	0.875902	1.97359	0.906153	0.949358	0.793108	1.27637	0.621379	0.241549	PF00125(Core histone H2A/H2B/H3/H4);PF00169(PH domain);PF00621(RhoGEF domain);PF00618(RasGEF N-terminal motif);PF00617(RasGEF domain)
O43819	Protein SCO2 homolog, mitochondrial	SCO2	FUNCTION: Copper metallochaperone essential for the synthesis and maturation of cytochrome c oxidase subunit II (MT-CO2/COX2). Involved in transporting copper to the Cu(A) site on MT-CO2/COX2 (PubMed:15229189, PubMed:17189203). Also acts as a thiol-disulfide oxidoreductase to regulate the redox state of the cysteines in SCO1 during maturation of MT-CO2/COX2 (PubMed:19336478). {ECO:0000269|PubMed:…	Protein SCO2 homolog, mitochondrial OS=Homo sapiens OX=9606 GN=SCO2 PE=1 SV=3	15	4	4	4	266	29.8	8.85	0.850785	0.743178	0.825547	2.18274	0.837569	0.864402	0.806503	1.2949	0.622829	0.334207	PF02630(SCO1/SenC)
Q96S15	GATOR complex protein WDR24	WDR24	FUNCTION: As a component of the GATOR subcomplex GATOR2, functions within the amino acid-sensing branch of the TORC1 signaling pathway (PubMed:23723238, PubMed:27166823). Indirectly activates mTORC1 and the TORC1 signaling pathway through the inhibition of the GATOR1 subcomplex (PubMed:23723238). It is negatively regulated by the upstream amino acid sensors SESN2 and CASTOR1 (PubMed:26449471, Pub…	GATOR complex protein WDR24 OS=Homo sapiens OX=9606 GN=WDR24 PE=1 SV=2	7	4	4	4	790	88.2	6.52	0.826089	0.800579	0.819238	2.36529	0.716592	0.833767	0.815302	1.30522	0.624649	0.408553	PF00400(WD domain, G-beta repeat)
O95166	Gamma-aminobutyric acid receptor-associated protein	GABARAP	FUNCTION: Ubiquitin-like modifier that plays a role in intracellular transport of GABA(A) receptors and its interaction with the cytoskeleton. Involved in apoptosis. Involved in autophagy. While LC3s are involved in elongation of the phagophore membrane, the GABARAP/GATE-16 subfamily is essential for a later stage in autophagosome maturation (PubMed:15977068). Through its interaction with the ret…	Gamma-aminobutyric acid receptor-associated protein OS=Homo sapiens OX=9606 GN=GABARAP PE=1 SV=1	12	1	2	2	117	13.9	8.79	0.90411	0.699947	0.811984	2.08333	0.896605	0.88661	0.805347	1.28885	0.624858	0.294999	PF02991(Autophagy protein Atg8 ubiquitin like)
Q8IWR1	Tripartite motif-containing protein 59	TRIM59	FUNCTION: May serve as a multifunctional regulator for innate immune signaling pathways. {ECO:0000250|UniProtKB:Q922Y2}.	Tripartite motif-containing protein 59 OS=Homo sapiens OX=9606 GN=TRIM59 PE=1 SV=1	14	4	4	5	403	47.1	6.81	0.839148	0.78351	0.800444	2.15715	0.808394	0.908993	0.807701	1.29151	0.625392	0.327508	PF13445(RING-type zinc-finger);PF00643(B-box zinc finger)
O43505	Beta-1,4-glucuronyltransferase 1	B4GAT1	FUNCTION: Beta-1,4-glucuronyltransferase involved in O-mannosylation of alpha-dystroglycan (DAG1). Transfers a glucuronic acid (GlcA) residue onto a xylose (Xyl) acceptor to produce the glucuronyl-beta-1,4-xylose-beta disaccharide primer, which is further elongated by LARGE1, during synthesis of phosphorylated O-mannosyl glycan (PubMed:25279699, PubMed:25279697). Phosphorylated O-mannosyl glycan …	Beta-1,4-glucuronyltransferase 1 OS=Homo sapiens OX=9606 GN=B4GAT1 PE=1 SV=1	13	4	4	4	415	47.1	7.2	0.825562	0.803533	0.790072	2.11096	0.841527	0.908989	0.806389	1.28716	0.626488	0.308567	PF13896(Glycosyl-transferase for dystroglycan)
Q9Y2V2	Calcium-regulated heat-stable protein 1	CARHSP1	FUNCTION: Binds mRNA and regulates the stability of target mRNA. Binds single-stranded DNA (in vitro). {ECO:0000269|PubMed:21078874, ECO:0000269|PubMed:21177848}.	Calcium-regulated heat-stable protein 1 OS=Homo sapiens OX=9606 GN=CARHSP1 PE=1 SV=2	5	1	1	1	147	15.9	8.21	0.876543	0.722729	0.823103	2.07447	0.882453	0.896214	0.807458	1.28438	0.628675	0.296557	PF00313('Cold-shock' DNA-binding domain)
Q96HA7	Tonsoku-like protein	TONSL	FUNCTION: Component of the MMS22L-TONSL complex, a complex that stimulates the recombination-dependent repair of stalled or collapsed replication forks. The MMS22L-TONSL complex is required to maintain genome integrity during DNA replication by promoting homologous recombination-mediated repair of replication fork-associated double-strand breaks. It may act by mediating the assembly of RAD51 fila…	Tonsoku-like protein OS=Homo sapiens OX=9606 GN=TONSL PE=1 SV=2	6	8	8	11	1378	150.8	6.42	0.769419	0.875121	0.77794	2.12306	0.836716	0.893409	0.807493	1.2844	0.628695	0.320622	PF13516(Leucine Rich repeat);PF12796(Ankyrin repeats (3 copies));PF13181(Tetratricopeptide repeat)
Q6EEV4	DNA-directed RNA polymerase II subunit GRINL1A, isoforms 4/5	POLR2M		DNA-directed RNA polymerase II subunit GRINL1A, isoforms 4/5 OS=Homo sapiens OX=9606 GN=POLR2M PE=1 SV=1	16	1	1	1	148	15.1	8.37	0.670191	0.9607	0.757994	1.90085	0.904493	0.993265	0.796295	1.2662	0.628884	0.227299
Q63HQ0	AP-1 complex-associated regulatory protein	AP1AR	FUNCTION: Necessary for adaptor protein complex 1 (AP-1)-dependent transport between the trans-Golgi network and endosomes. Regulates the membrane association of AP1G1/gamma1-adaptin, one of the subunits of the AP-1 adaptor complex. The direct interaction with AP1G1/gamma1-adaptin attenuates the release of the AP-1 complex from membranes. Regulates endosomal membrane traffic via association with …	AP-1 complex-associated regulatory protein OS=Homo sapiens OX=9606 GN=AP1AR PE=1 SV=1	3	1	1	1	302	34.3	4.87	0.846763	0.784814	0.771128	1.8825	0.974022	0.952191	0.800902	1.26957	0.630845	0.20205	PF15745(AP-1 complex-associated regulatory protein)
P50135	Histamine N-methyltransferase	HNMT	FUNCTION: Inactivates histamine by N-methylation. Plays an important role in degrading histamine and in regulating the airway response to histamine. {ECO:0000269|PubMed:26206890}.	Histamine N-methyltransferase OS=Homo sapiens OX=9606 GN=HNMT PE=1 SV=1	3	1	1	2	292	33.3	5.34	0.839198	0.738667	0.836968	1.98891	0.896922	0.940592	0.804944	1.27547	0.631094	0.259568	PF13489(Methyltransferase domain)
Q6ZSJ8	Uncharacterized protein C1orf122	C1orf122		Uncharacterized protein C1orf122 OS=Homo sapiens OX=9606 GN=C1orf122 PE=4 SV=2	10	1	1	1	110	11.5	6.73	0.755379	0.846709	0.814562	2.03445	0.870457	0.921052	0.80555	1.27532	0.631646	0.284855	PF15855(Domain of unknown function (DUF4726))
Q9BTE6	Alanyl-tRNA editing protein Aarsd1	AARSD1	FUNCTION: Functions in trans to edit the amino acid moiety from incorrectly charged tRNA(Ala). {ECO:0000250}.	Alanyl-tRNA editing protein Aarsd1 OS=Homo sapiens OX=9606 GN=AARSD1 PE=1 SV=2	7	3	3	4	412	45.5	6.42	0.827144	0.748394	0.838651	1.9829	0.924847	0.914263	0.804729	1.274	0.631654	0.257401	PF07973(Threonyl and Alanyl tRNA synthetase second additional domain);PF01411(tRNA synthetases class II (A))
P49427	Ubiquitin-conjugating enzyme E2 R1	CDC34	FUNCTION: Accepts ubiquitin from the E1 complex and catalyzes its covalent attachment to other proteins. In vitro catalyzes 'Lys-48'-linked polyubiquitination (PubMed:22496338). Cooperates with the E2 UBCH5C and the SCF(FBXW11) E3 ligase complex for the polyubiquitination of NFKBIA leading to its subsequent proteasomal degradation. Performs ubiquitin chain elongation building ubiquitin chains fro…	Ubiquitin-conjugating enzyme E2 R1 OS=Homo sapiens OX=9606 GN=CDC34 PE=1 SV=2	13	2	3	3	236	26.7	4.54	0.751489	0.807718	0.84172	1.86473	0.940669	0.979219	0.800309	1.26154	0.63439	0.202547	PF00179(Ubiquitin-conjugating enzyme)
Q7L273	BTB/POZ domain-containing protein KCTD9	KCTD9	FUNCTION: Substrate-specific adapter of a BCR (BTB-CUL3-RBX1) E3 ubiquitin-protein ligase complex, which mediates the ubiquitination of target proteins, leading to their degradation by the proteasome. {ECO:0000305}.	BTB/POZ domain-containing protein KCTD9 OS=Homo sapiens OX=9606 GN=KCTD9 PE=1 SV=1	6	1	1	1	389	42.5	6.37	0.606434	1.02458	0.761328	1.8316	0.916525	1.01493	0.797447	1.25435	0.635745	0.220121	PF11834(KHA, dimerisation domain of potassium ion channel);PF00805(Pentapeptide repeats (8 copies));PF02214(BTB/POZ domain)
Q2KHT3	Protein CLEC16A	CLEC16A	FUNCTION: Regulator of mitophagy through the upstream regulation of the RNF41/NRDP1-PRKN pathway. Mitophagy is a selective form of autophagy necessary for mitochondrial quality control. The RNF41/NRDP1-PRKN pathway regulates autophagosome-lysosome fusion during late mitophagy. May protect RNF41/NRDP1 from proteosomal degradation, RNF41/NRDP1 which regulates proteosomal degradation of PRKN. Plays …	Protein CLEC16A OS=Homo sapiens OX=9606 GN=CLEC16A PE=1 SV=2	3	3	3	3	1053	117.6	5.86	0.766311	0.784463	0.878532	2.04972	0.86704	0.900202	0.809769	1.27232	0.63645	0.301643	PF09758(Uncharacterised conserved protein)
Q70CQ3	Ubiquitin carboxyl-terminal hydrolase 30	USP30	FUNCTION: Deubiquitinating enzyme tethered to the mitochondrial outer membrane that acts as a key inhibitor of mitophagy by counteracting the action of parkin (PRKN): hydrolyzes ubiquitin attached by parkin on target proteins, such as RHOT1/MIRO1 and TOMM20, thereby blocking parkin's ability to drive mitophagy (PubMed:18287522, PubMed:24896179, PubMed:25527291, PubMed:25621951). Preferentially cl…	Ubiquitin carboxyl-terminal hydrolase 30 OS=Homo sapiens OX=9606 GN=USP30 PE=1 SV=1	5	3	3	3	517	58.5	8.27	0.827981	0.775105	0.841003	2.0596	0.889604	0.870133	0.814696	1.27311	0.639926	0.30909	PF00443(Ubiquitin carboxyl-terminal hydrolase)
Q7Z7C8	Transcription initiation factor TFIID subunit 8	TAF8	FUNCTION: Transcription factor TFIID is one of the general factors required for accurate and regulated initiation by RNA polymerase II. Mediates both basal and activator-dependent transcription. Plays a role in the differentiation of preadipocyte fibroblasts to adipocytes, however, does not seem to play a role in differentiation of myoblasts. Required for the integration of TAF10 in the TAF compl…	Transcription initiation factor TFIID subunit 8 OS=Homo sapiens OX=9606 GN=TAF8 PE=1 SV=1	3	1	1	1	310	34.2	6.46	0.872535	0.767825	0.792708	1.92344	0.940993	0.9336	0.811022	1.26601	0.640612	0.240333	PF07524(Bromodomain associated);PF10406(Transcription factor TFIID complex subunit 8 C-term)
P53611	Geranylgeranyl transferase type-2 subunit beta	RABGGTB	FUNCTION: Catalyzes the transfer of a geranylgeranyl moiety from geranylgeranyl diphosphate to both cysteines of Rab proteins with the C-terminal sequence -XXCC, -XCXC and -CCXX, such as RAB1A, RAB3A, RAB5A and RAB7A.	Geranylgeranyl transferase type-2 subunit beta OS=Homo sapiens OX=9606 GN=RABGGTB PE=1 SV=2	7	2	2	2	331	36.9	5.03	0.762722	0.819012	0.836178	1.86434	0.949832	0.957218	0.805971	1.25713	0.64112	0.212467	PF00432(Prenyltransferase and squalene oxidase repeat)
Q9Y2L5	Trafficking protein particle complex subunit 8	TRAPPC8	FUNCTION: Plays a role in endoplasmic reticulum to Golgi apparatus trafficking at a very early stage (PubMed:21525244). Maintains together with TBC1D14 the cycling pool of ATG9 required for initiation of autophagy (PubMed:26711178). {ECO:0000269|PubMed:21525244, ECO:0000269|PubMed:26711178}.	Trafficking protein particle complex subunit 8 OS=Homo sapiens OX=9606 GN=TRAPPC8 PE=1 SV=2	5	7	7	8	1435	160.9	6.87	0.784114	0.804028	0.849584	2.00536	0.886189	0.909144	0.812575	1.2669	0.64139	0.286574	PF12739(ER-Golgi trafficking TRAPP I complex 85 kDa subunit)
Q8N2Z9	Centromere protein S	CENPS	FUNCTION: DNA-binding component of the Fanconi anemia (FA) core complex. Required for the normal activation of the FA pathway, leading to monoubiquitination of the FANCI-FANCD2 complex in response to DNA damage, cellular resistance to DNA cross-linking drugs, and prevention of chromosomal breakage (PubMed:20347428, PubMed:20347429). In complex with CENPX (MHF heterodimer), crucial cofactor for FA…	Centromere protein S OS=Homo sapiens OX=9606 GN=CENPS PE=1 SV=1	8	1	1	1	138	15.9	6.05	0.770194	0.782843	0.866662	1.87019	0.926876	0.974536	0.806566	1.2572	0.641558	0.217629	PF15630(CENP-S protein)
P17544	Cyclic AMP-dependent transcription factor ATF-7	ATF7	FUNCTION: Plays important functions in early cell signaling. Binds the cAMP response element (CRE) (consensus: 5'-GTGACGT[AG][AG]-3'), a sequence present in many viral and cellular promoters. Activator of the NF-ELAM1/delta-A site of the E-selectin promoter. Has no intrinsic transcriptional activity, but activates transcription on formation of JUN or FOS heterodimers. Also can bind TRE promoter s…	Cyclic AMP-dependent transcription factor ATF-7 OS=Homo sapiens OX=9606 GN=ATF7 PE=1 SV=3	10	2	4	6	483	51.7	8	0.793335	0.780482	0.720826	0.790879	0.921621	1.86397	0.764881	1.19216	0.641594	0.275747	PF00170(bZIP transcription factor)
Q5H9L2	Transcription elongation factor A protein-like 5	TCEAL5	FUNCTION: May be involved in transcriptional regulation.	Transcription elongation factor A protein-like 5 OS=Homo sapiens OX=9606 GN=TCEAL5 PE=1 SV=1	4	1	1	1	206	23.3	4.81	0.667354	0.852357	0.811916	1.22344	1.21415	1.19599	0.777209	1.21119	0.641688	0.00156885	PF04538(Brain expressed X-linked like family)
O95229	ZW10 interactor	ZWINT	FUNCTION: Part of the MIS12 complex, which is required for kinetochore formation and spindle checkpoint activity. Required to target ZW10 to the kinetochore at prometaphase. {ECO:0000269|PubMed:15094189, ECO:0000269|PubMed:15485811, ECO:0000269|PubMed:15824131, ECO:0000269|PubMed:16732327}.	ZW10 interactor OS=Homo sapiens OX=9606 GN=ZWINT PE=1 SV=2	3	1	1	1	277	31.3	5.15	0.882747	0.710675	0.86324	2.08516	0.83376	0.906895	0.818888	1.27527	0.642128	0.327126	PF15556(ZW10 interactor)
P02763	Alpha-1-acid glycoprotein 1	ORM1	FUNCTION: Functions as transport protein in the blood stream. Binds various ligands in the interior of its beta-barrel domain. Also binds synthetic drugs and influences their distribution and availability in the body. Appears to function in modulating the activity of the immune system during the acute-phase reaction. {ECO:0000269|PubMed:17008009, ECO:0000269|PubMed:17321687}.	Alpha-1-acid glycoprotein 1 OS=Homo sapiens OX=9606 GN=ORM1 PE=1 SV=1	7	1	1	1	201	23.5	5.02	0.961944	0.683793	0.733021	1.36786	0.916276	1.41788	0.792919	1.23401	0.642557	0.0715289	PF00061(Lipocalin / cytosolic fatty-acid binding protein family)
Q6EMK4	Vasorin	VASN	FUNCTION: May act as an inhibitor of TGF-beta signaling. {ECO:0000269|PubMed:15247411}.	Vasorin OS=Homo sapiens OX=9606 GN=VASN PE=1 SV=1	2	1	1	1	673	71.7	7.39	0.794405	0.784302	0.869936	2.05695	0.862961	0.887629	0.816214	1.26918	0.643104	0.315284	PF13855(Leucine rich repeat);PF00008(EGF-like domain)
Q5TZA2	Rootletin	CROCC	FUNCTION: Major structural component of the ciliary rootlet, a cytoskeletal-like structure in ciliated cells which originates from the basal body at the proximal end of a cilium and extends proximally toward the cell nucleus (By similarity). Furthermore, is required for the correct positioning of the cilium basal body relative to the cell nucleus, to allow for ciliogenesis (PubMed:27623382). Cont…	Rootletin OS=Homo sapiens OX=9606 GN=CROCC PE=1 SV=1	3	6	6	6	2017	228.4	5.5	0.788011	0.828678	0.826913	2.00212	0.866506	0.928753	0.814534	1.26579	0.643498	0.288301	PF15035(Ciliary rootlet component, centrosome cohesion)
Q86Y97	Histone-lysine N-methyltransferase KMT5C	KMT5C	FUNCTION: Histone methyltransferase that specifically methylates monomethylated 'Lys-20' (H4K20me1) and dimethylated 'Lys-20' (H4K20me2) of histone H4 to produce respectively dimethylated 'Lys-20' (H4K20me2) and trimethylated 'Lys-20' (H4K20me3) and thus regulates transcription and maintenance of genome integrity (PubMed:24396869, PubMed:28114273). In vitro also methylates unmodified 'Lys-20' (H4…	Histone-lysine N-methyltransferase KMT5C OS=Homo sapiens OX=9606 GN=KMT5C PE=1 SV=1	2	1	1	1	462	52.1	9.83	0.827833	0.891102	0.74703	2.13151	0.818678	0.879722	0.821988	1.27664	0.64387	0.349819	PF00856(SET domain)
P02671	Fibrinogen alpha chain	FGA	FUNCTION: Cleaved by the protease thrombin to yield monomers which, together with fibrinogen beta (FGB) and fibrinogen gamma (FGG), polymerize to form an insoluble fibrin matrix. Fibrin has a major function in hemostasis as one of the primary components of blood clots. In addition, functions during the early stages of wound repair to stabilize the lesion and guide cell migration during re-epithel…	Fibrinogen alpha chain OS=Homo sapiens OX=9606 GN=FGA PE=1 SV=2	1	1	1	1	866	94.9	6.01	0.831604	0.879711	0.719596	1.82312	0.846044	1.10194	0.810303	1.25703	0.644616	0.20617	PF00147(Fibrinogen beta and gamma chains, C-terminal globular domain);PF08702(Fibrinogen alpha/beta chain family);PF12160(Fibrinogen alpha C domain)
Q6ZVK8	8-oxo-dGDP phosphatase NUDT18	NUDT18	FUNCTION: Mediates the hydrolysis of oxidized nucleoside diphosphate derivatives. Hydrolyzes 8-oxo-7,8-dihydroguanine (8-oxo-Gua)-containing deoxyribo- and ribonucleoside diphosphates to the monophosphates. Hydrolyzes 8-oxo-dGDP and 8-oxo-GDP with the same efficiencies. Hydrolyzes also 8-OH-dADP and 2-OH-dADP. Exhibited no or minimal hydrolysis activity against 8-oxo-dGTP, 8-oxo-GTP, dGTP, GTP, d…	8-oxo-dGDP phosphatase NUDT18 OS=Homo sapiens OX=9606 GN=NUDT18 PE=1 SV=3	4	1	1	1	323	35.5	6.23	0.761265	0.832845	0.839697	1.91152	0.886197	0.975215	0.811269	1.25764	0.645071	0.24626	PF00293(NUDIX domain)
Q8NEZ4	Histone-lysine N-methyltransferase 2C	KMT2C	FUNCTION: Histone methyltransferase that methylates 'Lys-4' of histone H3 (PubMed:22266653). H3 'Lys-4' methylation represents a specific tag for epigenetic transcriptional activation. Central component of the MLL2/3 complex, a coactivator complex of nuclear receptors, involved in transcriptional coactivation. KMT2C/MLL3 may be a catalytic subunit of this complex. May be involved in leukemogenesi…	Histone-lysine N-methyltransferase 2C OS=Homo sapiens OX=9606 GN=KMT2C PE=1 SV=3	0	1	1	1	4911	541	6.49	0.927368	0.711762	0.839014	2.15282	0.850873	0.83198	0.826048	1.27856	0.646079	0.363445	PF13771(PHD-like zinc-binding domain);PF00628(PHD-finger);PF05965(F/Y rich C-terminus);PF13832(PHD-zinc-finger like domain);PF05964(F/Y-rich N-terminus);PF00856(SET domain)
P06331	Immunoglobulin heavy variable 4-34	IGHV4-34	FUNCTION: V region of the variable domain of immunoglobulin heavy chains that participates in the antigen recognition (PubMed:24600447). Immunoglobulins, also known as antibodies, are membrane-bound or secreted glycoproteins produced by B lymphocytes. In the recognition phase of humoral immunity, the membrane-bound immunoglobulins serve as receptors which, upon binding of a specific antigen, trig…	Immunoglobulin heavy variable 4-34 OS=Homo sapiens OX=9606 GN=IGHV4-34 PE=1 SV=2	13	1	1	1	123	13.8	9.33	1.10473	0.552518	0.744306	1.39455	0.856312	1.46527	0.800518	1.23871	0.646251	0.15622	PF07686(Immunoglobulin V-set domain)
Q96NT5	Proton-coupled folate transporter	SLC46A1	FUNCTION: Has been shown to act both as an intestinal proton-coupled high-affinity folate transporter and as an intestinal heme transporter which mediates heme uptake from the gut lumen into duodenal epithelial cells. The iron is then released from heme and may be transported into the bloodstream. Dietary heme iron is an important nutritional source of iron. Shows a higher affinity for folate tha…	Proton-coupled folate transporter OS=Homo sapiens OX=9606 GN=SLC46A1 PE=1 SV=1	3	1	1	1	459	49.7	8.81	0.789675	0.81552	0.852252	2.059	0.910002	0.830024	0.819149	1.26634	0.646863	0.323431	PF07690(Major Facilitator Superfamily)
Q969S8	Polyamine deacetylase HDAC10	HDAC10	FUNCTION: Polyamine deacetylase (PDAC), which acts preferentially on N(8)-acetylspermidine, and also on acetylcadaverine and acetylputrescine (PubMed:28516954). Exhibits attenuated catalytic activity toward N(1),N(8)-diacetylspermidine and very low activity, if any, toward N(1)-acetylspermidine (PubMed:28516954). Histone deacetylase activity has been observed in vitro (PubMed:11861901, PubMed:117…	Polyamine deacetylase HDAC10 OS=Homo sapiens OX=9606 GN=HDAC10 PE=1 SV=1	1	1	1	1	669	71.4	5.74	0.730991	0.861431	0.836552	1.86028	0.972424	0.921205	0.809658	1.2513	0.647051	0.22423	PF00850(Histone deacetylase domain)
Q96II8	DISP complex protein LRCH3	LRCH3	FUNCTION: As part of the DISP complex, may regulate the association of septins with actin and thereby regulate the actin cytoskeleton. {ECO:0000269|PubMed:29467281}.	DISP complex protein LRCH3 OS=Homo sapiens OX=9606 GN=LRCH3 PE=1 SV=2	4	2	3	3	777	86	6.71	0.77247	0.780494	0.882657	1.88364	0.937131	0.939603	0.811874	1.25346	0.647708	0.236143	PF13855(Leucine rich repeat);PF00307(Calponin homology (CH) domain)
Q8IUW5	RELT-like protein 1	RELL1	FUNCTION: Induces activation of MAPK14/p38 cascade, when overexpressed (PubMed:28688764). Induces apoptosis, when overexpressed (PubMed:19969290). {ECO:0000269|PubMed:19969290, ECO:0000269|PubMed:28688764}.	RELT-like protein 1 OS=Homo sapiens OX=9606 GN=RELL1 PE=1 SV=1	3	1	1	1	271	29.3	8.34	0.830217	0.805052	0.841829	2.09901	0.874581	0.828868	0.825699	1.26749	0.651447	0.348222	PF12606(Tumour necrosis factor receptor superfamily member 19)
Q86VU5	Catechol O-methyltransferase domain-containing protein 1	COMTD1	FUNCTION: Putative O-methyltransferase. {ECO:0000305}.	Catechol O-methyltransferase domain-containing protein 1 OS=Homo sapiens OX=9606 GN=COMTD1 PE=1 SV=1	20	4	4	5	262	28.8	8.38	0.794827	0.824698	0.828062	1.86626	0.911575	0.975185	0.815862	1.25101	0.652164	0.231027	PF01596(O-methyltransferase)
Q8NFT2	Metalloreductase STEAP2	STEAP2	FUNCTION: Metalloreductase that has the ability to reduce both Fe(3+) to Fe(2+) and Cu(2+) to Cu(1+). Uses NAD(+) as acceptor (By similarity). {ECO:0000250}.	Metalloreductase STEAP2 OS=Homo sapiens OX=9606 GN=STEAP2 PE=1 SV=3	7	3	3	4	490	56	9.2	0.834076	0.823558	0.813792	1.98759	0.856191	0.933822	0.823809	1.2592	0.654231	0.298766	PF03807(NADP oxidoreductase coenzyme F420-dependent);PF01794(Ferric reductase like transmembrane component)
P31629	Transcription factor HIVEP2	HIVEP2	FUNCTION: This protein specifically binds to the DNA sequence 5'-GGGACTTTCC-3' which is found in the enhancer elements of numerous viral promoters such as those of SV40, CMV, or HIV1. In addition, related sequences are found in the enhancer elements of a number of cellular promoters, including those of the class I MHC, interleukin-2 receptor, somatostatin receptor II, and interferon-beta genes. I…	Transcription factor HIVEP2 OS=Homo sapiens OX=9606 GN=HIVEP2 PE=1 SV=2	1	2	2	2	2446	268.9	6.96	0.763019	0.85751	0.845935	1.99729	0.863654	0.909015	0.822154	1.25665	0.654241	0.307382	PF00096(Zinc finger, C2H2 type)
Q8IU60	m7GpppN-mRNA hydrolase	DCP2	FUNCTION: Decapping metalloenzyme that catalyzes the cleavage of the cap structure on mRNAs (PubMed:12417715, PubMed:12218187, PubMed:12923261, PubMed:21070968, PubMed:28002401). Removes the 7-methyl guanine cap structure from mRNA molecules, yielding a 5'-phosphorylated mRNA fragment and 7m-GDP (PubMed:12486012, PubMed:12923261, PubMed:21070968, PubMed:28002401). Necessary for the degradation of…	m7GpppN-mRNA hydrolase OS=Homo sapiens OX=9606 GN=DCP2 PE=1 SV=3	3	1	1	1	420	48.4	8	0.670146	0.933314	0.798492	1.5287	1.08389	1.05486	0.800651	1.22248	0.654938	0.0693167	PF05026(Dcp2, box A domain);PF00293(NUDIX domain)
C9JLW8	Mapk-regulated corepressor-interacting protein 1	MCRIP1	FUNCTION: The phosphorylation status of MCRIP1 functions as a molecular switch to regulate epithelial-mesenchymal transition. Unphosphorylated MCRIP1 binds to and inhibits the transcriptional corepressor CTBP(s). When phosphorylated by MAPK/ERK, MCRIP1 releases CTBP(s) resulting in transcriptional silencing of the E-cadherin gene and induction of epithelial-mesenchymal transition (PubMed:25728771…	Mapk-regulated corepressor-interacting protein 1 OS=Homo sapiens OX=9606 GN=MCRIP1 PE=1 SV=1	18	2	2	2	97	10.9	9.41	0.854763	0.747572	0.887095	2.06057	0.863987	0.857144	0.82981	1.26057	0.658284	0.344513	PF14799(FAM195 family)
Q8IYT2	Cap-specific mRNA (nucleoside-2'-O-)-methyltransferase 2	CMTR2	FUNCTION: S-adenosyl-L-methionine-dependent methyltransferase that mediates mRNA cap2 2'-O-ribose methylation to the 5'-cap structure of mRNAs. Methylates the ribose of the second nucleotide of a m(7)GpppG-capped mRNA and small nuclear RNA (snRNA) (cap0) to produce m(7)GpppRmpNm (cap2). Recognizes a guanosine cap on RNA independently of its N(7) methylation status. Display cap2 methylation on bot…	Cap-specific mRNA (nucleoside-2'-O-)-methyltransferase 2 OS=Homo sapiens OX=9606 GN=CMTR2 PE=1 SV=2	3	3	3	3	770	88.1	7.01	0.873862	0.773163	0.838938	2.00471	0.863472	0.906631	0.828654	1.25827	0.658567	0.315365	PF01728(FtsJ-like methyltransferase)
Q8NA29	Sodium-dependent lysophosphatidylcholine symporter 1	MFSD2A	FUNCTION: Sodium-dependent lysophosphatidylcholine (LPC) symporter, which plays an essential role for blood-brain barrier formation and function (By similarity). Specifically expressed in endothelium of the blood-brain barrier of micro-vessels and transports LPC into the brain (By similarity). Transport of LPC is essential because it constitutes the major mechanism by which docosahexaenoic acid (…	Sodium-dependent lysophosphatidylcholine symporter 1 OS=Homo sapiens OX=9606 GN=MFSD2A PE=1 SV=1	3	1	1	1	543	60.1	6.95	0.750115	0.940321	0.791068	1.97233	0.816974	0.962834	0.827168	1.25071	0.661357	0.313679	PF13347(MFS/sugar transport protein)
Q9H444	Charged multivesicular body protein 4b	CHMP4B	FUNCTION: Probable core component of the endosomal sorting required for transport complex III (ESCRT-III) which is involved in multivesicular bodies (MVBs) formation and sorting of endosomal cargo proteins into MVBs. MVBs contain intraluminal vesicles (ILVs) that are generated by invagination and scission from the limiting membrane of the endosome and mostly are delivered to lysosomes enabling de…	Charged multivesicular body protein 4b OS=Homo sapiens OX=9606 GN=CHMP4B PE=1 SV=1	34	6	7	14	224	24.9	4.82	0.797482	0.896775	0.721833	1.43204	1.1684	1.05037	0.805363	1.21694	0.661795	0.0291598	PF03357(Snf7)
Q6GQQ9	OTU domain-containing protein 7B	OTUD7B	FUNCTION: Negative regulator of the non-canonical NF-kappa-B pathway that acts by mediating deubiquitination of TRAF3, an inhibitor of the NF-kappa-B pathway, thereby acting as a negative regulator of B-cell responses. In response to non-canonical NF-kappa-B stimuli, deubiquitinates 'Lys-48'-linked polyubiquitin chains of TRAF3, preventing TRAF3 proteolysis and over-activation of non-canonical NF…	OTU domain-containing protein 7B OS=Homo sapiens OX=9606 GN=OTUD7B PE=1 SV=1	5	3	3	3	843	92.5	6.71	0.881652	0.80832	0.803686	1.99174	0.872499	0.903279	0.83122	1.25584	0.661884	0.313866	PF02338(OTU-like cysteine protease);PF14555(UBA-like domain);PF01754(A20-like zinc finger)
P20936	Ras GTPase-activating protein 1	RASA1	FUNCTION: Inhibitory regulator of the Ras-cyclic AMP pathway. Stimulates the GTPase of normal but not oncogenic Ras p21; this stimulation may be further increased in the presence of NCK1. {ECO:0000269|PubMed:11389730, ECO:0000269|PubMed:8360177}.	Ras GTPase-activating protein 1 OS=Homo sapiens OX=9606 GN=RASA1 PE=1 SV=1	1	1	1	1	1047	116.3	6.54	0.722951	0.898819	0.82472	1.70209	1.01859	0.968378	0.815496	1.22969	0.663174	0.162252	PF00017(SH2 domain);PF00018(SH3 domain);PF00168(C2 domain);PF00616(GTPase-activator protein for Ras-like GTPase);PF00169(PH domain)
Q96C57	Protein CUSTOS	CUSTOS	FUNCTION: Plays a role in the regulation of Wnt signaling pathway during early development. {ECO:0000250|UniProtKB:A9C3N6}.	Protein CUSTOS OS=Homo sapiens OX=9606 GN=CUSTOS PE=1 SV=2	9	1	1	1	262	28.2	9.42	0.678909	1.12353	0.656738	1.74676	0.965098	0.984494	0.819725	1.23212	0.665298	0.23983
Q6NUQ1	RAD50-interacting protein 1	RINT1	FUNCTION: Involved in regulation of membrane traffic between the Golgi and the endoplasmic reticulum (ER); the function is proposed to depend on its association in the NRZ complex which is believed to play a role in SNARE assembly at the ER. May play a role in cell cycle checkpoint control (PubMed:11096100). Essential for telomere length control (PubMed:16600870). {ECO:0000269|PubMed:11096100, EC…	RAD50-interacting protein 1 OS=Homo sapiens OX=9606 GN=RINT1 PE=1 SV=1	7	6	6	6	792	90.6	5.45	0.825629	0.837854	0.821799	1.89361	0.89163	0.948828	0.828427	1.24469	0.66557	0.269378	PF04437(RINT-1 / TIP-1 family)
Q6PK18	2-oxoglutarate and iron-dependent oxygenase domain-containing protein 3	OGFOD3		2-oxoglutarate and iron-dependent oxygenase domain-containing protein 3 OS=Homo sapiens OX=9606 GN=OGFOD3 PE=1 SV=2	11	3	3	3	319	35.6	8.18	0.86846	0.807848	0.838549	2.08952	0.823537	0.861635	0.838285	1.25823	0.666242	0.370012	PF13640(2OG-Fe(II) oxygenase superfamily)
Q8WXE0	Caskin-2	CASKIN2		Caskin-2 OS=Homo sapiens OX=9606 GN=CASKIN2 PE=1 SV=2	2	1	2	3	1202	126.7	7.09	0.794051	0.888457	0.822378	2.03555	0.809831	0.910585	0.834962	1.25199	0.666908	0.349377	PF13637(Ankyrin repeats (many copies));PF00536(SAM domain (Sterile alpha motif));PF16907(Proline rich region of Caskin proteins);PF07653(Variant SH3 domain);PF16632(C-terminal region of Caskin);PF12796(Ankyrin repeats (3 copies))
Q9BYX2	TBC1 domain family member 2A	TBC1D2	FUNCTION: Acts as GTPase-activating protein for RAB7A. Signal effector acting as a linker between RAC1 and RAB7A, leading to RAB7A inactivation and subsequent inhibition of cadherin degradation and reduced cell-cell adhesion. {ECO:0000269|PubMed:20116244}.	TBC1 domain family member 2A OS=Homo sapiens OX=9606 GN=TBC1D2 PE=1 SV=3	7	6	6	7	928	105.3	6.58	0.835379	0.818897	0.846288	1.98495	0.85951	0.904304	0.833522	1.24959	0.667037	0.321408	PF00566(Rab-GTPase-TBC domain);PF00169(PH domain)
Q9HD15	Steroid receptor RNA activator 1	SRA1	FUNCTION: Functional RNA which acts as a transcriptional coactivator that selectively enhances steroid receptor-mediated transactivation ligand-independently through a mechanism involving the modulating N-terminal domain (AF-1) of steroid receptors. Also mediates transcriptional coactivation of steroid receptors ligand-dependently through the steroid-binding domain (AF-2). Enhances cellular proli…	Steroid receptor RNA activator 1 OS=Homo sapiens OX=9606 GN=SRA1 PE=1 SV=1	13	3	3	4	236	25.7	7.03	0.768188	0.824172	0.875732	1.76705	0.941883	0.987375	0.822697	1.2321	0.667719	0.203474	PF07304(Steroid receptor RNA activator (SRA1))
O43353	Receptor-interacting serine/threonine-protein kinase 2	RIPK2	FUNCTION: Serine/threonine/tyrosine kinase that plays an essential role in modulation of innate and adaptive immune responses. Upon stimulation by bacterial peptidoglycans, NOD1 and NOD2 are activated, oligomerize and recruit RIPK2 through CARD-CARD domains. Contributes to the tyrosine phosphorylation of the guanine exchange factor ARHGEF2 through Src tyrosine kinase leading to NF-kappaB activati…	Receptor-interacting serine/threonine-protein kinase 2 OS=Homo sapiens OX=9606 GN=RIPK2 PE=1 SV=2	1	1	1	1	540	61.2	7.09	0.844545	0.745044	0.892524	1.83775	0.978337	0.899815	0.827371	1.23863	0.667971	0.246917	PF07714(Protein tyrosine kinase);PF00619(Caspase recruitment domain)
Q8WY91	Peroxynitrite isomerase THAP4	THAP4	FUNCTION: In vitro catalyzes the heme-based conversion of peroxynitrite into nitrate/NO3-. May be involved in the detoxification of peroxynitrite which is responsible for the nitration of L-free tyrosine (PubMed:30524950). Also selectively binds nitric oxide/NO in vitro (PubMed:30524950). {ECO:0000269|PubMed:30524950}.	Peroxynitrite isomerase THAP4 OS=Homo sapiens OX=9606 GN=THAP4 PE=1 SV=2	3	1	1	1	577	62.9	9.28	0.791223	0.837831	0.861035	1.91899	0.944854	0.862939	0.83003	1.24226	0.668161	0.291822	PF05485(THAP domain);PF08768(Domain of unknown function (DUF1794))
Q9NVC3	Putative sodium-coupled neutral amino acid transporter 7	SLC38A7	FUNCTION: Mediates sodium-dependent transport of amino acids, preferentially L-glutamine. {ECO:0000250}.	Putative sodium-coupled neutral amino acid transporter 7 OS=Homo sapiens OX=9606 GN=SLC38A7 PE=1 SV=1	3	1	1	1	462	49.9	5.08	0.831122	0.867444	0.837318	2.23403	0.802564	0.756494	0.845295	1.26436	0.668554	0.436419	PF01490(Transmembrane amino acid transporter protein)
Q6UB28	Methionine aminopeptidase 1D, mitochondrial	METAP1D	FUNCTION: Removes the N-terminal methionine from nascent proteins. The N-terminal methionine is often cleaved when the second residue in the primary sequence is small and uncharged (Met-Ala-, Cys, Gly, Pro, Ser, Thr, or Val). Requires deformylation of the N(alpha)-formylated initiator methionine before it can be hydrolyzed (By similarity). May play a role in colon tumorigenesis. {ECO:0000255|HAMA…	Methionine aminopeptidase 1D, mitochondrial OS=Homo sapiens OX=9606 GN=METAP1D PE=1 SV=1	4	1	1	1	335	37.1	6.84	0.739255	0.924305	0.821392	1.88559	0.908815	0.921765	0.828317	1.23872	0.668686	0.27885	PF00557(Metallopeptidase family M24)
P15622	Zinc finger protein 250	ZNF250	FUNCTION: May be involved in transcriptional regulation.	Zinc finger protein 250 OS=Homo sapiens OX=9606 GN=ZNF250 PE=1 SV=3	2	1	1	1	560	63.4	8.28	0.813085	0.848865	0.84853	2.02796	0.82668	0.895111	0.836827	1.24992	0.669506	0.348903	PF00096(Zinc finger, C2H2 type);PF01352(KRAB box)
Q96F86	Enhancer of mRNA-decapping protein 3	EDC3	FUNCTION: Binds single-stranded RNA. Involved in the process of mRNA degradation and in the positive regulation of mRNA decapping. May play a role in spermiogenesis and oogenesis. {ECO:0000269|PubMed:16364915, ECO:0000269|PubMed:17533573, ECO:0000269|PubMed:18678652, ECO:0000269|PubMed:25701870}.	Enhancer of mRNA-decapping protein 3 OS=Homo sapiens OX=9606 GN=EDC3 PE=1 SV=1	13	5	5	9	508	56	7.11	0.756436	0.922352	0.795941	1.77536	0.963566	0.956453	0.82491	1.23179	0.669681	0.214922	PF12701(Scd6-like Sm domain);PF03853(YjeF-related protein N-terminus);PF16598(Linker region of enhancer of mRNA-decapping protein 3);PF09532(FDF domain)
O75808	Calpain-15	CAPN15		Calpain-15 OS=Homo sapiens OX=9606 GN=CAPN15 PE=1 SV=1	1	1	1	1	1086	117.2	6.71	0.738813	0.721883	0.958563	1.37292	0.952648	1.28607	0.806419	1.20388	0.66985	0.0560125	PF00648(Calpain family cysteine protease);PF00641(Zn-finger in Ran binding protein and others)
P78549	Endonuclease III-like protein 1	NTHL1	FUNCTION: Bifunctional DNA N-glycosylase with associated apurinic/apyrimidinic (AP) lyase function that catalyzes the first step in base excision repair (BER), the primary repair pathway for the repair of oxidative DNA damage. The DNA N-glycosylase activity releases the damaged DNA base from DNA by cleaving the N-glycosidic bond, leaving an AP site. The AP-lyase activity cleaves the phosphodieste…	Endonuclease III-like protein 1 OS=Homo sapiens OX=9606 GN=NTHL1 PE=1 SV=2	2	1	1	1	312	34.4	9.67	0.80544	0.77835	0.929592	2.06214	0.834353	0.853772	0.837794	1.25009	0.670188	0.370169	PF00730(HhH-GPD superfamily base excision DNA repair protein);PF00633(Helix-hairpin-helix motif)
P01876	Immunoglobulin heavy constant alpha 1	IGHA1	FUNCTION: Constant region of immunoglobulin heavy chains. Immunoglobulins, also known as antibodies, are membrane-bound or secreted glycoproteins produced by B lymphocytes. In the recognition phase of humoral immunity, the membrane-bound immunoglobulins serve as receptors which, upon binding of a specific antigen, trigger the clonal expansion and differentiation of B lymphocytes into immunoglobul…	Immunoglobulin heavy constant alpha 1 OS=Homo sapiens OX=9606 GN=IGHA1 PE=1 SV=2	5	1	1	1	353	37.6	6.51	0.747843	0.840931	0.781193	0.917574	0.955414	1.6607	0.789989	1.1779	0.670678	0.185907	PF07654(Immunoglobulin C1-set domain)
Q96T21	Selenocysteine insertion sequence-binding protein 2	SECISBP2	FUNCTION: Binds to the SECIS element in the 3'-UTR of some mRNAs encoding selenoproteins. Binding is stimulated by SELB.	Selenocysteine insertion sequence-binding protein 2 OS=Homo sapiens OX=9606 GN=SECISBP2 PE=1 SV=2	3	2	2	3	854	95.4	8.12	0.824541	0.857062	0.835687	2.03854	0.807389	0.904438	0.839097	1.25012	0.671212	0.35718	PF01248(Ribosomal protein L7Ae/L30e/S12e/Gadd45 family)
Q9H3Z4	DnaJ homolog subfamily C member 5	DNAJC5	FUNCTION: Acts as a general chaperone in regulated exocytosis (By similarity). Acts as a co-chaperone for the SNARE protein SNAP-25 (By similarity). Involved in the calcium-mediated control of a late stage of exocytosis (By similarity). May have an important role in presynaptic function. May be involved in calcium-dependent neurotransmitter release at nerve endings (By similarity). {ECO:0000250|U…	DnaJ homolog subfamily C member 5 OS=Homo sapiens OX=9606 GN=DNAJC5 PE=1 SV=1	19	3	3	5	198	22.1	5.07	0.835496	0.805541	0.85319	1.86027	0.9055	0.94957	0.831409	1.23845	0.671332	0.261355	PF00226(DnaJ domain)
P0CG13	Chromosome transmission fidelity protein 8 homolog	CHTF8	FUNCTION: Chromosome cohesion factor involved in sister chromatid cohesion and fidelity of chromosome transmission. Component of one of the cell nuclear antigen loader complexes, CTF18-replication factor C (CTF18-RFC), which consists of CTF18, CTF8, DCC1, RFC2, RFC3, RFC4 and RFC5. The CTF18-RFC complex binds to single-stranded and primed DNAs and has weak ATPase activity that is stimulated the p…	Chromosome transmission fidelity protein 8 homolog OS=Homo sapiens OX=9606 GN=CHTF8 PE=1 SV=1	11	1	1	1	121	13.3	8.18	0.711855	0.971319	0.8419	2.14302	0.821815	0.788832	0.841691	1.25122	0.672695	0.416388	PF09696(Ctf8)
P02686	Myelin basic protein	MBP	FUNCTION: The classic group of MBP isoforms (isoform 4-isoform 14) are with PLP the most abundant protein components of the myelin membrane in the CNS. They have a role in both its formation and stabilization. The smaller isoforms might have an important role in remyelination of denuded axons in multiple sclerosis. The non-classic group of MBP isoforms (isoform 1-isoform 3/Golli-MBPs) may prefere…	Myelin basic protein OS=Homo sapiens OX=9606 GN=MBP PE=1 SV=3	8	3	3	3	304	33.1	9.79	0.864217	0.838713	0.839594	2.18187	0.780775	0.815464	0.847508	1.25937	0.672963	0.422533	PF01669(Myelin basic protein)
Q9H4Z3	mRNA (2'-O-methyladenosine-N(6)-)-methyltransferase	PCIF1	FUNCTION: Cap-specific adenosine methyltransferase that catalyzes formation of N(6),2'-O-dimethyladenosine cap (m6A(m)) by methylating the adenosine at the second transcribed position of capped mRNAs (PubMed:30467178, PubMed:30487554, PubMed:31279658, PubMed:31279659). Recruited to the early elongation complex of RNA polymerase II (RNAPII) via interaction with POLR2A and mediates formation of m6A…	mRNA (2'-O-methyladenosine-N(6)-)-methyltransferase OS=Homo sapiens OX=9606 GN=PCIF1 PE=1 SV=1	2	1	1	1	704	80.6	7.42	0.726515	0.860162	0.856809	1.48709	1.10881	1.02732	0.814495	1.20774	0.674397	0.0569015	PF12237(Phosphorylated CTD interacting factor 1 WW domain);PF00397(WW domain)
Q8TEH3	DENN domain-containing protein 1A	DENND1A	FUNCTION: Guanine nucleotide exchange factor (GEF) regulating clathrin-mediated endocytosis through RAB35 activation. Promotes the exchange of GDP to GTP, converting inactive GDP-bound RAB35 into its active GTP-bound form. Regulates clathrin-mediated endocytosis of synaptic vesicles and mediates exit from early endosomes (PubMed:20154091, PubMed:20937701). Binds phosphatidylinositol-phosphates (P…	DENN domain-containing protein 1A OS=Homo sapiens OX=9606 GN=DENND1A PE=1 SV=2	1	1	1	1	1009	110.5	6.96	0.752917	0.702793	1.01772	1.73527	1.12502	0.803279	0.824476	1.22119	0.675142	0.24346	PF03456(uDENN domain);PF03455(dDENN domain);PF02141(DENN (AEX-3) domain)
O43716	Glutamyl-tRNA(Gln) amidotransferase subunit C, mitochondrial	GATC	FUNCTION: Allows the formation of correctly charged Gln-tRNA(Gln) through the transamidation of misacylated Glu-tRNA(Gln) in the mitochondria. The reaction takes place in the presence of glutamine and ATP through an activated gamma-phospho-Glu-tRNA(Gln). {ECO:0000255|HAMAP-Rule:MF_03149, ECO:0000269|PubMed:19805282}.	Glutamyl-tRNA(Gln) amidotransferase subunit C, mitochondrial OS=Homo sapiens OX=9606 GN=GATC PE=1 SV=1	36	4	4	4	136	15.1	5.05	0.836394	0.836829	0.848443	1.99773	0.846046	0.890466	0.840555	1.24475	0.675283	0.343734	PF02686(Glu-tRNAGln amidotransferase C subunit)
Q96ED9	Protein Hook homolog 2	HOOK2	FUNCTION: Component of the FTS/Hook/FHIP complex (FHF complex). The FHF complex may function to promote vesicle trafficking and/or fusion via the homotypic vesicular protein sorting complex (the HOPS complex). Contributes to the establishment and maintenance of centrosome function. May function in the positioning or formation of aggresomes, which are pericentriolar accumulations of misfolded prot…	Protein Hook homolog 2 OS=Homo sapiens OX=9606 GN=HOOK2 PE=1 SV=3	14	10	10	11	719	83.2	5.47	0.840815	0.766484	0.877882	1.69973	0.928845	1.0456	0.828394	1.22473	0.67639	0.17697	PF05622(HOOK protein)
O00124	UBX domain-containing protein 8	UBXN8	FUNCTION: Involved in endoplasmic reticulum-associated degradation (ERAD) for misfolded lumenal proteins, possibly by tethering VCP to the endoplasmic reticulum membrane. May play a role in reproduction. {ECO:0000269|PubMed:21949850}.	UBX domain-containing protein 8 OS=Homo sapiens OX=9606 GN=UBXN8 PE=1 SV=2	8	1	1	1	270	30.5	7.78	0.670257	1.03765	0.780704	1.80027	0.882068	0.996692	0.829536	1.22634	0.676432	0.268004	PF00789(UBX domain)
O60518	Ran-binding protein 6	RANBP6	FUNCTION: May function in nuclear protein import as nuclear transport receptor.	Ran-binding protein 6 OS=Homo sapiens OX=9606 GN=RANBP6 PE=1 SV=2	4	3	5	8	1105	124.6	5.01	0.778465	0.788076	0.900584	1.60467	0.997414	1.04506	0.822375	1.21572	0.676453	0.119085	PF02985(HEAT repeat);PF13646(HEAT repeats)
Q9NSA3	Beta-catenin-interacting protein 1	CTNNBIP1	FUNCTION: Prevents the interaction between CTNNB1 and TCF family members, and acts as negative regulator of the Wnt signaling pathway. {ECO:0000269|PubMed:12408824}.	Beta-catenin-interacting protein 1 OS=Homo sapiens OX=9606 GN=CTNNBIP1 PE=1 SV=1	30	2	2	3	81	9.2	5.41	0.759499	0.837325	0.873675	1.63295	1.0206	0.996644	0.8235	1.21673	0.676813	0.135726	PF06384(Beta-catenin-interacting protein ICAT)
Q6IQ49	Replication stress response regulator SDE2	SDE2	FUNCTION: Involved in both DNA replication and cell cycle control (PubMed:27906959). Unprocessed SDE2 interacts with PCNA via its PIP-box. The interaction with PCNA prevents monoubiquitination of the latter thereby inhibiting translesion DNA synthesis. The binding of SDE2 to PCNA also leads to processing of SDE2 by an unidentified deubiquitinating enzyme, cleaving off the N-terminal ubiquitin-lik…	Replication stress response regulator SDE2 OS=Homo sapiens OX=9606 GN=SDE2 PE=1 SV=1	5	2	2	2	451	49.7	6.05	0.795567	0.905446	0.813192	1.92574	0.882744	0.904911	0.838068	1.2378	0.677064	0.311935	PF13019(Telomere stability and silencing);PF13297(Telomere stability C-terminal)
Q12893	Transmembrane protein 115	TMEM115	FUNCTION: May play a role in retrograde transport of proteins from the Golgi to the endoplasmic reticulum. May indirectly play a role in protein glycosylation in the Golgi. {ECO:0000269|PubMed:24806965}.	Transmembrane protein 115 OS=Homo sapiens OX=9606 GN=TMEM115 PE=1 SV=1	5	1	1	3	351	38.2	8.16	0.750429	0.958496	0.792682	1.84759	0.907784	0.938581	0.833869	1.23132	0.677217	0.275258	PF08551(Eukaryotic integral membrane protein (DUF1751))
Q9ULD4	Bromodomain and PHD finger-containing protein 3	BRPF3	FUNCTION: Scaffold subunit of various histone acetyltransferase (HAT) complexes, such as the MOZ/MORF and HBO1 complexes, which have a histone H3 acetyltransferase activity (PubMed:16387653, PubMed:26620551, PubMed:26677226). Plays a role in DNA replication initiation by directing KAT7/HBO1 specificity towards histone H3 'Lys-14' acetylation (H3K14ac), thereby facilitating the activation of repli…	Bromodomain and PHD finger-containing protein 3 OS=Homo sapiens OX=9606 GN=BRPF3 PE=1 SV=2	2	2	3	3	1205	135.7	6.58	0.846518	0.806444	0.868117	1.93461	0.866641	0.914509	0.84036	1.23859	0.678482	0.317226	PF10513(Enhancer of polycomb-like);PF00439(Bromodomain);PF13831(PHD-finger);PF00855(PWWP domain);PF13832(PHD-zinc-finger like domain)
Q9BU68	Proline-rich protein 15-like protein	PRR15L		Proline-rich protein 15-like protein OS=Homo sapiens OX=9606 GN=PRR15L PE=3 SV=1	17	1	1	1	103	11.7	9.5	0.729855	0.923626	0.840994	1.7871	0.924834	0.962951	0.831491	1.22496	0.67879	0.242041	PF15321(ATPase family AAA domain containing 4)
Q9Y6D6	Brefeldin A-inhibited guanine nucleotide-exchange protein 1	ARFGEF1	FUNCTION: Promotes guanine-nucleotide exchange on ARF1 and ARF3. Promotes the activation of ARF1/ARF3 through replacement of GDP with GTP. Involved in vesicular trafficking. Required for the maintenance of Golgi structure; the function may be independent of its GEF activity. Required for the maturaion of integrin beta-1 in the Golgi. Involved in the establishment and persistence of cell polarity …	Brefeldin A-inhibited guanine nucleotide-exchange protein 1 OS=Homo sapiens OX=9606 GN=ARFGEF1 PE=1 SV=2	7	5	12	12	1849	208.6	5.85	0.771008	0.82926	0.854117	1.46159	1.0603	1.09373	0.818129	1.20521	0.678828	0.0416681	PF12783(Guanine nucleotide exchange factor in Golgi transport N-terminal);PF01369(Sec7 domain);PF16213(Dimerisation and cyclophilin-binding domain of Mon2);PF09324(Domain of unknown function (DUF1981))
Q5VW36	Focadhesin	FOCAD	FUNCTION: Potential tumor suppressor in gliomas. {ECO:0000250, ECO:0000269|PubMed:22427331}.	Focadhesin OS=Homo sapiens OX=9606 GN=FOCAD PE=1 SV=1	3	6	6	7	1801	199.9	6.62	0.790911	0.829929	0.873499	1.74917	0.925617	0.997514	0.831446	1.2241	0.67923	0.211745	PF11229(Focadhesin);PF12530(Protein of unknown function (DUF3730))
Q9BXW7	Haloacid dehalogenase-like hydrolase domain-containing 5	HDHD5		Haloacid dehalogenase-like hydrolase domain-containing 5 OS=Homo sapiens OX=9606 GN=HDHD5 PE=1 SV=1	28	8	8	15	423	46.3	8.13	0.886327	0.80545	0.839659	1.95362	0.863153	0.904457	0.843812	1.24041	0.680269	0.329561	PF13344(Haloacid dehalogenase-like hydrolase)
Q16512	Serine/threonine-protein kinase N1	PKN1	FUNCTION: PKC-related serine/threonine-protein kinase involved in various processes such as regulation of the intermediate filaments of the actin cytoskeleton, cell migration, tumor cell invasion and transcription regulation. Part of a signaling cascade that begins with the activation of the adrenergic receptor ADRA1B and leads to the activation of MAPK14. Regulates the cytoskeletal network by ph…	Serine/threonine-protein kinase N1 OS=Homo sapiens OX=9606 GN=PKN1 PE=1 SV=2	4	3	4	9	942	103.9	6.37	0.783204	0.837142	0.876268	1.75431	0.938164	0.977346	0.832205	1.22327	0.68031	0.217043	PF00069(Protein kinase domain);PF00433(Protein kinase C terminal domain);PF02185(Hr1 repeat)
P53814	Smoothelin	SMTN	FUNCTION: Structural protein of the cytoskeleton.	Smoothelin OS=Homo sapiens OX=9606 GN=SMTN PE=1 SV=7	1	1	1	1	917	99	9.07	0.767935	0.929709	0.81955	1.89347	0.856039	0.94725	0.839065	1.23225	0.680919	0.305717	PF12510(Smoothelin cytoskeleton protein);PF00307(Calponin homology (CH) domain)
P09972	Fructose-bisphosphate aldolase C	ALDOC		Fructose-bisphosphate aldolase C OS=Homo sapiens OX=9606 GN=ALDOC PE=1 SV=2	32	4	11	28	364	39.4	6.87	0.749187	0.933242	0.820748	1.79656	0.915348	0.96312	0.834392	1.22501	0.681132	0.25072	PF00274(Fructose-bisphosphate aldolase class-I)
Q5JSH3	WD repeat-containing protein 44	WDR44	FUNCTION: Downstream effector for RAB11. May be involved in vesicle recycling (By similarity). {ECO:0000250}.	WD repeat-containing protein 44 OS=Homo sapiens OX=9606 GN=WDR44 PE=1 SV=1	6	5	5	7	913	101.3	5.45	0.831293	0.804286	0.868932	1.74767	0.899773	1.02366	0.834837	1.2237	0.682222	0.216276	PF00400(WD domain, G-beta repeat)
Q9ULU8	Calcium-dependent secretion activator 1	CADPS	FUNCTION: Calcium-binding protein involved in exocytosis of vesicles filled with neurotransmitters and neuropeptides. Probably acts upstream of fusion in the biogenesis or maintenance of mature secretory vesicles. Regulates catecholamine loading of DCVs. May specifically mediate the Ca(2+)-dependent exocytosis of large dense-core vesicles (DCVs) and other dense-core vesicles by acting as a PtdIns…	Calcium-dependent secretion activator 1 OS=Homo sapiens OX=9606 GN=CADPS PE=1 SV=3	1	1	1	1	1353	152.7	5.71	0.748381	0.873426	0.893879	1.88571	0.895445	0.904845	0.838562	1.22867	0.682497	0.304736	PF06292(Domain of Unknown Function (DUF1041));PF00169(PH domain)
Q8TDH9	Biogenesis of lysosome-related organelles complex 1 subunit 5	BLOC1S5	FUNCTION: Component of the BLOC-1 complex, a complex that is required for normal biogenesis of lysosome-related organelles (LRO), such as platelet dense granules and melanosomes. In concert with the AP-3 complex, the BLOC-1 complex is required to target membrane protein cargos into vesicles assembled at cell bodies for delivery into neurites and nerve terminals. The BLOC-1 complex, in association…	Biogenesis of lysosome-related organelles complex 1 subunit 5 OS=Homo sapiens OX=9606 GN=BLOC1S5 PE=1 SV=1	10	2	2	3	187	21.6	7.59	0.825743	0.815501	0.866553	1.76997	0.924135	0.979038	0.835932	1.22438	0.682739	0.228831	PF14942(Organelle biogenesis, Muted-like protein)
Q9BUT9	MAPK regulated corepressor interacting protein 2	MCRIP2		MAPK regulated corepressor interacting protein 2 OS=Homo sapiens OX=9606 GN=MCRIP2 PE=1 SV=2	7	1	1	1	160	17.8	9.41	0.83951	0.8072	0.906847	2.11606	0.831485	0.790543	0.851186	1.24603	0.683118	0.416523	PF14799(FAM195 family)
Q969S2	Endonuclease 8-like 2	NEIL2	FUNCTION: Involved in base excision repair of DNA damaged by oxidation or by mutagenic agents. Has DNA glycosylase activity towards 5-hydroxyuracil and other oxidized derivatives of cytosine with a preference for mismatched double-stranded DNA (DNA bubbles). Has low or no DNA glycosylase activity towards thymine glycol, 2-hydroxyadenine, hypoxanthine and 8-oxoguanine. Has AP (apurinic/apyrimidini…	Endonuclease 8-like 2 OS=Homo sapiens OX=9606 GN=NEIL2 PE=1 SV=3	3	1	1	1	332	36.8	6.79	0.915151	0.726874	0.900577	1.98433	0.879208	0.8573	0.847534	1.24028	0.683341	0.356299	PF06831(Formamidopyrimidine-DNA glycosylase H2TH domain)
Q05397	Focal adhesion kinase 1	PTK2	FUNCTION: Non-receptor protein-tyrosine kinase that plays an essential role in regulating cell migration, adhesion, spreading, reorganization of the actin cytoskeleton, formation and disassembly of focal adhesions and cell protrusions, cell cycle progression, cell proliferation and apoptosis. Required for early embryonic development and placenta development. Required for embryonic angiogenesis, n…	Focal adhesion kinase 1 OS=Homo sapiens OX=9606 GN=PTK2 PE=1 SV=2	6	7	7	8	1052	119.2	6.62	0.856817	0.782668	0.876262	1.79996	0.916797	0.963296	0.838582	1.22668	0.683618	0.249566	PF07714(Protein tyrosine kinase);PF00373(FERM central domain);PF03623(Focal adhesion targeting region)
Q9P2P6	StAR-related lipid transfer protein 9	STARD9	FUNCTION: Microtubule-dependent motor protein required for spindle pole assembly during mitosis. Required to stabilize the pericentriolar material (PCM). {ECO:0000269|PubMed:22153075}.	StAR-related lipid transfer protein 9 OS=Homo sapiens OX=9606 GN=STARD9 PE=1 SV=3	0	1	1	1	4700	516	6.32	0.863762	0.8161	0.846996	1.86812	0.871574	0.955449	0.842286	1.23171	0.683833	0.289765	PF00498(FHA domain);PF01852(START domain);PF00225(Kinesin motor domain)
Q9Y5J6	Mitochondrial import inner membrane translocase subunit Tim10 B	TIMM10B	FUNCTION: Component of the TIM22 complex, a complex that mediates the import and insertion of multi-pass transmembrane proteins into the mitochondrial inner membrane. The TIM22 complex forms a twin-pore translocase that uses the membrane potential as the external driving force. In the TIM22 complex, it may act as a docking point for the soluble 70 kDa complex that guides the target proteins in tr…	Mitochondrial import inner membrane translocase subunit Tim10 B OS=Homo sapiens OX=9606 GN=TIMM10B PE=1 SV=1	56	4	4	5	103	11.6	7.43	0.802952	0.930983	0.802042	1.95695	0.846954	0.90263	0.845326	1.23551	0.684192	0.343656	PF02953(Tim10/DDP family zinc finger)
Q9P2E5	Chondroitin sulfate glucuronyltransferase	CHPF2	FUNCTION: Transfers glucuronic acid (GlcUA) from UDP-GlcUA to N-acetylgalactosamine residues on the non-reducing end of the elongating chondroitin polymer. Has no N-acetylgalactosaminyltransferase activity. {ECO:0000269|PubMed:12145278, ECO:0000269|PubMed:18316376}.	Chondroitin sulfate glucuronyltransferase OS=Homo sapiens OX=9606 GN=CHPF2 PE=2 SV=2	2	1	1	1	772	85.9	7.83	0.718591	0.890731	0.876742	1.63715	1.00108	0.992582	0.828688	1.21027	0.684714	0.158548	PF05679(Chondroitin N-acetylgalactosaminyltransferase)
Q8TE68	Epidermal growth factor receptor kinase substrate 8-like protein 1	EPS8L1	FUNCTION: Stimulates guanine exchange activity of SOS1. May play a role in membrane ruffling and remodeling of the actin cytoskeleton. {ECO:0000269|PubMed:14565974}.	Epidermal growth factor receptor kinase substrate 8-like protein 1 OS=Homo sapiens OX=9606 GN=EPS8L1 PE=1 SV=3	6	5	5	6	723	80.2	6.04	0.822968	0.849553	0.859739	1.91674	0.863323	0.916935	0.844087	1.23233	0.68495	0.320594	PF00018(SH3 domain);PF08416(Phosphotyrosine-binding domain)
P61599	N-alpha-acetyltransferase 20	NAA20	FUNCTION: Catalytic subunit of the NatB complex which catalyzes acetylation of the N-terminal methionine residues of peptides beginning with Met-Asp, Met-Glu, Met-Asn and Met-Gln. Proteins with cell cycle functions are overrepresented in the pool of NatB substrates. Required for maintaining the structure and function of actomyosin fibers and for proper cellular migration. {ECO:0000269|PubMed:1857…	N-alpha-acetyltransferase 20 OS=Homo sapiens OX=9606 GN=NAA20 PE=1 SV=1	6	1	1	1	178	20.4	5.03	0.784106	0.917801	0.804015	1.71559	0.904634	1.03595	0.835307	1.21872	0.685395	0.206738	PF00583(Acetyltransferase (GNAT) family)
Q6ZMU5	Tripartite motif-containing protein 72	TRIM72	FUNCTION: Muscle-specific protein that plays a central role in cell membrane repair by nucleating the assembly of the repair machinery at injury sites. Specifically binds phosphatidylserine. Acts as a sensor of oxidation: upon membrane damage, entry of extracellular oxidative environment results in disulfide bond formation and homooligomerization at the injury site. This oligomerization acts as a…	Tripartite motif-containing protein 72 OS=Homo sapiens OX=9606 GN=TRIM72 PE=1 SV=2	2	1	1	3	477	52.7	6.48	0.821024	0.719097	0.951567	1.6052	1.0086	1.0153	0.830563	1.2097	0.686586	0.143706	PF13765(SPRY-associated domain);PF00643(B-box zinc finger);PF00622(SPRY domain);PF15227(zinc finger of C3HC4-type, RING)
Q13541	Eukaryotic translation initiation factor 4E-binding protein 1	EIF4EBP1	FUNCTION: Repressor of translation initiation that regulates EIF4E activity by preventing its assembly into the eIF4F complex: hypophosphorylated form competes with EIF4G1/EIF4G3 and strongly binds to EIF4E, leading to repress translation. In contrast, hyperphosphorylated form dissociates from EIF4E, allowing interaction between EIF4G1/EIF4G3 and EIF4E, leading to initiation of translation. Media…	Eukaryotic translation initiation factor 4E-binding protein 1 OS=Homo sapiens OX=9606 GN=EIF4EBP1 PE=1 SV=3	10	1	1	3	118	12.6	5.48	0.807365	0.852333	0.849229	1.70953	0.947392	0.994367	0.836309	1.2171	0.687135	0.198039	PF05456(Eukaryotic translation initiation factor 4E binding protein (EIF4EBP))
Q8TD16	Protein bicaudal D homolog 2	BICD2	FUNCTION: Acts as an adapter protein linking the dynein motor complex to various cargos and converts dynein from a non-processive to a highly processive motor in the presence of dynactin. Facilitates and stabilizes the interaction between dynein and dynactin and activates dynein processivity (the ability to move along a microtubule for a long distance without falling off the track) (By similarity…	Protein bicaudal D homolog 2 OS=Homo sapiens OX=9606 GN=BICD2 PE=1 SV=1	1	1	1	1	824	93.5	5.44	0.829639	0.780946	0.883792	1.59289	1.0158	1.02017	0.831459	1.20962	0.687372	0.122957	PF09730(Microtubule-associated protein Bicaudal-D)
Q969R8	KICSTOR complex protein ITFG2	ITFG2	FUNCTION: As part of the KICSTOR complex functions in the amino acid-sensing branch of the TORC1 signaling pathway. Recruits, in an amino acid-independent manner, the GATOR1 complex to the lysosomal membranes and allows its interaction with GATOR2 and the RAG GTPases. Functions upstream of the RAG GTPases and is required to negatively regulate mTORC1 signaling in absence of amino acids. In absenc…	KICSTOR complex protein ITFG2 OS=Homo sapiens OX=9606 GN=ITFG2 PE=1 SV=1	2	1	1	1	447	49.3	5.22	0.619716	1.06845	0.816479	1.74129	0.912693	0.980833	0.834883	1.21161	0.689071	0.271547	PF15907(Integrin-alpha FG-GAP repeat-containing protein 2)
Q8N684	Cleavage and polyadenylation specificity factor subunit 7	CPSF7	FUNCTION: Component of the cleavage factor Im (CFIm) complex that functions as an activator of the pre-mRNA 3'-end cleavage and polyadenylation processing required for the maturation of pre-mRNA into functional mRNAs (PubMed:8626397, PubMed:17024186, PubMed:29276085). CFIm contributes to the recruitment of multiprotein complexes on specific sequences on the pre-mRNA 3'-end, so called cleavage and…	Cleavage and polyadenylation specificity factor subunit 7 OS=Homo sapiens OX=9606 GN=CPSF7 PE=1 SV=1	33	15	15	25	471	52	8	0.862796	0.837858	0.854243	1.98096	0.857404	0.865129	0.851632	1.2345	0.689861	0.363051	PF00076(RNA recognition motif. (a.k.a. RRM, RBD, or RNP domain))
Q15025	TNFAIP3-interacting protein 1	TNIP1	FUNCTION: Inhibits NF-kappa-B activation and TNF-induced NF-kappa-B-dependent gene expression by regulating A20/TNFAIP3-mediated deubiquitination of IKBKG; proposed to link A20/TNFAIP3 to ubiquitinated IKBKG. Involved in regulation of EGF-induced ERK1/ERK2 signaling pathway; blocks MAPK3/MAPK1 nuclear translocation and MAPK1-dependent transcription. Increases cell surface CD4(T4) antigen expressi…	TNFAIP3-interacting protein 1 OS=Homo sapiens OX=9606 GN=TNIP1 PE=1 SV=2	2	1	1	1	636	71.8	6.62	0.858127	0.750001	0.930221	1.8458	0.916329	0.908012	0.846116	1.22338	0.691622	0.297952
Q8IVF7	Formin-like protein 3	FMNL3	FUNCTION: Plays a role in the regulation of cell morphology and cytoskeletal organization. Required in the control of cell shape and migration. Required for developmental angiogenesis (By similarity). In this process, required for microtubule reorganization and for efficient endothelial cell elongation. In quiescent endothelial cells, triggers rearrangement of the actin cytoskeleton, but does not…	Formin-like protein 3 OS=Homo sapiens OX=9606 GN=FMNL3 PE=1 SV=3	3	1	3	4	1028	117.1	6.65	0.760691	0.926721	0.817429	1.62451	1.01039	0.98649	0.834947	1.20713	0.69168	0.157605	PF06371(Diaphanous GTPase-binding Domain);PF02181(Formin Homology 2 Domain);PF06367(Diaphanous FH3 Domain)
P49247	Ribose-5-phosphate isomerase	RPIA		Ribose-5-phosphate isomerase OS=Homo sapiens OX=9606 GN=RPIA PE=1 SV=3	20	5	5	5	311	33.2	8.54	0.856675	0.816243	0.855945	1.74352	0.93761	0.971065	0.842955	1.2174	0.692423	0.228461	PF06026(Ribose 5-phosphate isomerase A (phosphoriboisomerase A))
A2AJT9	BCLAF1 and THRAP3 family member 3	BCLAF3		BCLAF1 and THRAP3 family member 3 OS=Homo sapiens OX=9606 GN=BCLAF3 PE=1 SV=1	5	3	3	3	711	83.8	9.7	0.769306	0.90232	0.850661	1.73707	0.947091	0.956594	0.840762	1.21358	0.692792	0.231628	PF15440(THRAP3/BCLAF1 family)
P58004	Sestrin-2	SESN2	FUNCTION: Functions as an intracellular leucine sensor that negatively regulates the TORC1 signaling pathway through the GATOR complex. In absence of leucine, binds the GATOR subcomplex GATOR2 and prevents TORC1 signaling (PubMed:18692468, PubMed:25263562, PubMed:25457612, PubMed:26449471, PubMed:26612684, PubMed:26586190). Binding of leucine to SESN2 disrupts its interaction with GATOR2 thereby …	Sestrin-2 OS=Homo sapiens OX=9606 GN=SESN2 PE=1 SV=1	6	2	2	2	480	54.5	5.9	0.793107	0.88311	0.854692	1.78244	0.913575	0.955615	0.843636	1.21721	0.69309	0.258877	PF04636(PA26 p53-induced protein (sestrin))
Q9P2J9	[Pyruvate dehydrogenase [acetyl-transferring]]-phosphatase 2, mitochondrial	PDP2	FUNCTION: Catalyzes the dephosphorylation and concomitant reactivation of the alpha subunit of the E1 component of the pyruvate dehydrogenase complex. {ECO:0000250}.	[Pyruvate dehydrogenase [acetyl-transferring]]-phosphatase 2, mitochondrial OS=Homo sapiens OX=9606 GN=PDP2 PE=2 SV=2	2	1	1	1	529	59.9	6.07	0.880841	0.815226	0.852128	1.85069	0.898313	0.923674	0.849399	1.22422	0.693826	0.2984	PF00481(Protein phosphatase 2C)
P19419	ETS domain-containing protein Elk-1	ELK1	FUNCTION: Transcription factor that binds to purine-rich DNA sequences. Forms a ternary complex with SRF and the ETS and SRF motifs of the serum response element (SRE) on the promoter region of immediate early genes such as FOS and IER2. Induces target gene transcription upon JNK-signaling pathway stimulation (By similarity). {ECO:0000250|UniProtKB:A4GTP4, ECO:0000269|PubMed:1630903, ECO:0000269|…	ETS domain-containing protein Elk-1 OS=Homo sapiens OX=9606 GN=ELK1 PE=1 SV=2	7	3	3	3	428	44.9	6.89	0.753879	0.779019	1.01298	1.93118	0.85486	0.880931	0.848626	1.22232	0.694273	0.362591	PF00178(Ets-domain)
Q9UQ53	Alpha-1,3-mannosyl-glycoprotein 4-beta-N-acetylglucosaminyltransferase B	MGAT4B	FUNCTION: Glycosyltransferase that participates in the transfer of N-acetylglucosamine (GlcNAc) to the core mannose residues of N-linked glycans. Catalyzes the formation of the GlcNAcbeta1-4 branch on the GlcNAcbeta1-2Manalpha1-3 arm of the core structure of N-linked glycans. Essential for the production of tri- and tetra-antennary N-linked sugar chains. Has lower affinities for donors or accepto…	Alpha-1,3-mannosyl-glycoprotein 4-beta-N-acetylglucosaminyltransferase B OS=Homo sapiens OX=9606 GN=MGAT4B PE=1 SV=1	3	1	1	1	548	63.2	7.87	0.737588	0.939224	0.874121	1.9476	0.860845	0.86512	0.850311	1.22452	0.694402	0.364835	PF04666(N-Acetylglucosaminyltransferase-IV (GnT-IV) conserved region)
Q58EX2	Protein sidekick-2	SDK2	FUNCTION: Adhesion molecule that promotes lamina-specific synaptic connections in the retina and is specifically required for the formation of neuronal circuits that detect motion. Acts by promoting formation of synapses between two specific retinal cell types: the retinal ganglion cells W3B-RGCs and the excitatory amacrine cells VG3-ACs. Formation of synapses between these two cells plays a key …	Protein sidekick-2 OS=Homo sapiens OX=9606 GN=SDK2 PE=1 SV=3	0	1	1	1	2172	239.2	7.06	0.851163	0.864443	0.835726	1.87325	0.874514	0.9255	0.850444	1.22442	0.694568	0.313775	PF00041(Fibronectin type III domain);PF13927(Immunoglobulin domain);PF07679(Immunoglobulin I-set domain)
Q8IWF6	Protein DENND6A	DENND6A	FUNCTION: Guanine nucleotide exchange factor (GEF) for RAB14. Component of an endocytic recycling pathway that is required for the control of ADAM10 transport, shedding of N-cadherin/CDH2 by ADAM9 or ADAM10 and regulation of cell-cell junctions. Required for RAB14 recruitment to recycling endosomes. {ECO:0000269|PubMed:22595670}.	Protein DENND6A OS=Homo sapiens OX=9606 GN=DENND6A PE=1 SV=1	4	2	2	3	608	69.5	8.27	0.902096	0.830926	0.866446	2.21269	0.746004	0.783861	0.866489	1.24752	0.69457	0.474434	PF09794(Transport protein Avl9);PF08616(Stabilization of polarity axis)
O14503	Class E basic helix-loop-helix protein 40	BHLHE40	FUNCTION: Transcriptional repressor involved in the regulation of the circadian rhythm by negatively regulating the activity of the clock genes and clock-controlled genes (PubMed:12397359, PubMed:18411297). Acts as the negative limb of a novel autoregulatory feedback loop (DEC loop) which differs from the one formed by the PER and CRY transcriptional repressors (PER/CRY loop) (PubMed:14672706). B…	Class E basic helix-loop-helix protein 40 OS=Homo sapiens OX=9606 GN=BHLHE40 PE=1 SV=1	2	1	1	1	412	45.5	8.1	0.850027	0.832073	0.877303	1.93151	0.876494	0.872313	0.853134	1.22677	0.695429	0.349062	PF07527(Hairy Orange);PF00010(Helix-loop-helix DNA-binding domain)
Q9NXH8	Torsin-4A	TOR4A		Torsin-4A OS=Homo sapiens OX=9606 GN=TOR4A PE=1 SV=2	8	3	3	3	423	46.9	9.94	0.770284	0.917112	0.839847	1.71337	0.932825	0.984483	0.842414	1.21023	0.696079	0.223483	PF06309(Torsin)
P63313	Thymosin beta-10	TMSB10	FUNCTION: Plays an important role in the organization of the cytoskeleton. Binds to and sequesters actin monomers (G actin) and therefore inhibits actin polymerization (By similarity). {ECO:0000250}.	Thymosin beta-10 OS=Homo sapiens OX=9606 GN=TMSB10 PE=1 SV=2	66	4	4	8	44	5	5.36	0.79143	0.837092	0.87982	1.57304	1.03735	0.992897	0.836114	1.20109	0.696127	0.124404	PF01290(Thymosin beta-4 family)
O75113	NEDD4-binding protein 1	N4BP1	FUNCTION: Inhibitor of the E3 ubiquitin-protein ligase ITCH. Acts by interacting with the second WW domain of ITCH, leading to compete with ITCH's substrates and impairing ubiquitination of substrates (By similarity). {ECO:0000250}.	NEDD4-binding protein 1 OS=Homo sapiens OX=9606 GN=N4BP1 PE=1 SV=4	4	4	4	5	896	100.3	5.36	0.82659	0.827211	0.885481	1.78074	0.919175	0.947392	0.846427	1.21577	0.696207	0.262268	PF11977(Zc3h12a-like Ribonuclease NYN domain)
Q9H7E9	UPF0488 protein C8orf33	C8orf33		UPF0488 protein C8orf33 OS=Homo sapiens OX=9606 GN=C8orf33 PE=1 SV=1	8	2	2	3	229	25	9.95	0.75468	0.885837	0.899229	1.8139	0.887294	0.943042	0.846582	1.21475	0.696921	0.291887	PF15393(Domain of unknown function (DUF4615))
Q86SX3	Tubulin epsilon and delta complex protein 1	TEDC1	FUNCTION: Acts as a positive regulator of ciliary hedgehog signaling. Required for centriole stability (By similarity). May play a role in counteracting perturbation of actin filaments, such as after treatment with the actin depolymerizing microbial metabolite Chivosazole F (PubMed:28796488). {ECO:0000250|UniProtKB:Q3UK37, ECO:0000269|PubMed:28796488}.	Tubulin epsilon and delta complex protein 1 OS=Homo sapiens OX=9606 GN=TEDC1 PE=1 SV=2	2	1	1	1	495	54.2	8.05	0.696901	1.00207	0.8271	1.72062	0.964772	0.935291	0.842023	1.20689	0.697677	0.250561	PF14971(Domain of unknown function (DUF4510));PF14970(Domain of unknown function (DUF4509))
Q15329	Transcription factor E2F5	E2F5	FUNCTION: Transcriptional activator that binds to E2F sites, these sites are present in the promoter of many genes whose products are involved in cell proliferation. May mediate growth factor-initiated signal transduction. It is likely involved in the early responses of resting cells to growth factor stimulation. Specifically required for multiciliate cell differentiation: together with MCIDAS an…	Transcription factor E2F5 OS=Homo sapiens OX=9606 GN=E2F5 PE=1 SV=1	5	1	2	2	346	37.6	5.1	0.714231	0.916459	0.868842	1.50598	1.01685	1.0562	0.833177	1.19301	0.698382	0.0993761	PF02319(E2F/DP family winged-helix DNA-binding domain);PF16421(E2F transcription factor CC-MB domain)
Q7LBR1	Charged multivesicular body protein 1b	CHMP1B	FUNCTION: Probable peripherally associated component of the endosomal sorting required for transport complex III (ESCRT-III) which is involved in multivesicular bodies (MVBs) formation and sorting of endosomal cargo proteins into MVBs. MVBs contain intraluminal vesicles (ILVs) that are generated by invagination and scission from the limiting membrane of the endosome and mostly are delivered to ly…	Charged multivesicular body protein 1b OS=Homo sapiens OX=9606 GN=CHMP1B PE=1 SV=1	12	3	3	4	199	22.1	8.1	0.839891	0.772952	0.921314	1.70338	0.954317	0.969931	0.844719	1.20921	0.698572	0.219833	PF03357(Snf7)
Q96SB8	Structural maintenance of chromosomes protein 6	SMC6	FUNCTION: Core component of the SMC5-SMC6 complex, a complex involved in DNA double-strand breaks by homologous recombination. The complex may promote sister chromatid homologous recombination by recruiting the SMC1-SMC3 cohesin complex to double-strand breaks. The complex is required for telomere maintenance via recombination in ALT (alternative lengthening of telomeres) cell lines and mediates …	Structural maintenance of chromosomes protein 6 OS=Homo sapiens OX=9606 GN=SMC6 PE=1 SV=2	15	16	16	23	1091	126.2	6.99	0.858138	0.910408	0.756375	1.58625	1.03764	0.988574	0.84164	1.20415	0.698947	0.139324	PF13476(AAA domain)
Q6UVJ0	Spindle assembly abnormal protein 6 homolog	SASS6	FUNCTION: Central scaffolding component of the centrioles ensuring their 9-fold symmetry. Required for centrosome biogenesis and duplication: required both for mother-centriole-dependent centriole duplication and deuterosome-dependent centriole amplification in multiciliated cells. Overexpression results in excess foci-bearing centriolar markers. Required for the recruitment of STIL to the procen…	Spindle assembly abnormal protein 6 homolog OS=Homo sapiens OX=9606 GN=SASS6 PE=1 SV=1	2	1	1	1	657	74.4	7.55	0.748968	0.859279	0.908396	1.60756	0.978404	1.0128	0.838881	1.19959	0.699308	0.160372	PF16531(Centriolar protein SAS N-terminal)
Q8NBZ7	UDP-glucuronic acid decarboxylase 1	UXS1	FUNCTION: Catalyzes the NAD-dependent decarboxylation of UDP-glucuronic acid to UDP-xylose. Necessary for the biosynthesis of the core tetrasaccharide in glycosaminoglycan biosynthesis.	UDP-glucuronic acid decarboxylase 1 OS=Homo sapiens OX=9606 GN=UXS1 PE=1 SV=1	10	3	3	4	420	47.5	8.94	0.822919	0.977787	0.726526	1.61145	1.03195	0.970469	0.842411	1.20462	0.699314	0.170261	PF11803(UDP-glucuronate decarboxylase N-terminal);PF16363(GDP-mannose 4,6 dehydratase)
P04216	Thy-1 membrane glycoprotein	THY1	FUNCTION: May play a role in cell-cell or cell-ligand interactions during synaptogenesis and other events in the brain.	Thy-1 membrane glycoprotein OS=Homo sapiens OX=9606 GN=THY1 PE=1 SV=2	6	1	1	1	161	17.9	8.73	0.951213	0.815521	0.776242	1.65091	0.915341	1.06863	0.847659	1.21163	0.699603	0.189072	PF00047(Immunoglobulin domain)
Q6P0Q8	Microtubule-associated serine/threonine-protein kinase 2	MAST2	FUNCTION: Appears to link the dystrophin/utrophin network with microtubule filaments via the syntrophins. Phosphorylation of DMD or UTRN may modulate their affinities for associated proteins. Functions in a multi-protein complex in spermatid maturation. Regulates lipopolysaccharide-induced IL-12 synthesis in macrophages by forming a complex with TRAF6, resulting in the inhibition of TRAF6 NF-kapp…	Microtubule-associated serine/threonine-protein kinase 2 OS=Homo sapiens OX=9606 GN=MAST2 PE=1 SV=2	1	1	1	1	1798	196.3	8.16	0.79233	0.894792	0.860368	1.79634	0.917481	0.9265	0.849163	1.21344	0.699799	0.281679	PF08926(Domain of unknown function (DUF1908));PF00595(PDZ domain (Also known as DHR or GLGF));PF00069(Protein kinase domain)
Q9H9S3	Protein transport protein Sec61 subunit alpha isoform 2	SEC61A2	FUNCTION: Appears to play a crucial role in the insertion of secretory and membrane polypeptides into the ER. It is required for assembly of membrane and secretory proteins. Found to be tightly associated with membrane-bound ribosomes, either directly or through adaptor proteins (By similarity). {ECO:0000250}.	Protein transport protein Sec61 subunit alpha isoform 2 OS=Homo sapiens OX=9606 GN=SEC61A2 PE=2 SV=3	11	2	6	10	476	52.2	8.06	0.829661	0.805495	0.905057	1.70246	0.917075	1.00299	0.846737	1.20751	0.701228	0.223259	PF10559(Plug domain of Sec61p);PF00344(SecY translocase)
P42336	Phosphatidylinositol 4,5-bisphosphate 3-kinase catalytic subunit alpha isoform	PIK3CA	FUNCTION: Phosphoinositide-3-kinase (PI3K) that phosphorylates PtdIns (Phosphatidylinositol), PtdIns4P (Phosphatidylinositol 4-phosphate) and PtdIns(4,5)P2 (Phosphatidylinositol 4,5-bisphosphate) to generate phosphatidylinositol 3,4,5-trisphosphate (PIP3). PIP3 plays a key role by recruiting PH domain-containing proteins to the membrane, including AKT1 and PDPK1, activating signaling cascades inv…	Phosphatidylinositol 4,5-bisphosphate 3-kinase catalytic subunit alpha isoform OS=Homo sapiens OX=9606 GN=PIK3CA PE=1 SV=2	1	1	1	1	1068	124.2	7.23	0.637046	1.10455	0.799264	1.79351	0.935686	0.892261	0.846953	1.20715	0.701613	0.3284	PF02192(PI3-kinase family, p85-binding domain);PF00794(PI3-kinase family, ras-binding domain);PF00613(Phosphoinositide 3-kinase family, accessory domain (PIK domain));PF00792(Phosphoinositide 3-kinase C2);PF00454(Phosphatidylinositol 3- and 4-kinase)
Q16626	Male-enhanced antigen 1	MEA1	FUNCTION: May play an important role in spermatogenesis and/or testis development.	Male-enhanced antigen 1 OS=Homo sapiens OX=9606 GN=MEA1 PE=1 SV=2	7	1	1	2	185	19.9	4.22	0.744573	0.868132	0.881088	1.39631	1.13776	1.01786	0.831264	1.18398	0.702096	0.0422555	PF06910(Male enhanced antigen 1 (MEA1))
O60308	Centrosomal protein of 104 kDa	CEP104	FUNCTION: Required for ciliogenesis and for structural integrity at the ciliary tip. {ECO:0000269|PubMed:23970417}.	Centrosomal protein of 104 kDa OS=Homo sapiens OX=9606 GN=CEP104 PE=1 SV=1	1	1	1	1	925	104.4	7.62	0.942722	0.746512	0.889634	1.91202	0.909115	0.850439	0.859623	1.22386	0.702388	0.356112
O14893	Gem-associated protein 2	GEMIN2	FUNCTION: The SMN complex plays a catalyst role in the assembly of small nuclear ribonucleoproteins (snRNPs), the building blocks of the spliceosome. Thereby, plays an important role in the splicing of cellular pre-mRNAs. Most spliceosomal snRNPs contain a common set of Sm proteins SNRPB, SNRPD1, SNRPD2, SNRPD3, SNRPE, SNRPF and SNRPG that assemble in a heptameric protein ring on the Sm site of t…	Gem-associated protein 2 OS=Homo sapiens OX=9606 GN=GEMIN2 PE=1 SV=1	3	1	1	1	280	31.6	5.58	0.780148	0.820998	0.915877	1.53811	1.02323	1.0199	0.839008	1.19375	0.702836	0.115286	PF04938(Survival motor neuron (SMN) interacting protein 1 (SIP1))
O43156	TELO2-interacting protein 1 homolog	TTI1	FUNCTION: Regulator of the DNA damage response (DDR). Part of the TTT complex that is required to stabilize protein levels of the phosphatidylinositol 3-kinase-related protein kinase (PIKK) family proteins. The TTT complex is involved in the cellular resistance to DNA damage stresses, like ionizing radiation (IR), ultraviolet (UV) and mitomycin C (MMC). Together with the TTT complex and HSP90 may…	TELO2-interacting protein 1 homolog OS=Homo sapiens OX=9606 GN=TTI1 PE=1 SV=3	2	2	2	2	1089	122	5.97	0.869028	0.77952	0.904995	1.74651	0.926156	0.957691	0.851181	1.21012	0.703386	0.255842
Q3MII6	TBC1 domain family member 25	TBC1D25	FUNCTION: Acts as a GTPase-activating protein specific for RAB33B. Involved in the regulation of autophagosome maturation, the process in which autophagosomes fuse with endosomes and lysosomes. {ECO:0000269|PubMed:21383079}.	TBC1 domain family member 25 OS=Homo sapiens OX=9606 GN=TBC1D25 PE=1 SV=2	1	1	1	1	688	76.3	6.16	0.80073	0.82353	0.923997	1.74958	0.946172	0.926211	0.849419	1.20732	0.703556	0.261265	PF00566(Rab-GTPase-TBC domain)
P49754	Vacuolar protein sorting-associated protein 41 homolog	VPS41	FUNCTION: Plays a role in vesicle-mediated protein trafficking to lysosomal compartments including the endocytic membrane transport and autophagic pathways. Believed to act in part as a core component of the putative HOPS endosomal tethering complex is proposed to be involved in the Rab5-to-Rab7 endosome conversion probably implicating MON1A/B, and via binding SNAREs and SNARE complexes to mediat…	Vacuolar protein sorting-associated protein 41 homolog OS=Homo sapiens OX=9606 GN=VPS41 PE=1 SV=3	2	2	2	2	854	98.5	5.85	0.84241	0.843633	0.858559	1.66848	0.969928	0.973641	0.848201	1.20402	0.704476	0.200343	PF00637(Region in Clathrin and VPS)
O60658	High affinity cAMP-specific and IBMX-insensitive 3',5'-cyclic phosphodiesterase 8A	PDE8A	FUNCTION: Hydrolyzes the second messenger cAMP, which is a key regulator of many important physiological processes (PubMed:18983167). May be involved in maintaining basal levels of the cyclic nucleotide and/or in the cAMP regulation of germ cell development (PubMed:18983167). Binding to RAF1 reduces RAF1 'Ser-259' inhibitory-phosphorylation and stimulates RAF1-dependent EGF-activated ERK-signalin…	High affinity cAMP-specific and IBMX-insensitive 3',5'-cyclic phosphodiesterase 8A OS=Homo sapiens OX=9606 GN=PDE8A PE=1 SV=2	2	1	1	1	829	93.2	6.11	0.626398	1.12518	0.805608	1.87464	0.919273	0.83535	0.852394	1.20976	0.7046	0.381622	PF00233(3'5'-cyclic nucleotide phosphodiesterase);PF00989(PAS fold)
P06454	Prothymosin alpha	PTMA	FUNCTION: Prothymosin alpha may mediate immune function by conferring resistance to certain opportunistic infections.	Prothymosin alpha OS=Homo sapiens OX=9606 GN=PTMA PE=1 SV=2	23	6	6	20	111	12.2	3.78	0.678607	0.948385	0.874001	1.43532	1.05417	1.05932	0.833664	1.18294	0.70474	0.0799227	PF03247(Prothymosin/parathymosin family)
Q9C0B9	Zinc finger CCHC domain-containing protein 2	ZCCHC2		Zinc finger CCHC domain-containing protein 2 OS=Homo sapiens OX=9606 GN=ZCCHC2 PE=1 SV=6	1	1	1	1	1178	125.9	7.01	0.857388	0.801101	0.89485	1.71911	0.939642	0.961803	0.851113	1.20685	0.705233	0.239508	PF00098(Zinc knuckle)
P01344	Insulin-like growth factor II	IGF2	FUNCTION: The insulin-like growth factors possess growth-promoting activity. Major fetal growth hormone in mammals. Plays a key role in regulating fetoplacental development. IGF-II is influenced by placental lactogen. Also involved in tissue differentiation. Positively regulates myogenic transcription factor MYOD1 function by facilitating the recruitment of transcriptional coactivators, thereby c…	Insulin-like growth factor II OS=Homo sapiens OX=9606 GN=IGF2 PE=1 SV=1	5	1	1	1	180	20.1	9.32	0.759198	0.805595	0.982475	1.74799	0.981621	0.880291	0.849089	1.2033	0.705634	0.277787	PF08365(Insulin-like growth factor II E-peptide);PF00049(Insulin/IGF/Relaxin family)
P29374	AT-rich interactive domain-containing protein 4A	ARID4A	FUNCTION: DNA-binding protein which modulates activity of several transcription factors including RB1 (retinoblastoma-associated protein) and AR (androgen receptor) (By similarity). May function as part of an mSin3A repressor complex (PubMed:14581478). Has no intrinsic transcriptional activity (By similarity). Plays a role in the regulation of epigenetic modifications at the PWS/AS imprinting cen…	AT-rich interactive domain-containing protein 4A OS=Homo sapiens OX=9606 GN=ARID4A PE=1 SV=3	2	2	3	4	1257	142.7	5.1	0.804589	0.882447	0.862326	1.70613	0.950401	0.956205	0.849787	1.20425	0.705659	0.232334	PF11717(RNA binding activity-knot of a chromodomain);PF01388(ARID/BRIGHT DNA binding domain);PF08169(RBB1NT (NUC162) domain)
Q99447	Ethanolamine-phosphate cytidylyltransferase	PCYT2	FUNCTION: Plays an important role in the biosynthesis of the phospholipid phosphatidylethanolamine. Catalyzes the formation of CDP-ethanolamine.	Ethanolamine-phosphate cytidylyltransferase OS=Homo sapiens OX=9606 GN=PCYT2 PE=1 SV=1	20	7	7	11	389	43.8	6.92	0.86676	0.799296	0.890538	1.72876	0.960534	0.932452	0.852198	1.20725	0.705902	0.247308	PF01467(Cytidylyltransferase-like)
Q9BZD4	Kinetochore protein Nuf2	NUF2	FUNCTION: Acts as a component of the essential kinetochore-associated NDC80 complex, which is required for chromosome segregation and spindle checkpoint activity (PubMed:12438418, PubMed:14654001, PubMed:15062103, PubMed:15235793, PubMed:15239953, PubMed:15548592, PubMed:17535814). Required for kinetochore integrity and the organization of stable microtubule binding sites in the outer plate of th…	Kinetochore protein Nuf2 OS=Homo sapiens OX=9606 GN=NUF2 PE=1 SV=2	5	2	2	3	464	54.3	8.27	0.819769	0.809272	0.902354	1.56364	1.00582	1.01504	0.843798	1.19484	0.706204	0.133336	PF03800(Nuf2 family)
Q9HAN9	Nicotinamide/nicotinic acid mononucleotide adenylyltransferase 1	NMNAT1	FUNCTION: Catalyzes the formation of NAD(+) from nicotinamide mononucleotide (NMN) and ATP (PubMed:17402747). Can also use the deamidated form; nicotinic acid mononucleotide (NaMN) as substrate with the same efficiency (PubMed:17402747). Can use triazofurin monophosphate (TrMP) as substrate (PubMed:17402747). Also catalyzes the reverse reaction, i.e. the pyrophosphorolytic cleavage of NAD(+) (Pub…	Nicotinamide/nicotinic acid mononucleotide adenylyltransferase 1 OS=Homo sapiens OX=9606 GN=NMNAT1 PE=1 SV=1	27	6	6	9	279	31.9	8.87	0.861797	0.859319	0.848875	1.81059	0.875127	0.953253	0.856664	1.21299	0.70624	0.300186	PF01467(Cytidylyltransferase-like)
Q9H6H4	Receptor expression-enhancing protein 4	REEP4	FUNCTION: Microtubule-binding protein required to ensure proper cell division and nuclear envelope reassembly by sequestering the endoplasmic reticulum away from chromosomes during mitosis. Probably acts by clearing the endoplasmic reticulum membrane from metaphase chromosomes. {ECO:0000269|PubMed:23911198}.	Receptor expression-enhancing protein 4 OS=Homo sapiens OX=9606 GN=REEP4 PE=1 SV=1	12	2	2	3	257	29.4	9.73	0.860129	0.906599	0.798806	1.76312	0.931244	0.935605	0.855178	1.20999	0.706764	0.271392	PF03134(TB2/DP1, HVA22 family)
O96007	Molybdopterin synthase catalytic subunit	MOCS2	FUNCTION: Catalytic subunit of the molybdopterin synthase complex, a complex that catalyzes the conversion of precursor Z into molybdopterin. Acts by mediating the incorporation of 2 sulfur atoms from thiocarboxylated MOCS2A into precursor Z to generate a dithiolene group. {ECO:0000255|HAMAP-Rule:MF_03052, ECO:0000269|PubMed:12732628, ECO:0000269|PubMed:15073332}.	Molybdopterin synthase catalytic subunit OS=Homo sapiens OX=9606 GN=MOCS2 PE=1 SV=1	13	2	2	3	188	20.9	5.44	0.845537	0.833758	0.852585	1.53047	1.02485	1.02613	0.84396	1.19381	0.706944	0.106343	PF02391(MoaE protein)
P32019	Type II inositol 1,4,5-trisphosphate 5-phosphatase	INPP5B	FUNCTION: Hydrolyzes phosphatidylinositol 4,5-bisphosphate (PtIns(4,5)P2) and the signaling molecule phosphatidylinositol 1,4,5-trisphosphate (PtIns(1,4,5)P3), and thereby modulates cellular signaling events. {ECO:0000269|PubMed:7721860}.	Type II inositol 1,4,5-trisphosphate 5-phosphatase OS=Homo sapiens OX=9606 GN=INPP5B PE=1 SV=4	5	6	6	8	993	112.8	5.57	0.809346	0.845548	0.886187	1.62459	0.975786	0.993881	0.847027	1.19809	0.706983	0.176997	PF16776(Type II inositol 1,4,5-trisphosphate 5-phosphatase PH domain);PF03372(Endonuclease/Exonuclease/phosphatase family);PF00620(RhoGAP domain)
P25787	Proteasome subunit alpha type-2	PSMA2	FUNCTION: Component of the 20S core proteasome complex involved in the proteolytic degradation of most intracellular proteins. This complex plays numerous essential roles within the cell by associating with different regulatory particles. Associated with two 19S regulatory particles, forms the 26S proteasome and thus participates in the ATP-dependent degradation of ubiquitinated proteins. The 26S…	Proteasome subunit alpha type-2 OS=Homo sapiens OX=9606 GN=PSMA2 PE=1 SV=2	28	6	6	9	234	25.9	7.43	0.87343	0.81748	0.874024	1.7393	0.898767	0.983782	0.854978	1.20728	0.708183	0.258655	PF10584(Proteasome subunit A N-terminal signature);PF00227(Proteasome subunit)
P53602	Diphosphomevalonate decarboxylase	MVD	FUNCTION: Catalyzes the ATP dependent decarboxylation of (R)-5-diphosphomevalonate to form isopentenyl diphosphate (IPP). Functions in the mevalonate (MVA) pathway leading to isopentenyl diphosphate (IPP), a key precursor for the biosynthesis of isoprenoids and sterol synthesis. {ECO:0000269|PubMed:18823933, ECO:0000269|PubMed:8626466, ECO:0000269|PubMed:9392419}.	Diphosphomevalonate decarboxylase OS=Homo sapiens OX=9606 GN=MVD PE=1 SV=1	6	2	2	2	400	43.4	7.23	0.788355	0.902434	0.864084	1.71047	0.952569	0.943016	0.851625	1.20202	0.708496	0.243592	PF00288(GHMP kinases N terminal domain)
O75420	GRB10-interacting GYF protein 1	GIGYF1	FUNCTION: May act cooperatively with GRB10 to regulate tyrosine kinase receptor signaling. May increase IGF1 receptor phosphorylation under IGF1 stimulation as well as phosphorylation of IRS1 and SHC1 (By similarity). {ECO:0000250, ECO:0000269|PubMed:12771153}.	GRB10-interacting GYF protein 1 OS=Homo sapiens OX=9606 GN=GIGYF1 PE=1 SV=2	1	1	1	1	1035	114.5	5.39	0.777816	0.925994	0.817382	1.4534	1.06776	1.03584	0.840397	1.18567	0.708796	0.0709449	PF02213(GYF domain)
Q9GZP4	PITH domain-containing protein 1	PITHD1	FUNCTION: Promotes megakaryocyte differentiation by up-regulating RUNX1 expression (PubMed:25134913). Regulates RUNX1 expression by activating the proximal promoter of the RUNX1 gene and by enhancing the translation activity of an internal ribosome entry site (IRES) element in the RUNX1 gene (PubMed:25134913). {ECO:0000269|PubMed:25134913}.	PITH domain-containing protein 1 OS=Homo sapiens OX=9606 GN=PITHD1 PE=1 SV=1	5	1	1	1	211	24.2	5.74	0.799271	0.829104	0.893981	1.46462	1.06461	1.02883	0.840785	1.18602	0.708913	0.0724886	PF06201(PITH domain)
Q9NX55	Huntingtin-interacting protein K	HYPK	FUNCTION: Has a chaperone-like activity preventing polyglutamine (polyQ) aggregation of HTT (PubMed:17947297). Protects against HTT polyQ-mediated apoptosis in Neuro2a neuronal cells (PubMed:17947297). Regulator of the N-terminal acetyltransferase NAA10-NAA15 complex (PubMed:20154145, PubMed:29754825). Has been in one study shown to be required for optimal NAA10-NAA15 complex-mediated N-terminal …	Huntingtin-interacting protein K OS=Homo sapiens OX=9606 GN=HYPK PE=1 SV=2	40	4	4	6	129	14.7	4.93	0.815221	0.838916	0.88177	1.54609	1.00742	1.02228	0.845303	1.19193	0.709188	0.123643
O94766	Galactosylgalactosylxylosylprotein 3-beta-glucuronosyltransferase 3	B3GAT3	FUNCTION: Glycosaminoglycans biosynthesis (PubMed:25893793). Involved in forming the linkage tetrasaccharide present in heparan sulfate and chondroitin sulfate. Transfers a glucuronic acid moiety from the uridine diphosphate-glucuronic acid (UDP-GlcUA) to the common linkage region trisaccharide Gal-beta-1,3-Gal-beta-1,4-Xyl covalently bound to a Ser residue at the glycosaminylglycan attachment si…	Galactosylgalactosylxylosylprotein 3-beta-glucuronosyltransferase 3 OS=Homo sapiens OX=9606 GN=B3GAT3 PE=1 SV=2	11	4	4	5	335	37.1	8.27	0.862406	0.859571	0.845501	1.73632	0.882618	1.00028	0.855826	1.20641	0.709401	0.259695	PF03360(Glycosyltransferase family 43)
P42574	Caspase-3	CASP3	FUNCTION: Involved in the activation cascade of caspases responsible for apoptosis execution. At the onset of apoptosis it proteolytically cleaves poly(ADP-ribose) polymerase (PARP) at a '216-Asp-|-Gly-217' bond. Cleaves and activates sterol regulatory element binding proteins (SREBPs) between the basic helix-loop-helix leucine zipper domain and the membrane attachment domain. Cleaves and activat…	Caspase-3 OS=Homo sapiens OX=9606 GN=CASP3 PE=1 SV=2	10	2	2	4	277	31.6	6.54	0.821316	0.843517	0.890693	1.67975	0.960736	0.959609	0.851842	1.20003	0.709849	0.221606	PF00656(Caspase domain)
Q7Z403	Transmembrane channel-like protein 6	TMC6	FUNCTION: Probable ion channel. {ECO:0000250}.	Transmembrane channel-like protein 6 OS=Homo sapiens OX=9606 GN=TMC6 PE=1 SV=2	1	1	1	1	805	90	8.66	0.757756	0.998448	0.813296	1.78517	0.883281	0.94715	0.8565	1.2052	0.71067	0.309079	PF07810(TMC domain)
Q2LD37	Transmembrane protein KIAA1109	KIAA1109	FUNCTION: Plays a role in endosomal trafficking and endosome recycling. Also involved in the actin cytoskeleton and cilia structural dynamics (PubMed:30906834). Acts as regulator of phagocytosis (PubMed:31540829). {ECO:0000269|PubMed:30906834, ECO:0000269|PubMed:31540829}.	Transmembrane protein KIAA1109 OS=Homo sapiens OX=9606 GN=KIAA1109 PE=1 SV=2	1	3	3	3	5005	555.1	6.58	0.866566	0.854213	0.860636	1.81894	0.924931	0.885728	0.860471	1.20987	0.711212	0.315536	PF10479(Fragile site-associated protein C-terminus)
Q7Z7M9	Polypeptide N-acetylgalactosaminyltransferase 5	GALNT5	FUNCTION: Catalyzes the initial reaction in O-linked oligosaccharide biosynthesis, the transfer of an N-acetyl-D-galactosamine residue to a serine or threonine residue on the protein receptor. Has activity toward EA2 peptide substrate, but has a weak activity toward Muc2 or Muc1b substrates (By similarity). {ECO:0000250}.	Polypeptide N-acetylgalactosaminyltransferase 5 OS=Homo sapiens OX=9606 GN=GALNT5 PE=1 SV=1	1	1	1	1	940	106.2	9.47	0.774472	0.935747	0.844971	1.66857	0.948869	0.974839	0.85173	1.19743	0.7113	0.223608	PF00535(Glycosyl transferase family 2);PF00652(Ricin-type beta-trefoil lectin domain)
P68871	Hemoglobin subunit beta	HBB	FUNCTION: Involved in oxygen transport from the lung to the various peripheral tissues. {ECO:0000269|PubMed:28066926}.; FUNCTION: LVV-hemorphin-7 potentiates the activity of bradykinin, causing a decrease in blood pressure.; FUNCTION: [Spinorphin]: functions as an endogenous inhibitor of enkephalin-degrading enzymes such as DPP3, and as a selective antagonist of the P2RX3 receptor which is involv…	Hemoglobin subunit beta OS=Homo sapiens OX=9606 GN=HBB PE=1 SV=2	47	6	6	15	147	16	7.28	0.845659	0.883547	0.806922	1.47002	1.02109	1.0718	0.845376	1.18764	0.711814	0.0757921	PF00042(Globin)
O60936	Nucleolar protein 3	NOL3	FUNCTION: [Isoform 1]: May be involved in RNA splicing. {ECO:0000269|PubMed:10196175}.; FUNCTION: [Isoform 2]: Functions as an apoptosis repressor that blocks multiple modes of cell death. Inhibits extrinsic apoptotic pathways through two different ways. Firstly by interacting with FAS and FADD upon FAS activation blocking death-inducing signaling complex (DISC) assembly (By similarity). Secondly…	Nucleolar protein 3 OS=Homo sapiens OX=9606 GN=NOL3 PE=1 SV=2	27	4	4	5	208	22.6	4.18	0.753051	0.885323	0.902939	1.57957	0.990117	0.999434	0.847104	1.18971	0.712027	0.162853	PF00619(Caspase recruitment domain)
A6NKD9	Coiled-coil domain-containing protein 85C	CCDC85C	FUNCTION: May play a role in cell-cell adhesion and epithelium development through its interaction with proteins of the beta-catenin family (Probable). May play an important role in cortical development, especially in the maintenance of radial glia (By similarity). {ECO:0000250|UniProtKB:E9Q6B2, ECO:0000305|PubMed:25009281}.	Coiled-coil domain-containing protein 85C OS=Homo sapiens OX=9606 GN=CCDC85C PE=1 SV=1	5	2	2	2	419	45.2	6.96	0.860343	0.827069	0.88352	1.73348	0.949003	0.927606	0.856978	1.20336	0.712151	0.262217	PF10226(CCDC85 family)
Q5T1M5	FK506-binding protein 15	FKBP15	FUNCTION: May be involved in the cytoskeletal organization of neuronal growth cones. Seems to be inactive as a PPIase (By similarity). Involved in the transport of early endosomes at the level of transition between microfilament-based and microtubule-based movement. {ECO:0000250, ECO:0000269|PubMed:19121306}.	FK506-binding protein 15 OS=Homo sapiens OX=9606 GN=FKBP15 PE=1 SV=2	13	14	14	15	1219	133.5	5.2	0.814971	0.84751	0.894079	1.652	0.954026	0.983786	0.852187	1.1966	0.712171	0.207039	PF00254(FKBP-type peptidyl-prolyl cis-trans isomerase)
P01619	Immunoglobulin kappa variable 3-20	IGKV3-20	FUNCTION: V region of the variable domain of immunoglobulin light chains that participates in the antigen recognition (PubMed:24600447). Immunoglobulins, also known as antibodies, are membrane-bound or secreted glycoproteins produced by B lymphocytes. In the recognition phase of humoral immunity, the membrane-bound immunoglobulins serve as receptors which, upon binding of a specific antigen, trig…	Immunoglobulin kappa variable 3-20 OS=Homo sapiens OX=9606 GN=IGKV3-20 PE=1 SV=2	14	1	1	1	116	12.5	4.96	1.01163	0.813751	0.704503	1.28789	1.00642	1.25671	0.843295	1.18367	0.712439	0.0546758	PF07686(Immunoglobulin V-set domain)
Q8NEB9	Phosphatidylinositol 3-kinase catalytic subunit type 3	PIK3C3	FUNCTION: Catalytic subunit of the PI3K complex that mediates formation of phosphatidylinositol 3-phosphate; different complex forms are believed to play a role in multiple membrane trafficking pathways: PI3KC3-C1 is involved in initiation of autophagosomes and PI3KC3-C2 in maturation of autophagosomes and endocytosis. Involved in regulation of degradative endocytic trafficking and required for t…	Phosphatidylinositol 3-kinase catalytic subunit type 3 OS=Homo sapiens OX=9606 GN=PIK3C3 PE=1 SV=1	16	12	12	18	887	101.5	6.81	0.837794	0.891063	0.859587	1.85386	0.859597	0.917499	0.862814	1.21032	0.712882	0.341991	PF00792(Phosphoinositide 3-kinase C2);PF00454(Phosphatidylinositol 3- and 4-kinase);PF00613(Phosphoinositide 3-kinase family, accessory domain (PIK domain))
Q8NFA0	Ubiquitin carboxyl-terminal hydrolase 32	USP32		Ubiquitin carboxyl-terminal hydrolase 32 OS=Homo sapiens OX=9606 GN=USP32 PE=1 SV=1	0	1	1	1	1604	181.5	6.44	0.88348	0.734086	0.952914	1.71484	0.923311	0.967126	0.856827	1.20176	0.712978	0.262703	PF00443(Ubiquitin carboxyl-terminal hydrolase);PF14836(Ubiquitin-like domain);PF13202(EF hand);PF06337(DUSP domain)
Q9BVL4	Protein adenylyltransferase SelO, mitochondrial	SELENOO	FUNCTION: Catalyzes the transfer of adenosine 5'-monophosphate (AMP) to Ser, Thr and Tyr residues of target proteins (AMPylation) (PubMed:30270044). May be a redox-active mitochondrial selenoprotein which interacts with a redox target protein (PubMed:24751718). {ECO:0000269|PubMed:24751718, ECO:0000269|PubMed:30270044}.	Protein adenylyltransferase SelO, mitochondrial OS=Homo sapiens OX=9606 GN=SELENOO PE=1 SV=3	4	2	2	2	669	73.4	5.97	0.821054	0.889904	0.853446	1.67811	0.971652	0.943999	0.854801	1.19792	0.713571	0.227703	PF02696(Uncharacterized ACR, YdiU/UPF0061 family)
O75030	Microphthalmia-associated transcription factor	MITF	FUNCTION: Transcription factor that regulates the expression of genes with essential roles in cell differentiation, proliferation and survival. Binds to M-boxes (5'-TCATGTG-3') and symmetrical DNA sequences (E-boxes) (5'-CACGTG-3') found in the promoters of target genes, such as BCL2 and tyrosinase (TYR). Plays an important role in melanocyte development by regulating the expression of tyrosinase…	Microphthalmia-associated transcription factor OS=Homo sapiens OX=9606 GN=MITF PE=1 SV=2	3	1	2	2	526	58.8	6.33	1.08217	0.853038	0.719792	2.16674	0.774695	0.778554	0.885	1.24	0.713711	0.496644	PF11851(Domain of unknown function (DUF3371));PF00010(Helix-loop-helix DNA-binding domain);PF15951(MITF/TFEB/TFEC/TFE3 N-terminus)
Q6SPF0	Atherin	SAMD1	FUNCTION: May play a role in atherogenesis by immobilizing LDL in the atherial wall. {ECO:0000269|PubMed:16159594}.	Atherin OS=Homo sapiens OX=9606 GN=SAMD1 PE=1 SV=1	7	4	4	4	538	56	7.58	0.875938	0.88214	0.855714	2.00176	0.81388	0.845224	0.871264	1.22029	0.713983	0.422412	PF00536(SAM domain (Sterile alpha motif))
Q8WZA9	Immunity-related GTPase family Q protein	IRGQ		Immunity-related GTPase family Q protein OS=Homo sapiens OX=9606 GN=IRGQ PE=1 SV=1	6	3	3	3	623	62.7	4.88	0.882572	0.831842	0.873662	1.8127	0.901513	0.910351	0.862692	1.20819	0.714038	0.317361
O75901	Ras association domain-containing protein 9	RASSF9	FUNCTION: May play a role in regulating vesicuar trafficking in cells. {ECO:0000250}.	Ras association domain-containing protein 9 OS=Homo sapiens OX=9606 GN=RASSF9 PE=2 SV=2	2	1	1	2	435	50	5.31	0.792433	0.952649	0.770538	1.30558	1.10191	1.1151	0.83854	1.1742	0.714139	0.0183979
Q9BWT6	Meiotic nuclear division protein 1 homolog	MND1	FUNCTION: Required for proper homologous chromosome pairing and efficient cross-over and intragenic recombination during meiosis (By similarity). Stimulates both DMC1- and RAD51-mediated homologous strand assimilation, which is required for the resolution of meiotic double-strand breaks. {ECO:0000250|UniProtKB:Q8K396, ECO:0000269|PubMed:16407260}.	Meiotic nuclear division protein 1 homolog OS=Homo sapiens OX=9606 GN=MND1 PE=1 SV=1	6	1	1	1	205	23.7	8.19	0.787756	0.860472	0.898508	1.54865	0.984911	1.02813	0.848912	1.18723	0.715034	0.139859	PF03962(Mnd1 family)
Q9NXR1	Nuclear distribution protein nudE homolog 1	NDE1	FUNCTION: Required for centrosome duplication and formation and function of the mitotic spindle. Essential for the development of the cerebral cortex. May regulate the production of neurons by controlling the orientation of the mitotic spindle during division of cortical neuronal progenitors of the proliferative ventricular zone of the brain. Orientation of the division plane perpendicular to the…	Nuclear distribution protein nudE homolog 1 OS=Homo sapiens OX=9606 GN=NDE1 PE=1 SV=3	16	4	5	5	335	37.7	5.15	0.888028	0.827774	0.880061	1.84648	0.852127	0.931288	0.865288	1.20996	0.715135	0.341569	PF04880(NUDE protein, C-terminal conserved region)
Q9BQ48	39S ribosomal protein L34, mitochondrial	MRPL34		39S ribosomal protein L34, mitochondrial OS=Homo sapiens OX=9606 GN=MRPL34 PE=1 SV=1	24	2	2	4	92	10.2	12.25	0.891797	0.841757	0.834556	1.61659	0.912239	1.05915	0.856037	1.19599	0.715754	0.189464	PF00468(Ribosomal protein L34)
P51948	CDK-activating kinase assembly factor MAT1	MNAT1	FUNCTION: Stabilizes the cyclin H-CDK7 complex to form a functional CDK-activating kinase (CAK) enzymatic complex. CAK activates the cyclin-associated kinases CDK1, CDK2, CDK4 and CDK6 by threonine phosphorylation. CAK complexed to the core-TFIIH basal transcription factor activates RNA polymerase II by serine phosphorylation of the repetitive C-terminal domain (CTD) of its large subunit (POLR2A)…	CDK-activating kinase assembly factor MAT1 OS=Homo sapiens OX=9606 GN=MNAT1 PE=1 SV=1	9	3	3	3	309	35.8	6.09	0.839354	0.883343	0.886791	1.96362	0.79934	0.882367	0.86983	1.21511	0.715845	0.409667	PF17121(Zinc finger, C3HC4 type (RING finger));PF06391(CDK-activating kinase assembly factor MAT1)
Q2KHR2	DNA-binding protein RFX7	RFX7		DNA-binding protein RFX7 OS=Homo sapiens OX=9606 GN=RFX7 PE=1 SV=1	1	1	1	1	1363	146.8	6.76	0.822457	0.876467	0.839014	1.43863	1.06584	1.0397	0.84598	1.18139	0.716088	0.0611	PF02257(RFX DNA-binding domain)
Q8NI32	Ly6/PLAUR domain-containing protein 6B	LYPD6B	FUNCTION: Believed to act as a modulator of nicotinic acetylcholine receptors (nAChRs) activity. In vitro acts on nAChRs in a subtype- and stoichiometry-dependent manner. Modulates specifically alpha-3(3):beta-4(2) nAChRs by enhancing the sensitivity to ACh, decreasing ACh-induced maximal current response and increasing the rate of desensitization to ACh; has no effect on alpha-7 homomeric nAChRs…	Ly6/PLAUR domain-containing protein 6B OS=Homo sapiens OX=9606 GN=LYPD6B PE=2 SV=1	4	1	1	1	183	20.6	7.78	0.943138	0.880871	0.797056	1.96697	0.828341	0.864018	0.873688	1.21978	0.716269	0.409572	PF16975(Ly6/PLAUR domain-containing protein 6, Lypd6)
A8K8P3	Protein SFI1 homolog	SFI1	FUNCTION: Plays a role in the dynamic structure of centrosome-associated contractile fibers via its interaction with CETN2. {ECO:0000269|PubMed:16956364}.	Protein SFI1 homolog OS=Homo sapiens OX=9606 GN=SFI1 PE=1 SV=2	1	1	1	1	1242	147.6	10.81	0.875569	0.829876	0.885841	1.79479	0.866539	0.954203	0.863762	1.20518	0.71671	0.31352
O00165	HCLS1-associated protein X-1	HAX1	FUNCTION: Recruits the Arp2/3 complex to the cell cortex and regulates reorganization of the cortical actin cytoskeleton via its interaction with KCNC3 and the Arp2/3 complex (PubMed:26997484). Slows down the rate of inactivation of KCNC3 channels (PubMed:26997484). Promotes GNA13-mediated cell migration. Involved in the clathrin-mediated endocytosis pathway. May be involved in internalization of…	HCLS1-associated protein X-1 OS=Homo sapiens OX=9606 GN=HAX1 PE=1 SV=2	20	6	6	7	279	31.6	4.92	0.906	0.833344	0.86885	1.9023	0.865225	0.871425	0.869398	1.21298	0.716743	0.376039
P02790	Hemopexin	HPX	FUNCTION: Binds heme and transports it to the liver for breakdown and iron recovery, after which the free hemopexin returns to the circulation.	Hemopexin OS=Homo sapiens OX=9606 GN=HPX PE=1 SV=2	3	1	1	2	462	51.6	7.02	0.859738	0.89779	0.794031	1.47929	0.935321	1.1436	0.85052	1.18607	0.717092	0.106037	PF00045(Hemopexin)
Q96LZ7	Regulator of microtubule dynamics protein 2	RMDN2		Regulator of microtubule dynamics protein 2 OS=Homo sapiens OX=9606 GN=RMDN2 PE=1 SV=2	6	2	2	2	410	47.4	6.54	0.904034	0.823049	0.879108	1.87882	0.82614	0.929116	0.86873	1.21136	0.717154	0.365396
Q01804	OTU domain-containing protein 4	OTUD4	FUNCTION: Deubiquitinase which hydrolyzes the isopeptide bond between the ubiquitin C-terminus and the lysine epsilon-amino group of the target protein (PubMed:23827681, PubMed:25944111, PubMed:29395066). May negatively regulate inflammatory and pathogen recognition signaling in innate immune response. Upon phosphorylation at Ser-202 and Ser-204 residues, via IL-1 receptor and Toll-like receptor …	OTU domain-containing protein 4 OS=Homo sapiens OX=9606 GN=OTUD4 PE=1 SV=4	3	3	3	4	1114	124	6.71	0.81181	0.856482	0.908448	1.71382	0.908656	0.96775	0.858914	1.19674	0.717711	0.264591	PF02338(OTU-like cysteine protease)
Q9HA65	TBC1 domain family member 17	TBC1D17	FUNCTION: Probable GTPase-activating protein for Rab8; its transient association with Rab8 is mediated by OPTN. Inhibits Rab8-mediated endocytic trafficking, such as of transferrin receptor (TfR) and reduces Rab8 recruitnment to tubules emanating from the endocytic recycling compartment (ERC). Involved in regulation of autophagy. Mediates inhibition of autophagy caused by the OPTN variant GLC1E L…	TBC1 domain family member 17 OS=Homo sapiens OX=9606 GN=TBC1D17 PE=1 SV=2	2	1	1	1	648	72.7	5.19	0.812347	0.925897	0.834015	1.6654	0.98134	0.935669	0.857419	1.19414	0.718024	0.230942	PF12068(Domain of unknown function (DUF3548));PF00566(Rab-GTPase-TBC domain)
Q5BJH7	Protein YIF1B	YIF1B	FUNCTION: Involved in the anterograde traffic pathway from the endoplasmic reticulum to the plasma membrane and the organization of the Golgi architecture (By similarity). Plays a key role in targeting to neuronal dendrites receptors such as HTR1A (By similarity). {ECO:0000250|UniProtKB:Q6PEC3, ECO:0000250|UniProtKB:Q9CX30}.	Protein YIF1B OS=Homo sapiens OX=9606 GN=YIF1B PE=1 SV=1	4	1	1	2	314	34.4	9.16	0.837521	0.878042	0.845866	1.56269	0.993865	1.00821	0.85381	1.18826	0.71854	0.149317	PF03878(YIF1)
Q14168	MAGUK p55 subfamily member 2	MPP2	FUNCTION: Postsynaptic MAGUK scaffold protein that links CADM1 cell adhesion molecules to core components of the postsynaptic density (By similarity). In CA1 pyramidal neurons, required for synaptic KCNN2-containing channel function and long-term potentiation expression (By similarity). Seems to negatively regulate SRC function in epithelial cells (PubMed:19665017). {ECO:0000250|UniProtKB:D3ZAA9,…	MAGUK p55 subfamily member 2 OS=Homo sapiens OX=9606 GN=MPP2 PE=1 SV=3	4	1	2	3	576	64.5	6.77	0.82921	0.947023	0.812527	1.75187	0.907177	0.941316	0.86292	1.20012	0.719027	0.293785	PF00625(Guanylate kinase);PF02828(L27 domain);PF00595(PDZ domain (Also known as DHR or GLGF));PF07653(Variant SH3 domain)
Q9UKJ3	G patch domain-containing protein 8	GPATCH8		G patch domain-containing protein 8 OS=Homo sapiens OX=9606 GN=GPATCH8 PE=1 SV=2	10	15	15	17	1502	164.1	8.66	0.878173	0.883003	0.859813	1.96633	0.786962	0.891667	0.873663	1.21499	0.719072	0.416419	PF01585(G-patch domain);PF12171(Zinc-finger double-stranded RNA-binding)
Q8IYH5	ZZ-type zinc finger-containing protein 3	ZZZ3	FUNCTION: Component of the ATAC complex, a complex with histone acetyltransferase activity on histones H3 and H4. {ECO:0000269|PubMed:19103755}.	ZZ-type zinc finger-containing protein 3 OS=Homo sapiens OX=9606 GN=ZZZ3 PE=1 SV=1	4	3	3	3	903	102	5.69	0.860504	0.928182	0.821675	1.88041	0.850184	0.895576	0.87012	1.20872	0.719868	0.372546	PF00249(Myb-like DNA-binding domain);PF00569(Zinc finger, ZZ type)
Q9Y5W8	Sorting nexin-13	SNX13	FUNCTION: May be involved in several stages of intracellular trafficking. May play a role in endosome homeostasis (By similarity). Acts as a GAP for Galphas. {ECO:0000250, ECO:0000269|PubMed:11729322}.	Sorting nexin-13 OS=Homo sapiens OX=9606 GN=SNX13 PE=1 SV=4	2	2	2	2	968	112.1	6.58	0.867048	0.830079	0.901677	1.81206	0.911659	0.886114	0.866268	1.20328	0.719923	0.331425	PF00787(PX domain);PF00615(Regulator of G protein signaling domain);PF08628(Sorting nexin C terminal);PF02194(PXA domain)
Q12774	Rho guanine nucleotide exchange factor 5	ARHGEF5	FUNCTION: Guanine nucleotide exchange factor which activates Rho GTPases (PubMed:15601624). Strongly activates RHOA (PubMed:15601624). Also strongly activates RHOB, weakly activates RHOC and RHOG and shows no effect on RHOD, RHOV, RHOQ or RAC1 (By similarity). Involved in regulation of cell shape and actin cytoskeletal organization (PubMed:15601624). Plays a role in actin organization by generati…	Rho guanine nucleotide exchange factor 5 OS=Homo sapiens OX=9606 GN=ARHGEF5 PE=1 SV=3	3	3	3	3	1597	176.7	5.53	0.820816	0.772318	0.927603	1.26791	1.10672	1.12652	0.840246	1.16705	0.719975	0.0087937	PF15441(Rho guanine nucleotide exchange factor 5/35);PF00621(RhoGEF domain);PF14604(Variant SH3 domain)
Q9BUR4	Telomerase Cajal body protein 1	WRAP53	FUNCTION: RNA chaperone that plays a key role in telomere maintenance and RNA localization to Cajal bodies (PubMed:29804836, PubMed:29695869). Specifically recognizes and binds the Cajal body box (CAB box) present in both small Cajal body RNAs (scaRNAs) and telomerase RNA template component (TERC) (PubMed:19285445, PubMed:20351177, PubMed:29804836, PubMed:29695869). Essential component of the tel…	Telomerase Cajal body protein 1 OS=Homo sapiens OX=9606 GN=WRAP53 PE=1 SV=1	5	2	2	3	548	59.3	4.58	0.83302	0.885088	0.857643	1.64719	0.957048	0.972551	0.858584	1.19226	0.72013	0.217174	PF00400(WD domain, G-beta repeat)
Q9BTL3	RNA guanine-N7 methyltransferase activating subunit	RAMAC	FUNCTION: Regulatory subunit of the mRNA-capping methyltransferase RNMT:RAMAC complex that methylates the N7 position of the added guanosine to the 5'-cap structure of mRNAs (PubMed:22099306, PubMed:27422871). Promotes the recruitment of the methyl donor, S-adenosyl-L-methionine, to RNMT (PubMed:27422871). Regulates RNMT expression by a post-transcriptional stabilizing mechanism (PubMed:22099306)…	RNA guanine-N7 methyltransferase activating subunit OS=Homo sapiens OX=9606 GN=RAMAC PE=1 SV=1	13	1	1	1	118	14.4	8.94	0.570163	1.11914	0.85004	1.52645	1.00616	0.993197	0.846449	1.17527	0.720218	0.236896	PF15320(mRNA cap methylation, RNMT-activating mini protein)
O75419	Cell division control protein 45 homolog	CDC45	FUNCTION: Required for initiation of chromosomal DNA replication.	Cell division control protein 45 homolog OS=Homo sapiens OX=9606 GN=CDC45 PE=1 SV=1	4	3	3	3	566	65.5	5.53	0.92123	0.78785	0.88916	1.75568	0.95836	0.888335	0.86608	1.20079	0.721257	0.299548	PF02724(CDC45-like protein)
Q5VU92	DDB1- and CUL4-associated factor 12-like protein 1	DCAF12L1		DDB1- and CUL4-associated factor 12-like protein 1 OS=Homo sapiens OX=9606 GN=DCAF12L1 PE=1 SV=1	2	1	1	1	463	51.2	8.56	0.926804	0.699495	0.972082	1.76904	0.935693	0.89769	0.866127	1.20081	0.721286	0.322209
Q00653	Nuclear factor NF-kappa-B p100 subunit	NFKB2	FUNCTION: NF-kappa-B is a pleiotropic transcription factor present in almost all cell types and is the endpoint of a series of signal transduction events that are initiated by a vast array of stimuli related to many biological processes such as inflammation, immunity, differentiation, cell growth, tumorigenesis and apoptosis. NF-kappa-B is a homo- or heterodimeric complex formed by the Rel-like d…	Nuclear factor NF-kappa-B p100 subunit OS=Homo sapiens OX=9606 GN=NFKB2 PE=1 SV=4	20	14	15	18	900	96.7	6.25	0.83854	0.898472	0.79572	1.30039	1.13208	1.07873	0.844244	1.1704	0.721331	0.0111665	PF12796(Ankyrin repeats (3 copies));PF00531(Death domain);PF00554(Rel homology DNA-binding domain);PF16179(Rel homology dimerisation domain)
Q13572	Inositol-tetrakisphosphate 1-kinase	ITPK1	FUNCTION: Kinase that can phosphorylate various inositol polyphosphate such as Ins(3,4,5,6)P4 or Ins(1,3,4)P3. Phosphorylates Ins(3,4,5,6)P4 at position 1 to form Ins(1,3,4,5,6)P5. This reaction is thought to have regulatory importance, since Ins(3,4,5,6)P4 is an inhibitor of plasma membrane Ca(2+)-activated Cl(-) channels, while Ins(1,3,4,5,6)P5 is not. Also phosphorylates Ins(1,3,4)P3 on O-5 an…	Inositol-tetrakisphosphate 1-kinase OS=Homo sapiens OX=9606 GN=ITPK1 PE=1 SV=2	5	2	2	2	414	45.6	6.16	0.880578	0.819214	0.909409	1.84927	0.903902	0.860586	0.869734	1.20458	0.722019	0.359335	PF05770(Inositol 1, 3, 4-trisphosphate 5/6-kinase)
Q6UWZ7	BRCA1-A complex subunit Abraxas 1	ABRAXAS1	FUNCTION: Involved in DNA damage response and double-strand break (DSB) repair. Component of the BRCA1-A complex, acting as a central scaffold protein that assembles the various components of the complex and mediates the recruitment of BRCA1. The BRCA1-A complex specifically recognizes 'Lys-63'-linked ubiquitinated histones H2A and H2AX at DNA lesion sites, leading to target the BRCA1-BARD1 heter…	BRCA1-A complex subunit Abraxas 1 OS=Homo sapiens OX=9606 GN=ABRAXAS1 PE=1 SV=2	7	3	3	4	409	46.6	7.05	0.88452	0.829408	0.877692	1.70104	0.91061	0.976332	0.863874	1.19599	0.722306	0.260839
Q9BY67	Cell adhesion molecule 1	CADM1	FUNCTION: Mediates homophilic cell-cell adhesion in a Ca(2+)-independent manner (PubMed:22438059, PubMed:12050160). Also mediates heterophilic cell-cell adhesion with CADM3 and NECTIN3 in a Ca(2+)-independent manner (By similarity). Interaction with CRTAM promotes natural killer (NK) cell cytotoxicity and interferon-gamma (IFN-gamma) secretion by CD8+ cells in vitro as well as NK cell-mediated re…	Cell adhesion molecule 1 OS=Homo sapiens OX=9606 GN=CADM1 PE=1 SV=2	3	1	1	2	442	48.5	5.07	0.816237	0.900753	0.849489	1.54166	0.980599	1.02821	0.855493	1.18349	0.722856	0.144668	PF07686(Immunoglobulin V-set domain);PF08205(CD80-like C2-set immunoglobulin domain);PF13927(Immunoglobulin domain)
Q9NQ88	Fructose-2,6-bisphosphatase TIGAR	TIGAR	FUNCTION: Fructose-bisphosphatase hydrolyzing fructose-2,6-bisphosphate as well as fructose-1,6-bisphosphate (PubMed:19015259). Acts as a negative regulator of glycolysis by lowering intracellular levels of fructose-2,6-bisphosphate in a p53/TP53-dependent manner, resulting in the pentose phosphate pathway (PPP) activation and NADPH production (PubMed:16839880, PubMed:22887998). Contributes to th…	Fructose-2,6-bisphosphatase TIGAR OS=Homo sapiens OX=9606 GN=TIGAR PE=1 SV=1	30	5	5	10	270	30	7.69	0.816518	0.864846	0.896913	1.63694	0.942241	0.987274	0.859426	1.18882	0.722925	0.218135	PF00300(Histidine phosphatase superfamily (branch 1))
Q8NCN4	E3 ubiquitin-protein ligase RNF169	RNF169	FUNCTION: Probable E3 ubiquitin-protein ligase that acts as a negative regulator of double-strand breaks (DSBs) repair following DNA damage. Recruited to DSB repair sites by recognizing and binding ubiquitin catalyzed by RNF168 and competes with TP53BP1 and BRCA1 for association with RNF168-modified chromatin, thereby acting as a negative regulator of DSBs repair. E3 ubiquitin-protein ligase acti…	E3 ubiquitin-protein ligase RNF169 OS=Homo sapiens OX=9606 GN=RNF169 PE=1 SV=2	4	3	3	3	708	77.1	9.1	0.900599	0.820071	0.876452	1.7135	0.923939	0.951799	0.865707	1.19641	0.723586	0.271945	PF13920(Zinc finger, C3HC4 type (RING finger))
O14920	Inhibitor of nuclear factor kappa-B kinase subunit beta	IKBKB	FUNCTION: Serine kinase that plays an essential role in the NF-kappa-B signaling pathway which is activated by multiple stimuli such as inflammatory cytokines, bacterial or viral products, DNA damages or other cellular stresses (PubMed:30337470). Acts as part of the canonical IKK complex in the conventional pathway of NF-kappa-B activation. Phosphorylates inhibitors of NF-kappa-B on 2 critical se…	Inhibitor of nuclear factor kappa-B kinase subunit beta OS=Homo sapiens OX=9606 GN=IKBKB PE=1 SV=1	6	4	5	5	756	86.5	5.78	0.842057	0.860714	0.894011	1.73728	0.869335	0.980365	0.865594	1.19566	0.723946	0.293414	PF12179(I-kappa-kinase-beta NEMO binding domain);PF00069(Protein kinase domain)
Q8WVJ2	NudC domain-containing protein 2	NUDCD2	FUNCTION: May regulate the LIS1/dynein pathway by stabilizing LIS1 with Hsp90 chaperone. {ECO:0000269|PubMed:20133715}.	NudC domain-containing protein 2 OS=Homo sapiens OX=9606 GN=NUDCD2 PE=1 SV=1	31	4	4	4	157	17.7	5.07	0.891512	0.80219	0.902591	1.70727	0.930065	0.947224	0.865431	1.19485	0.7243	0.271095	PF04969(CS domain)
P28289	Tropomodulin-1	TMOD1	FUNCTION: Blocks the elongation and depolymerization of the actin filaments at the pointed end. The Tmod/TM complex contributes to the formation of the short actin protofilament, which in turn defines the geometry of the membrane skeleton. May play an important role in regulating the organization of actin filaments by preferentially binding to a specific tropomyosin isoform at its N-terminus. {EC…	Tropomodulin-1 OS=Homo sapiens OX=9606 GN=TMOD1 PE=1 SV=1	5	1	2	4	359	40.5	5.1	0.794648	0.877101	0.864971	1.29426	1.09436	1.10611	0.845573	1.16491	0.72587	0.0101598	PF03250(Tropomodulin)
Q8IVD9	NudC domain-containing protein 3	NUDCD3		NudC domain-containing protein 3 OS=Homo sapiens OX=9606 GN=NUDCD3 PE=1 SV=3	18	6	6	8	361	40.8	5.25	0.830778	0.899038	0.813135	1.31237	1.12969	1.06113	0.84765	1.16773	0.725897	0.015733	PF14050(N-terminal conserved domain of Nudc.);PF04969(CS domain)
Q8N137	Centrobin	CNTROB	FUNCTION: Required for centriole duplication. Inhibition of centriole duplication leading to defects in cytokinesis. {ECO:0000269|PubMed:16275750}.	Centrobin OS=Homo sapiens OX=9606 GN=CNTROB PE=1 SV=1	3	2	2	2	903	101.2	5.54	0.894438	0.875435	0.829345	1.66874	0.857801	1.05188	0.866406	1.19281	0.72636	0.253996
Q9NX76	CKLF-like MARVEL transmembrane domain-containing protein 6	CMTM6	FUNCTION: Master regulator of recycling and plasma membrane expression of PD-L1/CD274, an immune inhibitory ligand critical for immune tolerance to self and antitumor immunity. Associates with both constitutive and IFNG-induced PD-L1/CD274 at recycling endosomes, where it protects PD-L1/CD274 from being targeted for lysosomal degradation, likely by preventing its STUB1-mediated ubiquitination. Ma…	CKLF-like MARVEL transmembrane domain-containing protein 6 OS=Homo sapiens OX=9606 GN=CMTM6 PE=1 SV=1	9	2	2	2	183	20.4	5.29	0.967868	0.752604	0.888544	1.72233	0.944722	0.924541	0.869672	1.1972	0.726422	0.291917	PF01284(Membrane-associating domain)
Q8N4Y2	EF-hand calcium-binding domain-containing protein 4A	CRACR2B	FUNCTION: Plays a role in store-operated Ca(2+) entry (SOCE). {ECO:0000269|PubMed:20418871}.	EF-hand calcium-binding domain-containing protein 4A OS=Homo sapiens OX=9606 GN=CRACR2B PE=1 SV=3	3	1	1	1	399	44.9	5.34	0.89843	0.817854	0.89041	1.7275	0.917643	0.938615	0.868898	1.19459	0.727363	0.290712
Q8TF46	DIS3-like exonuclease 1	DIS3L	FUNCTION: Putative cytoplasm-specific catalytic component of the RNA exosome complex which has 3'->5' exoribonuclease activity and participates in a multitude of cellular RNA processing and degradation events. In the cytoplasm, the RNA exosome complex is involved in general mRNA turnover and specifically degrades inherently unstable mRNAs containing AU-rich elements (AREs) within their 3' untrans…	DIS3-like exonuclease 1 OS=Homo sapiens OX=9606 GN=DIS3L PE=1 SV=2	1	1	1	1	1054	120.7	6.54	0.830554	0.915553	0.844273	1.63262	0.965336	0.961629	0.86346	1.18653	0.72772	0.223704	PF00773(RNB domain);PF17216(Rrp44-like cold shock domain);PF17215(S1 domain)
Q6IA17	Single Ig IL-1-related receptor	SIGIRR	FUNCTION: Acts as a negative regulator of the Toll-like and IL-1R receptor signaling pathways. Attenuates the recruitment of receptor-proximal signaling components to the TLR4 receptor, probably through an TIR-TIR domain interaction with TLR4. Through its extracellular domain interferes with the heterodimerization of Il1R1 and IL1RAP. {ECO:0000269|PubMed:12925853, ECO:0000269|PubMed:14715412, ECO…	Single Ig IL-1-related receptor OS=Homo sapiens OX=9606 GN=SIGIRR PE=1 SV=3	6	2	2	2	410	45.7	6.46	0.797382	0.906831	0.832999	1.22448	0.903221	1.35507	0.845737	1.16092	0.728503	0.0845209	PF01582(TIR domain)
Q9UIV1	CCR4-NOT transcription complex subunit 7	CNOT7	FUNCTION: Has 3'-5' poly(A) exoribonuclease activity for synthetic poly(A) RNA substrate. Its function seems to be partially redundant with that of CNOT8. Catalytic component of the CCR4-NOT complex which is one of the major cellular mRNA deadenylases and is linked to various cellular processes including bulk mRNA degradation, miRNA-mediated repression, translational repression during translation…	CCR4-NOT transcription complex subunit 7 OS=Homo sapiens OX=9606 GN=CNOT7 PE=1 SV=3	14	3	3	3	285	32.7	4.84	0.757933	0.965023	0.835511	1.42288	1.04074	1.04727	0.852822	1.1703	0.728722	0.085958	PF04857(CAF1 family ribonuclease)
Q9BTW9	Tubulin-specific chaperone D	TBCD	FUNCTION: Tubulin-folding protein implicated in the first step of the tubulin folding pathway and required for tubulin complex assembly. Involved in the regulation of microtubule polymerization or depolymerization, it modulates microtubule dynamics by capturing GTP-bound beta-tubulin (TUBB). Its ability to interact with beta tubulin is regulated via its interaction with ARL2. Acts as a GTPase-act…	Tubulin-specific chaperone D OS=Homo sapiens OX=9606 GN=TBCD PE=1 SV=2	6	7	7	8	1192	132.5	6.19	0.86262	0.85738	0.880458	1.67078	0.939939	0.955321	0.86682	1.18868	0.729228	0.252953	PF12612(Tubulin folding cofactor D C terminal)
Q8IVP5	FUN14 domain-containing protein 1	FUNDC1	FUNCTION: Acts as an activator of hypoxia-induced mitophagy, an important mechanism for mitochondrial quality control. {ECO:0000269|PubMed:22267086}.	FUN14 domain-containing protein 1 OS=Homo sapiens OX=9606 GN=FUNDC1 PE=1 SV=1	11	1	1	1	155	17.2	8.62	0.791343	0.948965	0.87643	1.82063	0.828556	0.9384	0.872246	1.19586	0.729387	0.365407	PF04930(FUN14 family)
Q9NQZ5	StAR-related lipid transfer protein 7, mitochondrial	STARD7	FUNCTION: May play a protective role in mucosal tissues by preventing exaggerated allergic responses. {ECO:0000250|UniProtKB:Q8R1R3}.	StAR-related lipid transfer protein 7, mitochondrial OS=Homo sapiens OX=9606 GN=STARD7 PE=1 SV=2	7	3	3	4	370	43.1	8.95	0.906549	0.790601	0.927168	1.82866	0.896006	0.873144	0.874773	1.19927	0.72942	0.364707	PF01852(START domain)
Q86WV6	Stimulator of interferon genes protein	STING1	FUNCTION: Facilitator of innate immune signaling that acts as a sensor of cytosolic DNA from bacteria and viruses and promotes the production of type I interferon (IFN-alpha and IFN-beta) (PubMed:18724357, PubMed:18818105, PubMed:19433799, PubMed:19776740, PubMed:23027953, PubMed:23910378, PubMed:23747010, PubMed:30842659). Innate immune response is triggered in response to non-CpG double-strande…	Stimulator of interferon genes protein OS=Homo sapiens OX=9606 GN=STING1 PE=1 SV=1	13	3	3	4	379	42.2	7.05	0.717185	1.00703	0.846675	1.52818	1.00282	0.993476	0.856962	1.17482	0.729439	0.17943	PF15009(Transmembrane protein 173)
Q13555	Calcium/calmodulin-dependent protein kinase type II subunit gamma	CAMK2G	FUNCTION: Calcium/calmodulin-dependent protein kinase that functions autonomously after Ca(2+)/calmodulin-binding and autophosphorylation, and is involved in sarcoplasmic reticulum Ca(2+) transport in skeletal muscle and may function in dendritic spine and synapse formation and neuronal plasticity. In slow-twitch muscles, is involved in regulation of sarcoplasmic reticulum (SR) Ca(2+) transport a…	Calcium/calmodulin-dependent protein kinase type II subunit gamma OS=Homo sapiens OX=9606 GN=CAMK2G PE=1 SV=4	8	2	4	13	558	62.6	7.83	0.966988	0.768517	0.854431	1.52274	1.00669	1.01987	0.863312	1.1831	0.729703	0.149105	PF00069(Protein kinase domain);PF08332(Calcium/calmodulin dependent protein kinase II association domain)
Q8WUH2	Transforming growth factor-beta receptor-associated protein 1	TGFBRAP1	FUNCTION: Plays a role in the TGF-beta/activin signaling pathway. It associates with inactive heteromeric TGF-beta and activin receptor complexes, mainly through the type II receptor, and is released upon activation of signaling. May recruit SMAD4 to the vicinity of the receptor complex and facilitate its interaction with receptor-regulated Smads, such as SMAD2. {ECO:0000269|PubMed:11278302, ECO:…	Transforming growth factor-beta receptor-associated protein 1 OS=Homo sapiens OX=9606 GN=TGFBRAP1 PE=1 SV=1	4	3	3	3	860	97.1	6.55	0.827104	0.869579	0.914983	1.76859	0.878861	0.931183	0.870555	1.19288	0.729794	0.327743	PF00780(CNH domain);PF10366(Vacuolar sorting protein 39 domain 1);PF00637(Region in Clathrin and VPS);PF10367(Vacuolar sorting protein 39 domain 2)
Q9HA64	Ketosamine-3-kinase	FN3KRP	FUNCTION: Ketosamine-3-kinase involved in protein deglycation by mediating phosphorylation of ribuloselysine and psicoselysine on glycated proteins, to generate ribuloselysine-3 phosphate and psicoselysine-3 phosphate, respectively (PubMed:14633848, PubMed:15137908). Ribuloselysine-3 phosphate and psicoselysine-3 phosphate adducts are unstable and decompose under physiological conditions (PubMed:…	Ketosamine-3-kinase OS=Homo sapiens OX=9606 GN=FN3KRP PE=1 SV=2	11	3	3	3	309	34.4	7.33	0.896357	0.81616	0.89585	1.69792	0.918163	0.956644	0.869456	1.19091	0.730077	0.276205	PF03881(Fructosamine kinase)
Q9H7C9	Mth938 domain-containing protein	AAMDC	FUNCTION: May play a role in preadipocyte differentiation and adipogenesis. {ECO:0000250}.	Mth938 domain-containing protein OS=Homo sapiens OX=9606 GN=AAMDC PE=1 SV=1	13	1	1	1	122	13.3	8.46	0.828643	0.918283	0.858351	1.69323	0.915883	0.955622	0.868425	1.18824	0.730848	0.276651	PF04430(Protein of unknown function (DUF498/DUF598))
Q01968	Inositol polyphosphate 5-phosphatase OCRL	OCRL	FUNCTION: Catalyzes the hydrolysis of the 4-position phosphate of phosphatidylinositol 4,5-bisphosphate (PtdIns(4,5)P2) and phosphatidylinositol-3,4,5-bisphosphate (PtdIns(3,4,5)P3), with the greatest catalytic activity towards PtdIns(4,5)P2 (PubMed:7761412, PubMed:15474001, PubMed:9430698, PubMed:10764818). Able also to hydrolyzes the 4-phosphate of inositol 1,4,5-trisphosphate and of inositol 1…	Inositol polyphosphate 5-phosphatase OCRL OS=Homo sapiens OX=9606 GN=OCRL PE=1 SV=3	4	4	4	4	901	104.1	6.55	0.831868	0.874395	0.880547	1.56375	0.987282	0.988314	0.86227	1.17978	0.730872	0.174572	PF16726(Inositol polyphosphate 5-phosphatase clathrin binding domain);PF03372(Endonuclease/Exonuclease/phosphatase family);PF00620(RhoGAP domain)
Q6P5Z2	Serine/threonine-protein kinase N3	PKN3	FUNCTION: Contributes to invasiveness in malignant prostate cancer. {ECO:0000269|PubMed:15282551}.	Serine/threonine-protein kinase N3 OS=Homo sapiens OX=9606 GN=PKN3 PE=1 SV=1	2	1	2	6	889	99.4	8.46	0.832292	0.914751	0.854551	1.66389	0.953233	0.941784	0.867198	1.1863	0.731009	0.254546	PF02185(Hr1 repeat);PF00433(Protein kinase C terminal domain);PF00069(Protein kinase domain)
Q9BQ24	Zinc finger FYVE domain-containing protein 21	ZFYVE21	FUNCTION: Plays a role in cell adhesion, and thereby in cell motility which requires repeated formation and disassembly of focal adhesions. Regulates microtubule-induced PTK2/FAK1 dephosphorylation, an event important for focal adhesion disassembly, as well as integrin beta-1/ITGB1 cell surface expression. {ECO:0000269|PubMed:20439989, ECO:0000269|PubMed:21768110}.	Zinc finger FYVE domain-containing protein 21 OS=Homo sapiens OX=9606 GN=ZFYVE21 PE=1 SV=1	3	1	1	1	234	26.5	8.41	0.792918	0.890599	0.894226	1.52227	1.02568	0.978037	0.859247	1.17533	0.731069	0.148941	PF01363(FYVE zinc finger);PF16696(Zinc finger FYVE domain-containing protein 21 C-terminus)
Q7Z4Q2	HEAT repeat-containing protein 3	HEATR3		HEAT repeat-containing protein 3 OS=Homo sapiens OX=9606 GN=HEATR3 PE=1 SV=2	9	7	7	8	680	74.5	5.11	0.872296	0.804862	0.911858	1.54391	0.987299	1.00531	0.863005	1.17884	0.732081	0.163433	PF13513(HEAT-like repeat)
Q9ULR0	Pre-mRNA-splicing factor ISY1 homolog	ISY1	FUNCTION: Component of the spliceosome C complex required for the selective processing of microRNAs during embryonic stem cell differentiation (By similarity). Required for the biogenesis of all miRNAs from the pri-miR-17-92 primary transcript except miR-92a (By similarity). Only required for the biogenesis of miR-290 and miR-96 from the pri-miR-290-295 and pri-miR-96-183 primary transcripts, res…	Pre-mRNA-splicing factor ISY1 homolog OS=Homo sapiens OX=9606 GN=ISY1 PE=1 SV=3	19	4	4	5	285	33	5.17	0.858217	0.89325	0.873992	1.79795	0.893451	0.891393	0.875153	1.19426	0.732797	0.350277	PF06246(Isy1-like splicing family)
Q92619	Rho GTPase-activating protein 45	ARHGAP45	FUNCTION: Contains a GTPase activator for the Rho-type GTPases (RhoGAP) domain that would be able to negatively regulate the actin cytoskeleton as well as cell spreading. However, also contains N-terminally a BAR-domin which is able to play an autoinhibitory effect on this RhoGAP activity. {ECO:0000269|PubMed:24086303}.; FUNCTION: Precursor of the histocompatibility antigen HA-1. More generally, …	Rho GTPase-activating protein 45 OS=Homo sapiens OX=9606 GN=ARHGAP45 PE=1 SV=2	2	1	1	1	1136	124.5	6.1	0.808463	0.93388	0.89218	1.89486	0.860735	0.839041	0.878174	1.19821	0.732905	0.412642	PF00620(RhoGAP domain)
O60930	Ribonuclease H1	RNASEH1	FUNCTION: Endonuclease that specifically degrades the RNA of RNA-DNA hybrids (PubMed:10497183). Plays a role in RNA polymerase II (RNAp II) transcription termination by degrading R-loop RNA-DNA hybrid formation at G-rich pause sites located downstream of the poly(A) site and behind the elongating RNAp II (PubMed:21700224). {ECO:0000269|PubMed:10497183, ECO:0000269|PubMed:21700224}.	Ribonuclease H1 OS=Homo sapiens OX=9606 GN=RNASEH1 PE=1 SV=2	10	2	2	2	286	32	9.16	0.843957	0.904582	0.870506	1.75191	0.898598	0.921863	0.873015	1.19079	0.733139	0.321602	PF01693(Caulimovirus viroplasmin);PF00075(RNase H)
O00204	Sulfotransferase 2B1	SULT2B1	FUNCTION: Sulfotransferase that utilizes 3'-phospho-5'-adenylyl sulfate (PAPS) as sulfonate donor to catalyze the sulfate conjugation. Responsible for the sulfation of cholesterol (PubMed:19589875, PubMed:12145317). Catalyzes sulfation of the 3beta-hydroxyl groups of steroids, such as, pregnenolone and dehydroepiandrosterone (DHEA) (PubMed:9799594, PubMed:12145317, PubMed:21855633, PubMed:1685505…	Sulfotransferase 2B1 OS=Homo sapiens OX=9606 GN=SULT2B1 PE=1 SV=2	3	1	1	1	365	41.3	5.4	0.841825	0.790236	0.942957	1.43771	0.992598	1.07949	0.85834	1.16993	0.733665	0.0955196	PF00685(Sulfotransferase domain)
Q96GW9	Methionine--tRNA ligase, mitochondrial	MARS2		Methionine--tRNA ligase, mitochondrial OS=Homo sapiens OX=9606 GN=MARS2 PE=1 SV=2	10	5	5	6	593	66.5	8.09	0.865624	0.864829	0.871947	1.60993	0.971789	0.964512	0.867467	1.18208	0.733849	0.215381	PF09334(tRNA synthetases class I (M))
P43234	Cathepsin O	CTSO	FUNCTION: Proteolytic enzyme possibly involved in normal cellular protein degradation and turnover.	Cathepsin O OS=Homo sapiens OX=9606 GN=CTSO PE=2 SV=1	5	1	1	1	321	35.9	7.42	0.792453	0.965578	0.87064	1.83139	0.826882	0.922508	0.876224	1.19359	0.734106	0.382752	PF00112(Papain family cysteine protease)
Q9Y5Y2	Cytosolic Fe-S cluster assembly factor NUBP2	NUBP2	FUNCTION: Component of the cytosolic iron-sulfur (Fe/S) protein assembly (CIA) machinery. Required for maturation of extramitochondrial Fe-S proteins. The NUBP1-NUBP2 heterotetramer forms a Fe-S scaffold complex, mediating the de novo assembly of an Fe-S cluster and its transfer to target apoproteins. Negatively regulates cilium formation and structure. {ECO:0000250|UniProtKB:Q9R061, ECO:0000255|…	Cytosolic Fe-S cluster assembly factor NUBP2 OS=Homo sapiens OX=9606 GN=NUBP2 PE=1 SV=1	8	2	2	3	271	28.8	5.83	0.801309	0.842726	0.922677	1.39233	1.05341	1.0501	0.85557	1.16528	0.73422	0.0598632	PF10609(NUBPL iron-transfer P-loop NTPase)
Q8IUF1	COBW domain-containing protein 2	CBWD2		COBW domain-containing protein 2 OS=Homo sapiens OX=9606 GN=CBWD2 PE=2 SV=1	14	5	5	6	395	44	4.89	0.890147	0.816946	0.875226	1.44603	1.05874	1.01178	0.860773	1.17218	0.734333	0.0892114	PF02492(CobW/HypB/UreG, nucleotide-binding domain);PF07683(Cobalamin synthesis protein cobW C-terminal domain)
Q96H22	Centromere protein N	CENPN	FUNCTION: Component of the CENPA-NAC (nucleosome-associated) complex, a complex that plays a central role in assembly of kinetochore proteins, mitotic progression and chromosome segregation. The CENPA-NAC complex recruits the CENPA-CAD (nucleosome distal) complex and may be involved in incorporation of newly synthesized CENPA into centromeres. CENPN is the first protein to bind specifically to CE…	Centromere protein N OS=Homo sapiens OX=9606 GN=CENPN PE=1 SV=2	3	1	1	1	339	39.5	9.13	0.828093	0.858634	0.886437	1.40321	1.0515	1.04583	0.857721	1.16685	0.735077	0.0607326	PF05238(Kinetochore protein CHL4 like)
Q9UKG9	Peroxisomal carnitine O-octanoyltransferase	CROT	FUNCTION: Beta-oxidation of fatty acids. The highest activity concerns the C6 to C10 chain length substrate. Converts the end product of pristanic acid beta oxidation, 4,8-dimethylnonanoyl-CoA, to its corresponding carnitine ester. {ECO:0000269|PubMed:10486279}.	Peroxisomal carnitine O-octanoyltransferase OS=Homo sapiens OX=9606 GN=CROT PE=1 SV=2	3	1	1	1	612	70.1	7.08	0.598136	1.09764	0.855268	1.35435	0.979705	1.13567	0.850348	1.15658	0.735228	0.165139	PF00755(Choline/Carnitine o-acyltransferase)
Q9NZI7	Upstream-binding protein 1	UBP1	FUNCTION: Functions as a transcriptional activator in a promoter context-dependent manner. Modulates the placental expression of CYP11A1. Involved in regulation of the alpha-globin gene in erythroid cells. Activation of the alpha-globin promoter in erythroid cells is via synergistic interaction with TFCP2 (By similarity). Involved in regulation of the alpha-globin gene in erythroid cells. Binds s…	Upstream-binding protein 1 OS=Homo sapiens OX=9606 GN=UBP1 PE=1 SV=1	6	2	2	2	540	60.5	6.35	0.847924	0.784916	1.00529	1.88402	0.858989	0.844623	0.879377	1.19588	0.73534	0.417324	PF04516(CP2 transcription factor)
Q5VV52	Zinc finger protein 691	ZNF691	FUNCTION: May be involved in transcriptional regulation.	Zinc finger protein 691 OS=Homo sapiens OX=9606 GN=ZNF691 PE=1 SV=2	3	1	1	1	315	35.8	7.8	0.835466	0.867605	0.902475	1.62963	0.940652	0.9727	0.868515	1.18099	0.73541	0.237812	PF00096(Zinc finger, C2H2 type)
Q15814	Tubulin-specific chaperone C	TBCC	FUNCTION: Tubulin-folding protein; involved in the final step of the tubulin folding pathway. {ECO:0000269|PubMed:11847227}.	Tubulin-specific chaperone C OS=Homo sapiens OX=9606 GN=TBCC PE=1 SV=2	8	3	3	4	346	39.2	5.71	0.88905	0.818625	0.897827	1.59609	0.944548	1.00205	0.868501	1.1809	0.735459	0.210648	PF07986(Tubulin binding cofactor C);PF16752(Tubulin-specific chaperone C N-terminal domain)
Q9UK99	F-box only protein 3	FBXO3	FUNCTION: Substrate recognition component of the SCF (SKP1-CUL1-F-box protein)-type E3 ubiquitin ligase complex. Mediates the ubiquitination of HIPK2 and probably that of EP300, leading to rapid degradation by the proteasome. In the presence of PML, HIPK2 ubiquitination still occurs, but degradation is prevented. PML, HIPK2 and FBXO3 may act synergically to activate p53/TP53-dependent transactiva…	F-box only protein 3 OS=Homo sapiens OX=9606 GN=FBXO3 PE=1 SV=3	11	3	3	3	471	54.5	5	0.788715	0.991844	0.844569	1.78368	0.875674	0.909809	0.875043	1.18972	0.735502	0.358034	PF09346(SMI1 / KNR4 family (SUKH-1));PF04379(ApaG domain);PF12937(F-box-like)
Q14061	Cytochrome c oxidase copper chaperone	COX17	FUNCTION: Copper metallochaperone essential for the assembly of the mitochondrial respiratory chain complex IV (CIV), also known as cytochrome c oxidase. Binds two copper ions and delivers them to the metallochaperone SCO1 which transports the copper ions to the Cu(A) site on the cytochrome c oxidase subunit II (MT-CO2/COX2). {ECO:0000269|PubMed:19393246}.	Cytochrome c oxidase copper chaperone OS=Homo sapiens OX=9606 GN=COX17 PE=1 SV=2	32	2	2	6	63	6.9	7.24	0.905177	0.833668	0.872664	1.62364	0.935063	0.991677	0.870503	1.18346	0.735557	0.230839	PF05051(Cytochrome C oxidase copper chaperone (COX17))
Q92889	DNA repair endonuclease XPF	ERCC4	FUNCTION: Catalytic component of a structure-specific DNA repair endonuclease responsible for the 5-prime incision during DNA repair. Involved in homologous recombination that assists in removing interstrand cross-link. {ECO:0000269|PubMed:19596235}.	DNA repair endonuclease XPF OS=Homo sapiens OX=9606 GN=ERCC4 PE=1 SV=3	4	3	3	3	916	104.4	6.93	0.872279	0.853066	0.88471	1.6348	0.946466	0.966721	0.870018	1.18266	0.735644	0.239317	PF02732(ERCC4 domain)
P48067	Sodium- and chloride-dependent glycine transporter 1	SLC6A9	FUNCTION: Terminates the action of glycine by its high affinity sodium-dependent reuptake into presynaptic terminals. May play a role in regulation of glycine levels in NMDA receptor-mediated neurotransmission.	Sodium- and chloride-dependent glycine transporter 1 OS=Homo sapiens OX=9606 GN=SLC6A9 PE=1 SV=3	3	2	2	2	706	78.2	7.93	0.870449	0.94589	0.771209	1.44861	1.06765	0.99958	0.862516	1.17195	0.735969	0.105741	PF00209(Sodium:neurotransmitter symporter family)
P02647	Apolipoprotein A-I	APOA1	FUNCTION: Participates in the reverse transport of cholesterol from tissues to the liver for excretion by promoting cholesterol efflux from tissues and by acting as a cofactor for the lecithin cholesterol acyltransferase (LCAT). As part of the SPAP complex, activates spermatozoa motility. {ECO:0000269|PubMed:1909888}.	Apolipoprotein A-I OS=Homo sapiens OX=9606 GN=APOA1 PE=1 SV=1	6	1	1	1	267	30.8	5.76	0.709464	0.984624	0.847732	1.2097	1.04294	1.2003	0.847273	1.15098	0.73613	0.0341711	PF01442(Apolipoprotein A1/A4/E domain)
O43617	Trafficking protein particle complex subunit 3	TRAPPC3	FUNCTION: May play a role in vesicular transport from endoplasmic reticulum to Golgi.	Trafficking protein particle complex subunit 3 OS=Homo sapiens OX=9606 GN=TRAPPC3 PE=1 SV=1	29	6	6	7	180	20.3	4.96	0.852022	0.856219	0.897055	1.60075	0.968931	0.967251	0.868432	1.17898	0.736597	0.21572	PF04051(Transport protein particle (TRAPP) component)
Q16875	6-phosphofructo-2-kinase/fructose-2,6-bisphosphatase 3	PFKFB3	FUNCTION: Synthesis and degradation of fructose 2,6-bisphosphate.	6-phosphofructo-2-kinase/fructose-2,6-bisphosphatase 3 OS=Homo sapiens OX=9606 GN=PFKFB3 PE=1 SV=1	7	2	3	3	520	59.6	8.21	0.780069	0.939424	0.867098	1.49129	0.978809	1.03996	0.862197	1.17002	0.736908	0.140926	PF00300(Histidine phosphatase superfamily (branch 1));PF01591(6-phosphofructo-2-kinase)
Q01118	Sodium channel protein type 7 subunit alpha	SCN7A	FUNCTION: Mediates the voltage-dependent sodium ion permeability of excitable membranes. Assuming opened or closed conformations in response to the voltage difference across the membrane, the protein forms a sodium-selective channel through which Na(+) ions may pass in accordance with their electrochemical gradient. {ECO:0000305}.	Sodium channel protein type 7 subunit alpha OS=Homo sapiens OX=9606 GN=SCN7A PE=1 SV=2	0	1	1	3	1682	193.4	7.96	0.974823	0.827503	0.787761	1.39757	1.10465	1.01222	0.863362	1.17148	0.736984	0.075803	PF06512(Sodium ion transport-associated);PF00520(Ion transport protein)
P54277	PMS1 protein homolog 1	PMS1	FUNCTION: Probably involved in the repair of mismatches in DNA. {ECO:0000269|PubMed:10748105}.	PMS1 protein homolog 1 OS=Homo sapiens OX=9606 GN=PMS1 PE=1 SV=1	6	6	6	6	932	105.8	6.67	0.872431	0.851743	0.861438	1.42998	1.01258	1.06568	0.861871	1.16941	0.737014	0.0792106	PF01119(DNA mismatch repair protein, C-terminal domain);PF13589(Histidine kinase-, DNA gyrase B-, and HSP90-like ATPase);PF00505(HMG (high mobility group) box)
Q9P0W2	SWI/SNF-related matrix-associated actin-dependent regulator of chromatin subfamily E member 1-related	HMG20B	FUNCTION: Required for correct progression through G2 phase of the cell cycle and entry into mitosis. Required for RCOR1/CoREST mediated repression of neuronal specific gene promoters.	SWI/SNF-related matrix-associated actin-dependent regulator of chromatin subfamily E member 1-related OS=Homo sapiens OX=9606 GN=HMG20B PE=1 SV=1	15	4	4	4	317	35.8	9.35	0.815361	0.951712	0.867995	1.82063	0.857028	0.897398	0.878356	1.19169	0.737071	0.379149	PF00505(HMG (high mobility group) box)
O95168	NADH dehydrogenase [ubiquinone] 1 beta subcomplex subunit 4	NDUFB4	FUNCTION: Accessory subunit of the mitochondrial membrane respiratory chain NADH dehydrogenase (Complex I), that is believed not to be involved in catalysis. Complex I functions in the transfer of electrons from NADH to the respiratory chain. The immediate electron acceptor for the enzyme is believed to be ubiquinone. {ECO:0000269|PubMed:27626371}.	NADH dehydrogenase [ubiquinone] 1 beta subcomplex subunit 4 OS=Homo sapiens OX=9606 GN=NDUFB4 PE=1 SV=3	22	2	2	5	129	15.2	9.85	0.810957	0.893516	0.889345	1.52965	1.0124	0.97577	0.864606	1.1726	0.737338	0.163746	PF07225(NADH-ubiquinone oxidoreductase B15 subunit (NDUFB4))
P62304	Small nuclear ribonucleoprotein E	SNRPE	FUNCTION: Plays role in pre-mRNA splicing as core component of the SMN-Sm complex that mediates spliceosomal snRNP assembly and as component of the spliceosomal U1, U2, U4 and U5 small nuclear ribonucleoproteins (snRNPs), the building blocks of the spliceosome (PubMed:11991638, PubMed:18984161, PubMed:23246290, PubMed:19325628, PubMed:23333303, PubMed:25555158, PubMed:26912367, PubMed:28502770, P…	Small nuclear ribonucleoprotein E OS=Homo sapiens OX=9606 GN=SNRPE PE=1 SV=1	25	2	2	2	92	10.8	9.44	0.776016	0.950126	0.860086	1.46886	0.945903	1.08985	0.862076	1.1682	0.73795	0.13512	PF01423(LSM domain)
Q6NXE6	Armadillo repeat-containing protein 6	ARMC6		Armadillo repeat-containing protein 6 OS=Homo sapiens OX=9606 GN=ARMC6 PE=1 SV=2	11	6	6	8	501	54.1	6.24	0.847182	0.839353	0.898931	1.43411	1.01845	1.04986	0.861822	1.16747	0.738195	0.0861737	PF00514(Armadillo/beta-catenin-like repeat)
O15116	U6 snRNA-associated Sm-like protein LSm1	LSM1	FUNCTION: Plays a role in the degradation of histone mRNAs, the only eukaryotic mRNAs that are not polyadenylated (PubMed:18172165). Probably also part of an LSm subunits-containing complex involved in the general process of mRNA degradation (By similarity). {ECO:0000250|UniProtKB:P47017, ECO:0000269|PubMed:18172165}.	U6 snRNA-associated Sm-like protein LSm1 OS=Homo sapiens OX=9606 GN=LSM1 PE=1 SV=1	14	1	1	1	133	15.2	5.22	0.855952	0.901025	0.91382	2.04598	0.759431	0.8122	0.890266	1.20587	0.738278	0.494855	PF01423(LSM domain)
Q8NHQ8	Ras association domain-containing protein 8	RASSF8		Ras association domain-containing protein 8 OS=Homo sapiens OX=9606 GN=RASSF8 PE=1 SV=2	3	1	1	1	419	48.3	6.49	0.716918	1.05832	0.850746	1.78132	0.862635	0.911112	0.875328	1.18502	0.73866	0.380604	PF00788(Ras association (RalGDS/AF-6) domain)
O60347	TBC1 domain family member 12	TBC1D12	FUNCTION: RAB11A-binding protein that plays a role in neurite outgrowth. {ECO:0000250|UniProtKB:M0R7T9}.	TBC1 domain family member 12 OS=Homo sapiens OX=9606 GN=TBC1D12 PE=1 SV=3	2	2	2	2	775	85.6	5.74	0.854772	0.820096	0.936977	1.60968	0.951483	0.970997	0.870615	1.17739	0.739448	0.233849	PF00566(Rab-GTPase-TBC domain)
Q8TDY2	RB1-inducible coiled-coil protein 1	RB1CC1	FUNCTION: Involved in autophagy (PubMed:21775823). Regulates early events but also late events of autophagosome formation through direct interaction with Atg16L1 (PubMed:23392225). Required for the formation of the autophagosome-like double-membrane structure that surrounds the Salmonella-containing vacuole (SCV) during S.typhimurium infection and subsequent xenophagy (By similarity). Involved in…	RB1-inducible coiled-coil protein 1 OS=Homo sapiens OX=9606 GN=RB1CC1 PE=1 SV=3	3	4	4	5	1594	183	5.41	0.83515	0.907432	0.893994	1.78751	0.860636	0.917351	0.878858	1.1885	0.73947	0.361429	PF10377(Autophagy-related protein 11)
Q15334	Lethal(2) giant larvae protein homolog 1	LLGL1	FUNCTION: Cortical cytoskeleton protein found in a complex involved in maintaining cell polarity and epithelial integrity. Involved in the regulation of mitotic spindle orientation, proliferation, differentiation and tissue organization of neuroepithelial cells. Involved in axonogenesis through RAB10 activation thereby regulating vesicular membrane trafficking toward the axonal plasma membrane. {…	Lethal(2) giant larvae protein homolog 1 OS=Homo sapiens OX=9606 GN=LLGL1 PE=1 SV=3	13	10	10	10	1064	115.3	6.29	0.834541	0.860064	0.896573	1.46371	1.02507	1.01504	0.863726	1.16794	0.739531	0.110741	PF08366(LLGL2);PF00400(WD domain, G-beta repeat)
Q6GMV2	SET and MYND domain-containing protein 5	SMYD5		SET and MYND domain-containing protein 5 OS=Homo sapiens OX=9606 GN=SMYD5 PE=1 SV=2	13	6	6	6	418	47.3	5.05	0.873653	0.821918	0.908552	1.52925	0.986421	1.00351	0.868041	1.17306	0.73998	0.165284	PF00856(SET domain)
A6NMZ7	Collagen alpha-6(VI) chain	COL6A6	FUNCTION: Collagen VI acts as a cell-binding protein. {ECO:0000250}.	Collagen alpha-6(VI) chain OS=Homo sapiens OX=9606 GN=COL6A6 PE=1 SV=2	0	1	1	1	2263	247	6.89	0.835856	0.873545	0.901643	1.60004	0.978678	0.949382	0.870348	1.17603	0.740071	0.22462	PF00092(von Willebrand factor type A domain);PF01391(Collagen triple helix repeat (20 copies))
Q6ZMK1	Cysteine and histidine-rich protein 1	CYHR1		Cysteine and histidine-rich protein 1 OS=Homo sapiens OX=9606 GN=CYHR1 PE=1 SV=2	6	2	2	2	362	40.7	7.23	0.917555	0.793423	0.930757	1.78111	0.907907	0.880417	0.880578	1.18981	0.740098	0.35942
Q96EP0	E3 ubiquitin-protein ligase RNF31	RNF31	FUNCTION: E3 ubiquitin-protein ligase component of the LUBAC complex which conjugates linear ('Met-1'-linked) polyubiquitin chains to substrates and plays a key role in NF-kappa-B activation and regulation of inflammation (PubMed:17006537, PubMed:19136968, PubMed:20005846, PubMed:21455173, PubMed:21455180, PubMed:21455181, PubMed:22863777, PubMed:28189684). LUBAC conjugates linear polyubiquitin t…	E3 ubiquitin-protein ligase RNF31 OS=Homo sapiens OX=9606 GN=RNF31 PE=1 SV=1	3	2	2	2	1072	119.6	6.57	0.770396	0.988758	0.863666	1.70583	0.898234	0.938735	0.874273	1.18093	0.740324	0.319826	PF09409(PUB domain);PF16678(HOIP UBA domain pair);PF01485(IBR domain, a half RING-finger domain)
Q9H8E8	Cysteine-rich protein 2-binding protein	KAT14	FUNCTION: Component of the ATAC complex, a complex with histone acetyltransferase activity on histones H3 and H4. May function as a scaffold for the ATAC complex to promote ATAC complex stability. Has also weak histone acetyltransferase activity toward histone H4. Required for the normal progression through G1 and G2/M phases of the cell cycle. {ECO:0000269|PubMed:19103755}.	Cysteine-rich protein 2-binding protein OS=Homo sapiens OX=9606 GN=KAT14 PE=1 SV=3	1	1	1	2	782	88.8	6.57	0.951196	0.89269	0.824245	1.91293	0.799126	0.889841	0.889377	1.20063	0.740758	0.434841	PF13673(Acetyltransferase (GNAT) domain)
Q9BRT9	DNA replication complex GINS protein SLD5	GINS4	FUNCTION: The GINS complex plays an essential role in the initiation of DNA replication, and progression of DNA replication forks. GINS4 is important for GINS complex assembly. GINS complex seems to bind preferentially to single-stranded DNA. {ECO:0000269|PubMed:17417653}.	DNA replication complex GINS protein SLD5 OS=Homo sapiens OX=9606 GN=GINS4 PE=1 SV=1	25	5	5	7	223	26	4.98	0.791974	0.9467	0.872072	1.59713	0.96936	0.955573	0.870249	1.17402	0.741256	0.232807	PF05916(GINS complex protein);PF16922(DNA replication complex GINS protein SLD5 C-terminus)
Q15527	Surfeit locus protein 2	SURF2		Surfeit locus protein 2 OS=Homo sapiens OX=9606 GN=SURF2 PE=1 SV=3	15	3	3	3	256	29.6	9.22	0.852024	0.847976	0.909973	1.56594	0.988194	0.966753	0.869991	1.17363	0.741283	0.198594	PF05477(Surfeit locus protein 2 (SURF2))
Q9BVM2	Protein DPCD	DPCD	FUNCTION: May play a role in the formation or function of ciliated cells. {ECO:0000269|PubMed:14630615}.	Protein DPCD OS=Homo sapiens OX=9606 GN=DPCD PE=1 SV=2	10	2	2	2	203	23.2	9.03	0.889162	0.886028	0.876091	1.82634	0.855947	0.892521	0.88376	1.1916	0.741657	0.387252	PF14913(DPCD protein family)
A0JNW5	UHRF1-binding protein 1-like	UHRF1BP1L		UHRF1-binding protein 1-like OS=Homo sapiens OX=9606 GN=UHRF1BP1L PE=1 SV=2	1	1	2	2	1464	164.1	6.32	0.816984	0.901589	0.922446	1.80182	0.86626	0.892393	0.88034	1.18683	0.74176	0.377794	PF12624(N-terminal region of Chorein or VPS13)
Q9NWU2	Glucose-induced degradation protein 8 homolog	GID8	FUNCTION: Core component of the CTLH E3 ubiquitin-protein ligase complex that selectively accepts ubiquitin from UBE2H and mediates ubiquitination and subsequent proteasomal degradation of the transcription factor HBP1 (PubMed:29911972). Acts as a positive regulator of Wnt signaling pathway by promoting beta-catenin (CTNNB1) nuclear accumulation (PubMed:28829046). {ECO:0000269|PubMed:28829046, EC…	Glucose-induced degradation protein 8 homolog OS=Homo sapiens OX=9606 GN=GID8 PE=1 SV=1	16	2	2	2	228	26.7	4.97	0.79859	1.00034	0.839249	1.76401	0.85352	0.937017	0.879391	1.18485	0.742197	0.361906	PF10607(CTLH/CRA C-terminal to LisH motif domain);PF08513(LisH)
O94804	Serine/threonine-protein kinase 10	STK10	FUNCTION: Serine/threonine-protein kinase involved in regulation of lymphocyte migration. Phosphorylates MSN, and possibly PLK1. Involved in regulation of lymphocyte migration by mediating phosphorylation of ERM proteins such as MSN. Acts as a negative regulator of MAP3K1/MEKK1. May also act as a cell cycle regulator by acting as a polo kinase kinase: mediates phosphorylation of PLK1 in vitro; ho…	Serine/threonine-protein kinase 10 OS=Homo sapiens OX=9606 GN=STK10 PE=1 SV=1	3	2	3	4	968	112.1	6.95	0.776556	0.916346	0.905618	1.5082	1.01404	0.97779	0.866173	1.16668	0.742428	0.164565	PF00069(Protein kinase domain);PF12474(Polo kinase kinase)
P02774	Vitamin D-binding protein	GC	FUNCTION: Involved in vitamin D transport and storage, scavenging of extracellular G-actin, enhancement of the chemotactic activity of C5 alpha for neutrophils in inflammation and macrophage activation. {ECO:0000305|PubMed:16302727}.	Vitamin D-binding protein OS=Homo sapiens OX=9606 GN=GC PE=1 SV=2	5	1	1	1	474	52.9	5.45	0.746089	1.03394	0.854606	1.76919	0.907971	0.869906	0.878212	1.18236	0.742764	0.375647	PF00273(Serum albumin family);PF09164(Vitamin D binding protein, domain III)
Q9BRG1	Vacuolar protein-sorting-associated protein 25	VPS25	FUNCTION: Component of the ESCRT-II complex (endosomal sorting complex required for transport II), which is required for multivesicular body (MVB) formation and sorting of endosomal cargo proteins into MVBs. The MVB pathway mediates delivery of transmembrane proteins into the lumen of the lysosome for degradation. The ESCRT-II complex is probably involved in the recruitment of the ESCRT-III compl…	Vacuolar protein-sorting-associated protein 25 OS=Homo sapiens OX=9606 GN=VPS25 PE=1 SV=1	10	2	2	2	176	20.7	6.34	0.832453	0.804227	0.940333	1.32365	1.08542	1.06038	0.859004	1.15648	0.742773	0.0335801	PF05871(ESCRT-II complex subunit)
O60927	E3 ubiquitin-protein ligase PPP1R11	PPP1R11	FUNCTION: Atypical E3 ubiquitin-protein ligase which ubiquitinates TLR2 at 'Lys-754' leading to its degradation by the proteasome. Plays a role in regulating inflammatory cytokine release and gram-positive bacterial clearance by functioning, in part, through the ubiquitination and degradation of TLR2 (PubMed:27805901). Inhibitor of protein phosphatase 1 (PubMed:9843442). {ECO:0000269|PubMed:27805…	E3 ubiquitin-protein ligase PPP1R11 OS=Homo sapiens OX=9606 GN=PPP1R11 PE=1 SV=1	12	1	1	1	126	13.9	7.01	0.875329	0.81805	0.940287	1.70332	0.923079	0.918504	0.877889	1.18164	0.742944	0.312779	PF07491(Protein phosphatase inhibitor)
O14684	Prostaglandin E synthase	PTGES	FUNCTION: Catalyzes the oxidoreduction of prostaglandin endoperoxide H2 (PGH2) to prostaglandin E2 (PGE2). {ECO:0000269|PubMed:18682561}.	Prostaglandin E synthase OS=Homo sapiens OX=9606 GN=PTGES PE=1 SV=2	18	3	3	5	152	17.1	9.5	0.962269	0.806454	0.881324	1.74787	0.86444	0.952541	0.883349	1.18828	0.743382	0.3442	PF01124(MAPEG family)
Q99426	Tubulin-folding cofactor B	TBCB	FUNCTION: Binds to alpha-tubulin folding intermediates after their interaction with cytosolic chaperonin in the pathway leading from newly synthesized tubulin to properly folded heterodimer (PubMed:9265649). Involved in regulation of tubulin heterodimer dissociation. May function as a negative regulator of axonal growth (By similarity). {ECO:0000250|UniProtKB:Q9D1E6, ECO:0000269|PubMed:9265649}.	Tubulin-folding cofactor B OS=Homo sapiens OX=9606 GN=TBCB PE=1 SV=2	33	8	8	16	244	27.3	5.15	0.844795	0.825172	0.924196	1.42502	1.04368	1.02027	0.864721	1.16299	0.743533	0.0910831	PF01302(CAP-Gly domain);PF14560(Ubiquitin-like domain)
Q6NXT1	Ankyrin repeat domain-containing protein 54	ANKRD54	FUNCTION: Plays an important role in regulating intracellular signaling events associated with erythroid terminal differentiation. {ECO:0000250}.	Ankyrin repeat domain-containing protein 54 OS=Homo sapiens OX=9606 GN=ANKRD54 PE=1 SV=2	2	1	1	1	300	32.5	6.28	0.881331	0.819351	0.915175	1.5364	0.963198	1.01295	0.871952	1.17085	0.744718	0.182358	PF13857(Ankyrin repeats (many copies))
Q4V328	GRIP1-associated protein 1	GRIPAP1	FUNCTION: Regulates the endosomal recycling back to the neuronal plasma membrane, possibly by connecting early and late recycling endosomal domains and promoting segregation of recycling endosomes from early endosomal membranes. Involved in the localization of recycling endosomes to dendritic spines, thereby playing a role in the maintenance of dendritic spine morphology. Required for the activit…	GRIP1-associated protein 1 OS=Homo sapiens OX=9606 GN=GRIPAP1 PE=1 SV=2	17	12	12	14	841	95.9	5.11	0.831377	0.891617	0.913853	1.71475	0.905641	0.91969	0.878949	1.18003	0.744855	0.324951
O75182	Paired amphipathic helix protein Sin3b	SIN3B	FUNCTION: Acts as a transcriptional repressor. Interacts with MXI1 to repress MYC responsive genes and antagonize MYC oncogenic activities. Interacts with MAD-MAX heterodimers by binding to MAD. The heterodimer then represses transcription by tethering SIN3B to DNA. Also forms a complex with FOXK1 which represses transcription. With FOXK1, regulates cell cycle progression probably by repressing c…	Paired amphipathic helix protein Sin3b OS=Homo sapiens OX=9606 GN=SIN3B PE=1 SV=2	2	2	2	2	1162	133	6.93	0.878519	0.871568	0.867026	1.53668	1.00491	0.971208	0.872371	1.17093	0.745021	0.178428	PF08295(Sin3 family co-repressor);PF02671(Paired amphipathic helix repeat);PF16879(C-terminal domain of Sin3a protein)
Q9UKV5	E3 ubiquitin-protein ligase AMFR	AMFR	FUNCTION: E3 ubiquitin-protein ligase that mediates the polyubiquitination of a number of proteins such as CD3D, CYP3A4, CFTR and APOB for proteasomal degradation. Component of a VCP/p97-AMFR/gp78 complex that participates in the final step of endoplasmic reticulum-associated degradation (ERAD). The VCP/p97-AMFR/gp78 complex is involved in the sterol-accelerated ERAD degradation of HMGCR through …	E3 ubiquitin-protein ligase AMFR OS=Homo sapiens OX=9606 GN=AMFR PE=1 SV=2	3	2	2	2	643	72.9	6.39	0.817731	0.961858	0.851019	1.65901	0.906501	0.965347	0.876869	1.17695	0.745034	0.288719	PF13639(Ring finger domain);PF02845(CUE domain)
O95274	Ly6/PLAUR domain-containing protein 3	LYPD3	FUNCTION: Supports cell migration. May be involved in urothelial cell-matrix interactions. May be involved in tumor progression. {ECO:0000269|PubMed:11179665, ECO:0000269|PubMed:11245483, ECO:0000269|PubMed:12592373, ECO:0000269|PubMed:15012588}.	Ly6/PLAUR domain-containing protein 3 OS=Homo sapiens OX=9606 GN=LYPD3 PE=1 SV=2	7	2	2	2	346	35.9	7.75	0.925175	0.930461	0.823966	1.94631	0.812727	0.837503	0.893201	1.19885	0.74505	0.461233	PF00021(u-PAR/Ly-6 domain)
P33552	Cyclin-dependent kinases regulatory subunit 2	CKS2	FUNCTION: Binds to the catalytic subunit of the cyclin dependent kinases and is essential for their biological function.	Cyclin-dependent kinases regulatory subunit 2 OS=Homo sapiens OX=9606 GN=CKS2 PE=1 SV=1	33	2	3	3	79	9.9	8.46	0.910853	0.905252	0.809876	1.57395	1.03779	0.912636	0.875327	1.17479	0.745092	0.218693	PF01111(Cyclin-dependent kinase regulatory subunit)
Q9NPF4	Probable tRNA N6-adenosine threonylcarbamoyltransferase	OSGEP	FUNCTION: Component of the EKC/KEOPS complex that is required for the formation of a threonylcarbamoyl group on adenosine at position 37 (t(6)A37) in tRNAs that read codons beginning with adenine. The complex is probably involved in the transfer of the threonylcarbamoyl moiety of threonylcarbamoyl-AMP (TC-AMP) to the N6 group of A37. OSGEP likely plays a direct catalytic role in this reaction, bu…	Probable tRNA N6-adenosine threonylcarbamoyltransferase OS=Homo sapiens OX=9606 GN=OSGEP PE=1 SV=1	9	3	3	3	335	36.4	6.35	0.892151	0.850786	0.895447	1.68331	0.92409	0.933287	0.879461	1.18023	0.745161	0.298553	PF00814(Glycoprotease family)
P00374	Dihydrofolate reductase	DHFR	FUNCTION: Key enzyme in folate metabolism. Contributes to the de novo mitochondrial thymidylate biosynthesis pathway. Catalyzes an essential reaction for de novo glycine and purine synthesis, and for DNA precursor synthesis. Binds its own mRNA and that of DHFR2. {ECO:0000269|PubMed:12096917, ECO:0000269|PubMed:21876188}.	Dihydrofolate reductase OS=Homo sapiens OX=9606 GN=DHFR PE=1 SV=2	37	7	7	9	187	21.4	7.42	0.876597	0.827915	0.922235	1.61207	0.982041	0.929248	0.875582	1.17445	0.745523	0.247701	PF00186(Dihydrofolate reductase)
Q05707	Collagen alpha-1(XIV) chain	COL14A1	FUNCTION: Plays an adhesive role by integrating collagen bundles. It is probably associated with the surface of interstitial collagen fibrils via COL1. The COL2 domain may then serve as a rigid arm which sticks out from the fibril and protrudes the large N-terminal globular domain into the extracellular space, where it might interact with other matrix molecules or cell surface receptors (By simil…	Collagen alpha-1(XIV) chain OS=Homo sapiens OX=9606 GN=COL14A1 PE=1 SV=3	6	7	7	12	1796	193.4	5.3	0.823968	0.951943	0.799614	1.22839	0.974534	1.2513	0.858508	1.15141	0.745615	0.0434637	PF00041(Fibronectin type III domain);PF01391(Collagen triple helix repeat (20 copies));PF00092(von Willebrand factor type A domain)
L0R819	ASNSD1 upstream open reading frame protein	ASDURF		ASNSD1 upstream open reading frame protein OS=Homo sapiens OX=9606 GN=ASDURF PE=1 SV=1	10	1	1	1	96	11.2	8.88	0.658657	1.02604	0.891783	1.35209	1.04125	1.05914	0.858827	1.15083	0.74627	0.118331
P50219	Motor neuron and pancreas homeobox protein 1	MNX1	FUNCTION: Putative transcription factor involved in pancreas development and function.	Motor neuron and pancreas homeobox protein 1 OS=Homo sapiens OX=9606 GN=MNX1 PE=1 SV=3	2	1	1	1	401	40.5	7.68	0.930579	0.641601	1.06638	1.68377	0.956984	0.894104	0.87952	1.17829	0.746441	0.350129	PF00046(Homeobox domain)
Q8TB72	Pumilio homolog 2	PUM2	FUNCTION: Sequence-specific RNA-binding protein that acts as a post-transcriptional repressor by binding the 3'-UTR of mRNA targets. Binds to an RNA consensus sequence, the Pumilio Response Element (PRE), 5'-UGUANAUA-3', that is related to the Nanos Response Element (NRE) (, PubMed:21397187). Mediates post-transcriptional repression of transcripts via different mechanisms: acts via direct recruit…	Pumilio homolog 2 OS=Homo sapiens OX=9606 GN=PUM2 PE=1 SV=2	7	4	8	10	1066	114.1	7.08	0.856756	0.924965	0.844536	1.57316	0.935185	1.00721	0.875419	1.17185	0.747038	0.218512	PF00806(Pumilio-family RNA binding repeat)
Q01151	CD83 antigen	CD83	FUNCTION: May play a significant role in antigen presentation or the cellular interactions that follow lymphocyte activation.	CD83 antigen OS=Homo sapiens OX=9606 GN=CD83 PE=1 SV=1	4	1	1	1	205	23	8.18	0.916579	0.871264	0.8887	1.89877	0.832376	0.847457	0.892181	1.19287	0.747929	0.442584	PF07686(Immunoglobulin V-set domain)
O60675	Transcription factor MafK	MAFK	FUNCTION: Since they lack a putative transactivation domain, the small Mafs behave as transcriptional repressors when they dimerize among themselves (PubMed:9150357). However, they act as transcriptional activators by dimerizing with other (usually larger) basic-zipper proteins, such as NFE2, NFE2L1/NRF1, NFE2L2/NRF2 and NFE2L3/NRF3, and recruiting them to specific DNA-binding sites (PubMed:91503…	Transcription factor MafK OS=Homo sapiens OX=9606 GN=MAFK PE=1 SV=1	16	1	3	4	156	17.5	10.1	0.876528	0.882641	0.875687	1.61406	0.946236	0.960769	0.878286	1.17369	0.748313	0.250916	PF03131(bZIP Maf transcription factor)
Q8N1G2	Cap-specific mRNA (nucleoside-2'-O-)-methyltransferase 1	CMTR1	FUNCTION: S-adenosyl-L-methionine-dependent methyltransferase that mediates mRNA cap1 2'-O-ribose methylation to the 5'-cap structure of mRNAs. Methylates the ribose of the first nucleotide of a m(7)GpppG-capped mRNA and small nuclear RNA (snRNA) to produce m(7)GpppRm (cap1). Displays a preference for cap0 transcripts. Cap1 modification is linked to higher levels of translation. May be involved i…	Cap-specific mRNA (nucleoside-2'-O-)-methyltransferase 1 OS=Homo sapiens OX=9606 GN=CMTR1 PE=1 SV=1	11	9	9	10	835	95.3	7.05	0.875437	0.864498	0.916325	1.77275	0.881674	0.894012	0.88542	1.18281	0.748572	0.371033	PF01728(FtsJ-like methyltransferase);PF01585(G-patch domain)
Q96IG2	F-box/LRR-repeat protein 20	FBXL20	FUNCTION: Substrate-recognition component of the SCF (SKP1-CUL1-F-box protein)-type E3 ubiquitin ligase complex. Role in neural transmission (By similarity). {ECO:0000250}.	F-box/LRR-repeat protein 20 OS=Homo sapiens OX=9606 GN=FBXL20 PE=1 SV=2	8	4	4	4	436	48.4	7.49	0.89669	0.833364	0.890754	1.49932	0.991403	1.00976	0.873603	1.16683	0.748698	0.155005	PF12937(F-box-like);PF13516(Leucine Rich repeat)
Q70Z53	Protein FRA10AC1	FRA10AC1		Protein FRA10AC1 OS=Homo sapiens OX=9606 GN=FRA10AC1 PE=1 SV=3	7	2	2	3	315	37.5	8.1	0.838708	0.902506	0.88249	1.55116	0.9743	0.97876	0.874568	1.16807	0.748728	0.201965	PF09725(Folate-sensitive fragile site protein Fra10Ac1)
Q9NVG8	TBC1 domain family member 13	TBC1D13	FUNCTION: Acts as a GTPase-activating protein for RAB35. Together with RAB35 may be involved in regulation of insulin-induced glucose transporter SLC2A4/GLUT4 translocation to the plasma membrane in adipocytes. {ECO:0000250|UniProtKB:Q8R3D1}.	TBC1 domain family member 13 OS=Homo sapiens OX=9606 GN=TBC1D13 PE=1 SV=3	5	1	1	1	400	46.5	5.24	0.777532	0.949151	0.902623	1.62569	0.920631	0.964754	0.876435	1.17036	0.748861	0.276936	PF00566(Rab-GTPase-TBC domain)
Q17RN3	Protein FAM98C	FAM98C		Protein FAM98C OS=Homo sapiens OX=9606 GN=FAM98C PE=2 SV=1	8	1	1	1	349	37.3	7.18	0.835231	0.960422	0.826583	1.52407	0.967419	1.00936	0.874079	1.16695	0.749029	0.186895	PF10239(Protein of unknown function (DUF2465))
Q15121	Astrocytic phosphoprotein PEA-15	PEA15	FUNCTION: Blocks Ras-mediated inhibition of integrin activation and modulates the ERK MAP kinase cascade. Inhibits RPS6KA3 activities by retaining it in the cytoplasm (By similarity). Inhibits both TNFRSF6- and TNFRSF1A-mediated CASP8 activity and apoptosis. Regulates glucose transport by controlling both the content of SLC2A1 glucose transporters on the plasma membrane and the insulin-dependent …	Astrocytic phosphoprotein PEA-15 OS=Homo sapiens OX=9606 GN=PEA15 PE=1 SV=2	7	1	1	2	130	15	5.02	0.820652	0.845939	0.948123	1.5025	1.0125	0.973872	0.871571	1.16296	0.749444	0.170351	PF01335(Death effector domain)
P12644	Bone morphogenetic protein 4	BMP4	FUNCTION: Induces cartilage and bone formation. Also acts in mesoderm induction, tooth development, limb formation and fracture repair. Acts in concert with PTHLH/PTHRP to stimulate ductal outgrowth during embryonic mammary development and to inhibit hair follicle induction (By similarity). {ECO:0000250}.	Bone morphogenetic protein 4 OS=Homo sapiens OX=9606 GN=BMP4 PE=1 SV=1	10	4	4	5	408	46.5	8.72	0.88534	0.870643	0.896362	1.71198	0.899027	0.925355	0.884115	1.17879	0.750022	0.331371	PF00019(Transforming growth factor beta like domain);PF00688(TGF-beta propeptide)
Q8IXQ5	Kelch-like protein 7	KLHL7	FUNCTION: Substrate-specific adapter of a BCR (BTB-CUL3-RBX1) E3 ubiquitin ligase complex. The BCR(KLHL7) complex acts by mediating ubiquitination and subsequent degradation of substrate proteins. Probably mediates 'Lys-48'-linked ubiquitination. {ECO:0000269|PubMed:21828050}.	Kelch-like protein 7 OS=Homo sapiens OX=9606 GN=KLHL7 PE=1 SV=2	3	2	2	2	586	65.9	6.48	0.909084	0.892167	0.861386	1.75074	0.849547	0.946652	0.887546	1.18231	0.750686	0.360841	PF07707(BTB And C-terminal Kelch);PF01344(Kelch motif);PF00651(BTB/POZ domain)
Q9P086	Mediator of RNA polymerase II transcription subunit 11	MED11	FUNCTION: Component of the Mediator complex, a coactivator involved in the regulated transcription of nearly all RNA polymerase II-dependent genes. Mediator functions as a bridge to convey information from gene-specific regulatory proteins to the basal RNA polymerase II transcription machinery. Mediator is recruited to promoters by direct interactions with regulatory proteins and serves as a scaf…	Mediator of RNA polymerase II transcription subunit 11 OS=Homo sapiens OX=9606 GN=MED11 PE=1 SV=2	7	1	1	2	117	13.1	5.96	0.964196	0.741954	0.951801	1.71494	0.968284	0.856825	0.885984	1.18002	0.750824	0.351192	PF10280(Mediator complex protein)
Q14997	Proteasome activator complex subunit 4	PSME4	FUNCTION: Associated component of the proteasome that specifically recognizes acetylated histones and promotes ATP- and ubiquitin-independent degradation of core histones during spermatogenesis and DNA damage response. Recognizes and binds acetylated histones via its bromodomain-like (BRDL) region and activates the proteasome by opening the gated channel for substrate entry. Binds to the core pro…	Proteasome activator complex subunit 4 OS=Homo sapiens OX=9606 GN=PSME4 PE=1 SV=2	9	14	14	16	1843	211.2	6.9	0.890655	0.875963	0.873519	1.60002	0.933484	0.981752	0.880045	1.17175	0.75105	0.245736	PF11919(Domain of unknown function (DUF3437));PF16507(Proteasome-substrate-size regulator, mid region)
Q96T83	Sodium/hydrogen exchanger 7	SLC9A7	FUNCTION: Mediates electroneutral exchange of protons for Na(+) and K(+) across endomembranes. May contribute to the regulation of Golgi apparatus volume and pH. {ECO:0000269|PubMed:11279194, ECO:0000269|PubMed:30335141}.	Sodium/hydrogen exchanger 7 OS=Homo sapiens OX=9606 GN=SLC9A7 PE=1 SV=1	5	4	4	4	725	80.1	6.42	0.887422	0.837683	0.906055	1.5455	0.974089	0.983325	0.877053	1.16764	0.751135	0.200995	PF00999(Sodium/hydrogen exchanger family)
Q8IYW5	E3 ubiquitin-protein ligase RNF168	RNF168	FUNCTION: E3 ubiquitin-protein ligase required for accumulation of repair proteins to sites of DNA damage. Acts with UBE2N/UBC13 to amplify the RNF8-dependent histone ubiquitination. Recruited to sites of DNA damage at double-strand breaks (DSBs) by binding to ubiquitinated histone H2A and H2AX and amplifies the RNF8-dependent H2A ubiquitination, promoting the formation of 'Lys-63'-linked ubiquit…	E3 ubiquitin-protein ligase RNF168 OS=Homo sapiens OX=9606 GN=RNF168 PE=1 SV=1	6	3	3	3	571	65	7.96	0.783736	0.999915	0.878779	1.80773	0.859733	0.872953	0.887477	1.18014	0.75201	0.412152	PF14447(Prokaryotic RING finger family 4)
Q9Y2S7	Polymerase delta-interacting protein 2	POLDIP2	FUNCTION: Involved in DNA damage tolerance by regulating translesion synthesis (TLS) of templates carrying DNA damage lesions such as 8oxoG and abasic sites (PubMed:24191025). May act by stimulating activity of DNA polymerases involved in TLS, such as PRIMPOL and polymerase delta (POLD1) (PubMed:24191025, PubMed:26984527). {ECO:0000269|PubMed:24191025, ECO:0000269|PubMed:26984527}.	Polymerase delta-interacting protein 2 OS=Homo sapiens OX=9606 GN=POLDIP2 PE=1 SV=1	22	7	7	12	368	42	8.63	0.890967	0.883589	0.86159	1.55733	0.979867	0.968189	0.878715	1.16846	0.752027	0.210858	PF08755(Hemimethylated DNA-binding protein YccV like);PF04379(ApaG domain)
Q5JPH6	Probable glutamate--tRNA ligase, mitochondrial	EARS2	FUNCTION: Catalyzes the attachment of glutamate to tRNA(Glu) in a two-step reaction: glutamate is first activated by ATP to form Glu-AMP and then transferred to the acceptor end of tRNA(Glu). {ECO:0000250}.	Probable glutamate--tRNA ligase, mitochondrial OS=Homo sapiens OX=9606 GN=EARS2 PE=1 SV=2	10	5	5	7	523	58.7	8.76	0.859406	0.913322	0.876165	1.6665	0.923855	0.931484	0.882965	1.17395	0.752133	0.303734	PF00749(tRNA synthetases class I (E and Q), catalytic domain)
Q96RR1	Twinkle protein, mitochondrial	TWNK	FUNCTION: Involved in mitochondrial DNA (mtDNA) metabolism. Could function as an adenine nucleotide-dependent DNA helicase. Function inferred to be critical for lifetime maintenance of mtDNA integrity. In vitro, forms in combination with POLG, a processive replication machinery, which can use double-stranded DNA (dsDNA) as template to synthesize single-stranded DNA (ssDNA) molecules. May be a key…	Twinkle protein, mitochondrial OS=Homo sapiens OX=9606 GN=TWNK PE=1 SV=1	4	2	2	2	684	77.1	8.98	0.820515	0.922242	0.875911	1.46594	0.955956	1.05935	0.87289	1.16042	0.752221	0.143686	PF13481(AAA domain)
Q3V6T2	Girdin	CCDC88A	FUNCTION: Bifunctional modulator of guanine nucleotide-binding proteins (G proteins) (PubMed:19211784, PubMed:27621449). Acts as a non-receptor guanine nucleotide exchange factor which binds to and activates guanine nucleotide-binding protein G(i) alpha subunits (PubMed:19211784, PubMed:21954290, PubMed:23509302, PubMed:25187647). Also acts as a guanine nucleotide dissociation inhibitor for guani…	Girdin OS=Homo sapiens OX=9606 GN=CCDC88A PE=1 SV=2	0	1	1	1	1871	215.9	6.21	0.934887	0.849586	0.908515	1.94165	0.795684	0.842511	0.897662	1.19328	0.752263	0.474906	PF05622(HOOK protein)
Q16853	Membrane primary amine oxidase	AOC3	FUNCTION: Cell adhesion protein that participates in lymphocyte extravasation and recirculation by mediating the binding of lymphocytes to peripheral lymph node vascular endothelial cells in an L-selectin-independent fashion. Has semicarbazide-sensitive (SSAO) monoamine oxidase activity. May play a role in adipogenesis. {ECO:0000269|PubMed:17400359, ECO:0000269|PubMed:19588076, ECO:0000269|PubMed…	Membrane primary amine oxidase OS=Homo sapiens OX=9606 GN=AOC3 PE=1 SV=3	2	1	1	1	763	84.6	6.52	0.804116	0.895772	0.901879	1.3678	1.07235	1.01836	0.867255	1.15284	0.752279	0.065029	PF02728(Copper amine oxidase, N3 domain);PF02727(Copper amine oxidase, N2 domain);PF01179(Copper amine oxidase, enzyme domain)
P13693	Translationally-controlled tumor protein	TPT1	FUNCTION: Involved in calcium binding and microtubule stabilization.	Translationally-controlled tumor protein OS=Homo sapiens OX=9606 GN=TPT1 PE=1 SV=1	39	6	6	19	172	19.6	4.93	0.779831	0.936303	0.880568	1.33907	1.0702	1.04243	0.865567	1.15057	0.752294	0.053429	PF00838(Translationally controlled tumour protein)
Q9P1U1	Actin-related protein 3B	ACTR3B	FUNCTION: Plays a role in the organization of the actin cytoskeleton. May function as ATP-binding component of the Arp2/3 complex which is involved in regulation of actin polymerization and together with an activating nucleation-promoting factor (NPF) mediates the formation of branched actin networks. May decrease the metastatic potential of tumors. {ECO:0000269|PubMed:14651955}.	Actin-related protein 3B OS=Homo sapiens OX=9606 GN=ACTR3B PE=2 SV=1	16	3	5	6	418	47.6	5.88	0.886971	0.904767	0.859521	1.65527	0.929632	0.937274	0.883753	1.17406	0.752733	0.294718	PF00022(Actin)
O43572	A-kinase anchor protein 10, mitochondrial	AKAP10	FUNCTION: Differentially targeted protein that binds to type I and II regulatory subunits of protein kinase A and anchors them to the mitochondria or the plasma membrane. Although the physiological relevance between PKA and AKAPS with mitochondria is not fully understood, one idea is that BAD, a proapoptotic member, is phosphorylated and inactivated by mitochondria-anchored PKA. It cannot be excl…	A-kinase anchor protein 10, mitochondrial OS=Homo sapiens OX=9606 GN=AKAP10 PE=1 SV=2	5	4	4	4	662	73.8	6.39	0.873238	0.807342	0.944682	1.48951	0.983063	1.01356	0.875087	1.16204	0.753059	0.164158	PF00615(Regulator of G protein signaling domain)
Q8WU76	Sec1 family domain-containing protein 2	SCFD2	FUNCTION: May be involved in protein transport.	Sec1 family domain-containing protein 2 OS=Homo sapiens OX=9606 GN=SCFD2 PE=1 SV=2	7	4	4	4	684	75.1	6.68	0.77847	0.924184	0.951425	1.74392	0.846608	0.933032	0.884693	1.17452	0.753239	0.375326	PF00995(Sec1 family)
Q8TAP8	Protein phosphatase 1 regulatory subunit 35	PPP1R35	FUNCTION: Inhibits PPP1CA phosphatase activity. {ECO:0000269|PubMed:19389623}.	Protein phosphatase 1 regulatory subunit 35 OS=Homo sapiens OX=9606 GN=PPP1R35 PE=1 SV=1	3	1	1	1	253	27.9	8.68	0.863042	0.875197	0.913175	1.66582	0.900204	0.952347	0.883805	1.17279	0.753592	0.307703	PF15503(Protein phosphatase 1 regulatory subunit 35 C-terminus)
Q9NP81	Serine--tRNA ligase, mitochondrial	SARS2	FUNCTION: Catalyzes the attachment of serine to tRNA(Ser). Is also probably able to aminoacylate tRNA(Sec) with serine, to form the misacylated tRNA L-seryl-tRNA(Sec), which will be further converted into selenocysteinyl-tRNA(Sec). {ECO:0000250|UniProtKB:Q9N0F3}.	Serine--tRNA ligase, mitochondrial OS=Homo sapiens OX=9606 GN=SARS2 PE=1 SV=1	13	5	5	6	518	58.2	8.13	0.846137	0.911595	0.8527	1.34499	0.930576	1.18404	0.870144	1.1532	0.754544	0.0818062	PF00587(tRNA synthetase class II core domain (G, H, P, S and T))
Q9Y6A5	Transforming acidic coiled-coil-containing protein 3	TACC3	FUNCTION: Plays a role in the microtubule-dependent coupling of the nucleus and the centrosome. Involved in the processes that regulate centrosome-mediated interkinetic nuclear migration (INM) of neural progenitors (By similarity). Acts as component of the TACC3/ch-TOG/clathrin complex proposed to contribute to stabilization of kinetochore fibers of the mitotic spindle by acting as inter-microtub…	Transforming acidic coiled-coil-containing protein 3 OS=Homo sapiens OX=9606 GN=TACC3 PE=1 SV=1	10	7	7	11	838	90.3	5.05	0.806843	0.924003	0.893	1.48195	0.981783	1.01321	0.874615	1.15898	0.754643	0.16087	PF05010(Transforming acidic coiled-coil-containing protein (TACC))
O75528	Transcriptional adapter 3	TADA3	FUNCTION: Functions as a component of the PCAF complex. The PCAF complex is capable of efficiently acetylating histones in a nucleosomal context. The PCAF complex could be considered as the human version of the yeast SAGA complex. Also known as a coactivator for p53/TP53-dependent transcriptional activation. Component of the ATAC complex, a complex with histone acetyltransferase activity on histo…	Transcriptional adapter 3 OS=Homo sapiens OX=9606 GN=TADA3 PE=1 SV=1	12	4	4	4	432	48.9	6.27	0.793733	0.998383	0.841401	1.543	0.960052	0.985299	0.877839	1.16278	0.754946	0.227435	PF10198(Histone acetyltransferases subunit 3)
Q6ZP29	Lysosomal amino acid transporter 1 homolog	SLC66A1	FUNCTION: Amino acid transporter that specifically mediates the pH-dependent export of the cationic amino acids arginine, histidine and lysine from lysosomes. {ECO:0000269|PubMed:22822152, ECO:0000269|PubMed:23169667}.	Lysosomal amino acid transporter 1 homolog OS=Homo sapiens OX=9606 GN=SLC66A1 PE=1 SV=1	4	1	1	2	291	31.9	8.05	0.798289	0.98328	0.870315	1.67751	0.90909	0.925963	0.883961	1.17085	0.754972	0.330166	PF04193(PQ loop repeat)
Q5F1R6	DnaJ homolog subfamily C member 21	DNAJC21	FUNCTION: May act as a co-chaperone for HSP70. May play a role in ribosomal RNA (rRNA) biogenesis, possibly in the maturation of the 60S subunit. Binds the precursor 45S rRNA. {ECO:0000269|PubMed:27346687}.	DnaJ homolog subfamily C member 21 OS=Homo sapiens OX=9606 GN=DNAJC21 PE=1 SV=2	7	3	3	4	531	62	5.47	0.836524	0.912067	0.87601	1.46135	0.994145	1.0206	0.874867	1.1587	0.755043	0.137329	PF12171(Zinc-finger double-stranded RNA-binding);PF00226(DnaJ domain)
Q9BVG9	Phosphatidylserine synthase 2	PTDSS2	FUNCTION: Catalyzes a base-exchange reaction in which the polar head group of phosphatidylethanolamine (PE) or phosphatidylcholine (PC) is replaced by L-serine. PTDSS2 is specific for phosphatatidylethanolamine and does not act on phosphatidylcholine.	Phosphatidylserine synthase 2 OS=Homo sapiens OX=9606 GN=PTDSS2 PE=1 SV=1	5	2	2	3	487	56.2	6.25	0.922587	0.879348	0.879176	1.81449	0.856326	0.879543	0.893704	1.18345	0.755167	0.410954	PF03034(Phosphatidyl serine synthase)
O00762	Ubiquitin-conjugating enzyme E2 C	UBE2C	FUNCTION: Accepts ubiquitin from the E1 complex and catalyzes its covalent attachment to other proteins. In vitro catalyzes 'Lys-11'- and 'Lys-48'-linked polyubiquitination. Acts as an essential factor of the anaphase promoting complex/cyclosome (APC/C), a cell cycle-regulated ubiquitin ligase that controls progression through mitosis. Acts by initiating 'Lys-11'-linked polyubiquitin chains on AP…	Ubiquitin-conjugating enzyme E2 C OS=Homo sapiens OX=9606 GN=UBE2C PE=1 SV=1	27	4	4	4	179	19.6	7.37	0.81544	0.845245	0.926391	1.21789	1.15336	1.05338	0.862359	1.14154	0.755432	0.00867648	PF00179(Ubiquitin-conjugating enzyme)
P55957	BH3-interacting domain death agonist	BID	FUNCTION: The major proteolytic product p15 BID allows the release of cytochrome c (By similarity). Isoform 1, isoform 2 and isoform 4 induce ICE-like proteases and apoptosis. Isoform 3 does not induce apoptosis. Counters the protective effect of Bcl-2. {ECO:0000250|UniProtKB:P70444, ECO:0000269|PubMed:14583606}.	BH3-interacting domain death agonist OS=Homo sapiens OX=9606 GN=BID PE=1 SV=1	6	1	1	2	195	22	5.44	0.892299	0.785632	0.952695	1.48463	1.00358	0.993806	0.876875	1.16067	0.755489	0.168799	PF06393(BH3 interacting domain (BID))
Q9NZ63	Telomere length and silencing protein 1 homolog	C9orf78	FUNCTION: Involved in the regulation of telomeric heterochromatin assembly and control of telomere length. {ECO:0000250|UniProtKB:Q10148}.	Telomere length and silencing protein 1 homolog OS=Homo sapiens OX=9606 GN=C9orf78 PE=1 SV=1	13	3	3	4	289	33.7	6.74	0.78165	1.01963	0.851293	1.66486	0.924198	0.916944	0.884192	1.16867	0.756581	0.332015	PF07052(Hepatocellular carcinoma-associated antigen 59)
Q9H9R9	Dysbindin domain-containing protein 1	DBNDD1		Dysbindin domain-containing protein 1 OS=Homo sapiens OX=9606 GN=DBNDD1 PE=1 SV=2	4	1	1	1	158	17	4.32	0.952883	0.807138	0.911682	1.70675	0.839509	0.984228	0.890568	1.17683	0.756753	0.351533	PF04440(Dysbindin (Dystrobrevin binding protein 1))
O94763	Unconventional prefoldin RPB5 interactor 1	URI1	FUNCTION: Involved in gene transcription regulation. Acts as a transcriptional repressor in concert with the corepressor UXT to regulate androgen receptor (AR) transcription. May act as a tumor suppressor to repress AR-mediated gene transcription and to inhibit anchorage-independent growth in prostate cancer cells. Required for cell survival in ovarian cancer cells. Together with UXT, associates …	Unconventional prefoldin RPB5 interactor 1 OS=Homo sapiens OX=9606 GN=URI1 PE=1 SV=3	14	6	6	8	535	59.8	5.05	0.778108	0.945989	0.892442	1.4156	1.01739	1.02449	0.87218	1.15249	0.756777	0.116911	PF02996(Prefoldin subunit)
Q9Y547	Intraflagellar transport protein 25 homolog	HSPB11	FUNCTION: Component of the IFT complex B required for sonic hedgehog/SHH signaling. May mediate transport of SHH components: required for the export of SMO and PTCH1 receptors out of the cilium and the accumulation of GLI2 at the ciliary tip in response to activation of the SHH pathway, suggesting it is involved in the dynamic transport of SHH signaling molecules within the cilium. Not required f…	Intraflagellar transport protein 25 homolog OS=Homo sapiens OX=9606 GN=HSPB11 PE=1 SV=1	28	3	3	6	144	16.3	5.03	0.746914	0.960465	0.90403	1.40117	1.0484	1.00085	0.87047	1.15014	0.756839	0.119298	PF00754(F5/8 type C domain)
Q9UPU5	Ubiquitin carboxyl-terminal hydrolase 24	USP24	FUNCTION: Ubiquitin-specific protease that regulates cell survival in various contexts through modulating the protein stability of some of its substrates including DDB2, MCL1 or TP53. Plays a positive role on ferritinophagy where ferritin is degraded in lysosomes and releases free iron. {ECO:0000269|PubMed:23159851, ECO:0000269|PubMed:29695420}.	Ubiquitin carboxyl-terminal hydrolase 24 OS=Homo sapiens OX=9606 GN=USP24 PE=1 SV=3	1	1	1	1	2620	294.2	6.14	0.818967	0.986916	0.870825	1.80706	0.874486	0.85218	0.892236	1.17791	0.757475	0.420506	PF00443(Ubiquitin carboxyl-terminal hydrolase)
P35813	Protein phosphatase 1A	PPM1A	FUNCTION: Enzyme with a broad specificity. Negatively regulates TGF-beta signaling through dephosphorylating SMAD2 and SMAD3, resulting in their dissociation from SMAD4, nuclear export of the SMADs and termination of the TGF-beta-mediated signaling. Dephosphorylates PRKAA1 and PRKAA2. Plays an important role in the termination of TNF-alpha-mediated NF-kappa-B activation through dephosphorylating …	Protein phosphatase 1A OS=Homo sapiens OX=9606 GN=PPM1A PE=1 SV=1	7	2	3	3	382	42.4	5.36	0.875259	0.816603	0.936156	1.43928	1.01232	1.01706	0.876006	1.15622	0.757645	0.126765	PF00481(Protein phosphatase 2C);PF07830(Protein serine/threonine phosphatase 2C, C-terminal domain)
Q53HC5	Kelch-like protein 26	KLHL26		Kelch-like protein 26 OS=Homo sapiens OX=9606 GN=KLHL26 PE=1 SV=2	2	1	1	1	615	68.1	6.48	0.893348	1.32548	0.383785	1.12848	1.23959	1.06329	0.867537	1.14379	0.758479	0.375026	PF07707(BTB And C-terminal Kelch);PF01344(Kelch motif);PF00651(BTB/POZ domain)
Q8NHM5	Lysine-specific demethylase 2B	KDM2B	FUNCTION: Histone demethylase that demethylates 'Lys-4' and 'Lys-36' of histone H3, thereby playing a central role in histone code (PubMed:16362057, PubMed:17994099, PubMed:26237645). Preferentially demethylates trimethylated H3 'Lys-4' and dimethylated H3 'Lys-36' residue while it has weak or no activity for mono- and tri-methylated H3 'Lys-36' (PubMed:16362057, PubMed:17994099, PubMed:26237645)…	Lysine-specific demethylase 2B OS=Homo sapiens OX=9606 GN=KDM2B PE=1 SV=1	3	3	4	4	1336	152.5	8.56	0.890705	0.865304	0.888163	1.51973	0.978463	0.987084	0.881391	1.16176	0.75867	0.192707	PF00646(F-box domain);PF16866(PHD-finger);PF02008(CXXC zinc finger domain);PF13621(Cupin-like domain)
P41227	N-alpha-acetyltransferase 10	NAA10	FUNCTION: Catalytic subunit of the N-terminal acetyltransferase A (NatA) complex which displays alpha (N-terminal) acetyltransferase activity (PubMed:15496142, PubMed:19826488, PubMed:19420222, PubMed:20145209, PubMed:27708256, PubMed:25489052, PubMed:29754825). Acetylates amino termini that are devoid of initiator methionine (PubMed:19420222). The alpha (N-terminal) acetyltransferase activity ma…	N-alpha-acetyltransferase 10 OS=Homo sapiens OX=9606 GN=NAA10 PE=1 SV=1	32	7	7	10	235	26.4	5.64	0.824665	0.866176	0.912504	1.26795	1.10025	1.06119	0.867781	1.14313	0.759128	0.0157217	PF00583(Acetyltransferase (GNAT) family)
Q9NUD5	Zinc finger CCHC domain-containing protein 3	ZCCHC3	FUNCTION: Nucleic acid-binding protein involved in innate immune response to DNA and RNA viruses (PubMed:30193849, PubMed:30135424). Binds DNA and RNA in the cytoplasm and acts by promoting recognition of viral nucleic acids by virus sensors, such as DDX58/RIG-I, IFIH1/MDA5 and CGAS (PubMed:30193849, PubMed:30135424). Acts as a co-sensor for recognition of double-stranded DNA (dsDNA) by cGAS in t…	Zinc finger CCHC domain-containing protein 3 OS=Homo sapiens OX=9606 GN=ZCCHC3 PE=1 SV=2	4	2	2	3	403	43.5	8.53	0.911493	0.877506	0.87414	1.62865	0.93477	0.943418	0.887713	1.16895	0.759413	0.288855	PF00098(Zinc knuckle)
Q5T5X7	BEN domain-containing protein 3	BEND3	FUNCTION: Transcriptional repressor which associates with the NoRC (nucleolar remodeling complex) complex and plays a key role in repressing rDNA transcription. The sumoylated form modulates the stability of the NoRC complex component BAZ2A/TIP5 by controlling its USP21-mediated deubiquitination (PubMed:21914818, PubMed:26100909). Binds to unmethylated major satellite DNA and is involved in the r…	BEN domain-containing protein 3 OS=Homo sapiens OX=9606 GN=BEND3 PE=1 SV=1	6	4	4	4	828	94.4	5.43	0.9088	0.828861	0.90011	1.4466	0.975661	1.04948	0.879257	1.15725	0.759783	0.134352	PF10523(BEN domain)
Q86WJ1	Chromodomain-helicase-DNA-binding protein 1-like	CHD1L	FUNCTION: DNA helicase which plays a role in chromatin-remodeling following DNA damage. Targeted to sites of DNA damage through interaction with poly(ADP-ribose) and functions to regulate chromatin during DNA repair. Able to catalyze nucleosome sliding in an ATP-dependent manner. Helicase activity is strongly stimulated upon poly(ADP-ribose)-binding. {ECO:0000269|PubMed:18023026, ECO:0000269|PubM…	Chromodomain-helicase-DNA-binding protein 1-like OS=Homo sapiens OX=9606 GN=CHD1L PE=1 SV=3	8	7	7	7	897	100.9	6.9	0.840833	0.870367	0.91439	1.40504	1.03521	1.015	0.875197	1.15175	0.759884	0.097869	PF00176(SNF2 family N-terminal domain);PF00271(Helicase conserved C-terminal domain)
Q8TDM6	Disks large homolog 5	DLG5	FUNCTION: Acts as a regulator of the Hippo signaling pathway (PubMed:28087714, PubMed:28169360). Negatively regulates the Hippo signaling pathway by mediating the interaction of MARK3 with STK3/4, bringing them together to promote MARK3-dependent hyperphosphorylation and inactivation of STK3 kinase activity toward LATS1 (PubMed:28087714). Positively regulates the Hippo signaling pathway by mediat…	Disks large homolog 5 OS=Homo sapiens OX=9606 GN=DLG5 PE=1 SV=4	4	7	7	8	1919	213.7	7.42	0.88794	0.861937	0.908312	1.60198	0.921021	0.974353	0.886063	1.16579	0.760056	0.270704	PF00625(Guanylate kinase);PF04822(Takusan);PF00595(PDZ domain (Also known as DHR or GLGF));PF16610(Unstructured region between two PDZ domains on Dlg5)
Q9UJY4	ADP-ribosylation factor-binding protein GGA2	GGA2	FUNCTION: Plays a role in protein sorting and trafficking between the trans-Golgi network (TGN) and endosomes. Mediates the ARF-dependent recruitment of clathrin to the TGN and binds ubiquitinated proteins and membrane cargo molecules with a cytosolic acidic cluster-dileucine (DXXLL) motif (PubMed:10747088). Mediates export of the GPCR receptor ADRA2B to the cell surface (PubMed:27901063). Regula…	ADP-ribosylation factor-binding protein GGA2 OS=Homo sapiens OX=9606 GN=GGA2 PE=1 SV=3	4	3	3	3	613	67.1	6.55	0.912455	0.848556	0.904007	1.62677	0.891366	0.986134	0.888339	1.16809	0.760506	0.294035	PF02883(Adaptin C-terminal domain);PF03127(GAT domain);PF00790(VHS domain)
B9A064	Immunoglobulin lambda-like polypeptide 5	IGLL5		Immunoglobulin lambda-like polypeptide 5 OS=Homo sapiens OX=9606 GN=IGLL5 PE=2 SV=2	7	1	1	2	214	23	8.84	1.17125	0.681909	0.8423	1.64501	0.607757	1.28937	0.898485	1.18071	0.760968	0.449051	PF07654(Immunoglobulin C1-set domain)
Q9NYB9	Abl interactor 2	ABI2	FUNCTION: Regulator of actin cytoskeleton dynamics underlying cell motility and adhesion. Functions as a component of the WAVE complex, which activates actin nucleating machinery Arp2/3 to drive lamellipodia formation (PubMed:21107423). Acts as regulator and substrate of nonreceptor tyrosine kinases ABL1 and ABL2 involved in processes linked to cell growth and differentiation. Positively regulate…	Abl interactor 2 OS=Homo sapiens OX=9606 GN=ABI2 PE=1 SV=1	7	2	3	4	513	55.6	6.16	0.795382	0.94941	0.893543	1.4893	0.976947	0.998059	0.879445	1.15477	0.761576	0.187376	PF14604(Variant SH3 domain);PF07815(Abl-interactor HHR)
Q6NT16	MFS-type transporter SLC18B1	SLC18B1		MFS-type transporter SLC18B1 OS=Homo sapiens OX=9606 GN=SLC18B1 PE=1 SV=1	2	1	1	1	456	48.8	5.22	0.835673	0.975541	0.9036	2.00448	0.775341	0.782751	0.904938	1.18752	0.762038	0.529025	PF07690(Major Facilitator Superfamily)
P58557	Endoribonuclease YbeY	YBEY	FUNCTION: Single strand-specific metallo-endoribonuclease involved in rRNA maturation. {ECO:0000305|PubMed:28153719}.	Endoribonuclease YbeY OS=Homo sapiens OX=9606 GN=YBEY PE=1 SV=2	5	1	1	1	167	19.3	7.55	0.920957	0.857307	0.932647	1.93146	0.779369	0.846491	0.903637	1.18577	0.762066	0.492689	PF02130(Uncharacterized protein family UPF0054)
Q15628	Tumor necrosis factor receptor type 1-associated DEATH domain protein	TRADD	FUNCTION: The nuclear form acts as a tumor suppressor by preventing ubiquitination and degradation of isoform p19ARF/ARF of CDKN2A by TRIP12: acts by interacting with TRIP12, leading to disrupt interaction between TRIP12 and isoform p19ARF/ARF of CDKN2A (By similarity). Adapter molecule for TNFRSF1A/TNFR1 that specifically associates with the cytoplasmic domain of activated TNFRSF1A/TNFR1 mediati…	Tumor necrosis factor receptor type 1-associated DEATH domain protein OS=Homo sapiens OX=9606 GN=TRADD PE=1 SV=2	3	1	1	1	312	34.2	6.27	0.75751	0.987404	0.86461	1.29174	1.05857	1.07343	0.869841	1.14125	0.762185	0.0539972	PF00531(Death domain);PF09034(TRADD, N-terminal domain)
Q6PIW4	Fidgetin-like protein 1	FIGNL1	FUNCTION: Involved in DNA double-strand break (DBS) repair via homologous recombination (HR). Recruited at DSB sites independently of BRCA2, RAD51 and RAD51 paralogs in a H2AX-dependent manner. May regulate osteoblast proliferation and differentiation (PubMed:23754376). May play a role in the control of male meiosis dynamic (By similarity). {ECO:0000250|UniProtKB:Q8BPY9, ECO:0000269|PubMed:237543…	Fidgetin-like protein 1 OS=Homo sapiens OX=9606 GN=FIGNL1 PE=1 SV=2	4	1	3	5	674	74	7.85	0.859271	0.886958	0.886305	1.40377	1.03916	1.01075	0.877511	1.15123	0.76224	0.0971593	PF00004(ATPase family associated with various cellular activities (AAA));PF09336(Vps4 C terminal oligomerisation domain)
Q9P2G1	Ankyrin repeat and IBR domain-containing protein 1	ANKIB1	FUNCTION: Might act as an E3 ubiquitin-protein ligase, or as part of E3 complex, which accepts ubiquitin from specific E2 ubiquitin-conjugating enzymes and then transfers it to substrates. {ECO:0000250}.	Ankyrin repeat and IBR domain-containing protein 1 OS=Homo sapiens OX=9606 GN=ANKIB1 PE=1 SV=3	2	1	1	1	1089	121.9	5.11	0.794209	0.938531	0.885834	1.33414	1.05333	1.04603	0.872858	1.1445	0.762654	0.058977	PF01485(IBR domain, a half RING-finger domain);PF00023(Ankyrin repeat)
P0DJ93	Small integral membrane protein 13	SMIM13		Small integral membrane protein 13 OS=Homo sapiens OX=9606 GN=SMIM13 PE=3 SV=1	13	1	1	1	91	10.3	6.67	0.94217	0.837704	0.900235	1.67761	0.844551	0.990871	0.89337	1.17101	0.762906	0.343416	PF15938(Domain of unknown function (DUF4750))
Q9NRY2	SOSS complex subunit C	INIP	FUNCTION: Component of the SOSS complex, a multiprotein complex that functions downstream of the MRN complex to promote DNA repair and G2/M checkpoint. The SOSS complex associates with single-stranded DNA at DNA lesions and influences diverse endpoints in the cellular DNA damage response including cell-cycle checkpoint activation, recombinational repair and maintenance of genomic stability. Requi…	SOSS complex subunit C OS=Homo sapiens OX=9606 GN=INIP PE=1 SV=1	13	1	1	1	104	11.4	9.25	0.877728	0.892288	0.928312	1.85601	0.835597	0.845235	0.899443	1.17895	0.76292	0.455831	PF15925(SOSS complex subunit C)
Q96JM4	Leucine-rich repeat and IQ domain-containing protein 1	LRRIQ1		Leucine-rich repeat and IQ domain-containing protein 1 OS=Homo sapiens OX=9606 GN=LRRIQ1 PE=2 SV=3	0	1	1	1	1722	199.2	6.19	0.858883	0.806686	0.904486	0.947043	1.24222	1.17614	0.856685	1.1218	0.76367	0.0475096	PF00612(IQ calmodulin-binding motif)
Q9NSP4	Centromere protein M	CENPM	FUNCTION: Component of the CENPA-NAC (nucleosome-associated) complex, a complex that plays a central role in assembly of kinetochore proteins, mitotic progression and chromosome segregation. The CENPA-NAC complex recruits the CENPA-CAD (nucleosome distal) complex and may be involved in incorporation of newly synthesized CENPA into centromeres. {ECO:0000269|PubMed:16716197}.	Centromere protein M OS=Homo sapiens OX=9606 GN=CENPM PE=1 SV=1	6	1	1	1	180	19.7	7.2	0.906303	0.802536	0.968201	1.68208	0.93378	0.887272	0.892347	1.16771	0.764186	0.352607	PF11111(Centromere protein M (CENP-M))
Q6UX98	Probable palmitoyltransferase ZDHHC24	ZDHHC24		Probable palmitoyltransferase ZDHHC24 OS=Homo sapiens OX=9606 GN=ZDHHC24 PE=1 SV=1	3	1	1	1	284	30.2	8.59	0.938015	0.812996	0.913144	1.55343	0.956217	0.975264	0.888051	1.16164	0.764484	0.242484	PF01529(DHHC palmitoyltransferase)
Q9H7S9	Zinc finger protein 703	ZNF703	FUNCTION: Transcriptional corepressor which does not bind directly to DNA and may regulate transcription through recruitment of histone deacetylases to gene promoters. Regulates cell adhesion, migration and proliferation. May be required for segmental gene expression during hindbrain development. {ECO:0000269|PubMed:21328542, ECO:0000269|PubMed:21337521}.	Zinc finger protein 703 OS=Homo sapiens OX=9606 GN=ZNF703 PE=1 SV=1	2	1	1	1	590	58.2	8.79	0.826716	0.881173	0.933757	1.46359	1.01286	0.978855	0.880549	1.15177	0.764519	0.163748	PF12402(NocA-like zinc-finger protein 1)
Q8WUX9	Charged multivesicular body protein 7	CHMP7	FUNCTION: ESCRT-III-like protein required to recruit the ESCRT-III complex to the nuclear envelope during late anaphase (PubMed:26040712). Together with SPAST, the ESCRT-III complex promotes nuclear envelope sealing and mitotic spindle disassembly during late anaphase (PubMed:26040712). Plays a role in the endosomal sorting pathway (PubMed:16856878). {ECO:0000269|PubMed:16856878, ECO:0000269|PubM…	Charged multivesicular body protein 7 OS=Homo sapiens OX=9606 GN=CHMP7 PE=1 SV=1	15	5	5	6	453	50.9	5.35	0.859889	0.882346	0.902116	1.45498	0.99862	1.0052	0.88145	1.15294	0.764527	0.147666	PF03357(Snf7)
Q8WV92	MIT domain-containing protein 1	MITD1	FUNCTION: Required for efficient abscission at the end of cytokinesis, together with components of the ESCRT-III complex. {ECO:0000269|PubMed:23015756, ECO:0000269|PubMed:23045692}.	MIT domain-containing protein 1 OS=Homo sapiens OX=9606 GN=MITD1 PE=1 SV=1	4	1	1	1	249	29.3	8	0.864257	0.83818	0.940123	1.44953	1.03402	0.972238	0.880853	1.15193	0.764677	0.151037	PF16565(Phospholipase D-like domain at C-terminus of MIT);PF04212(MIT (microtubule interacting and transport) domain)
P56556	NADH dehydrogenase [ubiquinone] 1 alpha subcomplex subunit 6	NDUFA6	FUNCTION: Accessory subunit of the mitochondrial membrane respiratory chain NADH dehydrogenase (Complex I), that is believed to be not involved in catalysis. Required for proper complex I assembly (PubMed:30245030). Complex I functions in the transfer of electrons from NADH to the respiratory chain. The immediate electron acceptor for the enzyme is believed to be ubiquinone. {ECO:0000269|PubMed:2…	NADH dehydrogenase [ubiquinone] 1 alpha subcomplex subunit 6 OS=Homo sapiens OX=9606 GN=NDUFA6 PE=1 SV=4	33	5	5	8	128	15.1	9.98	0.940266	0.89648	0.846461	1.66365	0.887513	0.956743	0.894402	1.1693	0.764903	0.332312	PF05347(Complex 1 protein (LYR family))
Q8NHH9	Atlastin-2	ATL2	FUNCTION: GTPase tethering membranes through formation of trans-homooligomers and mediating homotypic fusion of endoplasmic reticulum membranes. Functions in endoplasmic reticulum tubular network biogenesis (PubMed:18270207, PubMed:19665976, PubMed:27619977). {ECO:0000269|PubMed:18270207, ECO:0000269|PubMed:19665976, ECO:0000269|PubMed:27619977}.	Atlastin-2 OS=Homo sapiens OX=9606 GN=ATL2 PE=1 SV=2	21	8	9	16	583	66.2	5.48	0.835311	0.906609	0.915949	1.56153	0.956145	0.956937	0.885956	1.1582	0.76494	0.251487	PF02841(Guanylate-binding protein, C-terminal domain);PF02263(Guanylate-binding protein, N-terminal domain)
Q9BXI6	TBC1 domain family member 10A	TBC1D10A	FUNCTION: Acts as GTPase-activating protein for RAB27A, but not for RAB2A, RAB3A, nor RAB4A. {ECO:0000269|PubMed:16923811}.	TBC1 domain family member 10A OS=Homo sapiens OX=9606 GN=TBC1D10A PE=1 SV=1	11	6	6	7	508	57.1	8.44	0.862732	0.944688	0.887015	1.79106	0.828833	0.901474	0.898145	1.17379	0.765166	0.424563	PF00566(Rab-GTPase-TBC domain)
P18827	Syndecan-1	SDC1	FUNCTION: Cell surface proteoglycan that bears both heparan sulfate and chondroitin sulfate and that links the cytoskeleton to the interstitial matrix. Regulates exosome biogenesis in concert with SDCBP and PDCD6IP (PubMed:22660413). {ECO:0000269|PubMed:22660413}.	Syndecan-1 OS=Homo sapiens OX=9606 GN=SDC1 PE=1 SV=3	5	1	1	2	310	32.4	4.63	0.684117	1.13682	0.824388	1.53274	0.962335	0.961405	0.881776	1.15216	0.765324	0.309721	PF01034(Syndecan domain)
Q86X02	Cerebellar degeneration-related protein 2-like	CDR2L		Cerebellar degeneration-related protein 2-like OS=Homo sapiens OX=9606 GN=CDR2L PE=1 SV=2	3	1	1	1	465	53	6.01	0.691339	0.974994	0.936095	1.24031	1.0487	1.10964	0.867476	1.13289	0.765722	0.0652321
Q96P20	NACHT, LRR and PYD domains-containing protein 3	NLRP3	FUNCTION: As the sensor component of the NLRP3 inflammasome, plays a crucial role in innate immunity and inflammation. In response to pathogens and other damage-associated signals, initiates the formation of the inflammasome polymeric complex, made of NLRP3, PYCARD and CASP1 (and possibly CASP4 and CASP5). Recruitment of proCASP1 to the inflammasome promotes its activation and CASP1-catalyzed IL1…	NACHT, LRR and PYD domains-containing protein 3 OS=Homo sapiens OX=9606 GN=NLRP3 PE=1 SV=3	1	1	1	1	1036	118.1	6.65	0.907555	0.86065	0.892292	1.52268	0.983656	0.967773	0.886833	1.15804	0.765808	0.212275	PF05729(NACHT domain);PF13516(Leucine Rich repeat);PF14484(Fish-specific NACHT associated domain);PF02758(PAAD/DAPIN/Pyrin domain)
Q8IVI9	Nostrin	NOSTRIN	FUNCTION: Multivalent adapter protein which may decrease NOS3 activity by inducing its translocation away from the plasma membrane. {ECO:0000269|PubMed:12446846, ECO:0000269|PubMed:16234328, ECO:0000269|PubMed:16807357}.	Nostrin OS=Homo sapiens OX=9606 GN=NOSTRIN PE=1 SV=2	2	1	1	1	506	57.6	8.97	0.905449	0.859614	0.891473	1.4837	0.953061	1.03004	0.885512	1.1556	0.76628	0.179269	PF00611(Fes/CIP4, and EFC/F-BAR homology domain);PF14604(Variant SH3 domain)
Q15208	Serine/threonine-protein kinase 38	STK38	FUNCTION: Negative regulator of MAP3K1/2 signaling. Converts MAP3K2 from its phosphorylated form to its non-phosphorylated form and inhibits autophosphorylation of MAP3K2. {ECO:0000269|PubMed:12493777, ECO:0000269|PubMed:15197186, ECO:0000269|PubMed:17906693, ECO:0000269|PubMed:7761441}.	Serine/threonine-protein kinase 38 OS=Homo sapiens OX=9606 GN=STK38 PE=1 SV=1	11	3	5	6	465	54.2	7.15	0.848899	0.904421	0.904173	1.52776	0.963799	0.976273	0.885831	1.15595	0.766326	0.221825	PF00069(Protein kinase domain);PF00433(Protein kinase C terminal domain)
Q9BYN0	Sulfiredoxin-1	SRXN1	FUNCTION: Contributes to oxidative stress resistance by reducing cysteine-sulfinic acid formed under exposure to oxidants in the peroxiredoxins PRDX1, PRDX2, PRDX3 and PRDX4. Does not act on PRDX5 or PRDX6. May catalyze the reduction in a multi-step process by acting both as a specific phosphotransferase and a thioltransferase. {ECO:0000269|PubMed:15448164, ECO:0000269|PubMed:15590625}.	Sulfiredoxin-1 OS=Homo sapiens OX=9606 GN=SRXN1 PE=1 SV=2	26	3	3	3	137	14.3	8.19	0.919149	0.849752	0.89501	1.53078	0.960682	0.984663	0.88797	1.15871	0.766345	0.221791	PF02195(ParB-like nuclease domain)
P08670	Vimentin	VIM	FUNCTION: Vimentins are class-III intermediate filaments found in various non-epithelial cells, especially mesenchymal cells. Vimentin is attached to the nucleus, endoplasmic reticulum, and mitochondria, either laterally or terminally. {ECO:0000269|PubMed:21746880}.; FUNCTION: Involved with LARP6 in the stabilization of type I collagen mRNAs for CO1A1 and CO1A2. {ECO:0000269|PubMed:21746880}.	Vimentin OS=Homo sapiens OX=9606 GN=VIM PE=1 SV=4	6	1	4	81	466	53.6	5.12	1.06625	0.810387	0.76295	1.22121	0.898357	1.32323	0.879862	1.1476	0.766698	0.167422	PF04732(Intermediate filament head (DNA binding) region);PF00038(Intermediate filament protein)
Q8N2U9	Solute carrier family 66 member 2	SLC66A2		Solute carrier family 66 member 2 OS=Homo sapiens OX=9606 GN=SLC66A2 PE=1 SV=1	3	1	1	1	271	30.5	8.18	0.905157	0.789223	0.947907	1.39003	1.00152	1.05462	0.880763	1.14872	0.766733	0.109346	PF04193(PQ loop repeat)
Q96BJ8	Engulfment and cell motility protein 3	ELMO3	FUNCTION: Involved in cytoskeletal rearrangements required for phagocytosis of apoptotic cells and cell motility. Acts in association with DOCK1 and CRK. Was initially proposed to be required in complex with DOCK1 to activate Rac Rho small GTPases. May enhance the guanine nucleotide exchange factor (GEF) activity of DOCK1 (By similarity). {ECO:0000250}.	Engulfment and cell motility protein 3 OS=Homo sapiens OX=9606 GN=ELMO3 PE=1 SV=3	4	3	3	3	720	81.4	6.3	0.919927	0.833538	0.919841	1.58674	0.922341	0.975089	0.891102	1.16139	0.767272	0.277389	PF04727(ELMO/CED-12 family);PF11841(Domain of unknown function (DUF3361));PF16457(Pleckstrin homology domain)
Q8TCY9	Up-regulator of cell proliferation	URGCP	FUNCTION: May be involved in cell cycle progression through the regulation of cyclin D1 expression. May participate in the development of hepatocellular carcinoma (HCC) by promoting hepatocellular growth and survival. May play an important role in development of gastric cancer. {ECO:0000269|PubMed:12082552, ECO:0000269|PubMed:17217616}.	Up-regulator of cell proliferation OS=Homo sapiens OX=9606 GN=URGCP PE=1 SV=2	7	5	5	5	931	104.9	6.42	0.930366	0.846019	0.90629	1.63718	0.908177	0.948681	0.894225	1.16468	0.767786	0.319028
Q9BPY3	Protein FAM118B	FAM118B	FUNCTION: May play a role in Cajal bodies formation. {ECO:0000269|PubMed:24569877}.	Protein FAM118B OS=Homo sapiens OX=9606 GN=FAM118B PE=1 SV=1	10	3	3	3	351	39.5	5.99	0.758412	1.01329	0.844431	1.2536	1.08916	1.06421	0.872044	1.13566	0.767877	0.0509374	PF13289(SIR2-like domain)
Q8TAV0	Protein FAM76A	FAM76A		Protein FAM76A OS=Homo sapiens OX=9606 GN=FAM76A PE=2 SV=1	6	2	2	2	307	35	9.19	0.89898	0.849024	0.899561	1.40413	1.02013	1.0229	0.882522	1.14905	0.768043	0.106991	PF16046(FAM76 protein)
Q9Y4G8	Rap guanine nucleotide exchange factor 2	RAPGEF2	FUNCTION: Functions as a guanine nucleotide exchange factor (GEF), which activates Rap and Ras family of small GTPases by exchanging bound GDP for free GTP in a cAMP-dependent manner. Serves as a link between cell surface receptors and Rap/Ras GTPases in intracellular signaling cascades. Acts also as an effector for Rap1 by direct association with Rap1-GTP thereby leading to the amplification of …	Rap guanine nucleotide exchange factor 2 OS=Homo sapiens OX=9606 GN=RAPGEF2 PE=1 SV=1	2	1	3	3	1499	167.3	6.67	0.850537	0.928907	0.895575	1.6257	0.942768	0.914428	0.891673	1.16096	0.768045	0.31323	PF00618(RasGEF N-terminal motif);PF00595(PDZ domain (Also known as DHR or GLGF));PF00617(RasGEF domain);PF00788(Ras association (RalGDS/AF-6) domain)
Q16775	Hydroxyacylglutathione hydrolase, mitochondrial	HAGH	FUNCTION: Thiolesterase that catalyzes the hydrolysis of S-D-lactoyl-glutathione to form glutathione and D-lactic acid.	Hydroxyacylglutathione hydrolase, mitochondrial OS=Homo sapiens OX=9606 GN=HAGH PE=1 SV=2	17	5	5	8	308	33.8	8.12	0.948886	0.834964	0.911384	1.71159	0.876921	0.920448	0.898411	1.16965	0.768102	0.377182	PF16123(Hydroxyacylglutathione hydrolase C-terminus);PF00753(Metallo-beta-lactamase superfamily)
Q96F63	Coiled-coil domain-containing protein 97	CCDC97		Coiled-coil domain-containing protein 97 OS=Homo sapiens OX=9606 GN=CCDC97 PE=1 SV=1	3	1	1	1	343	38.9	4.59	0.909483	0.863629	0.897682	1.55825	0.936476	0.982371	0.890265	1.15903	0.768109	0.251198	PF09747(Coiled-coil domain containing protein (DUF2052))
Q96EC8	Protein YIPF6	YIPF6	FUNCTION: May be required for stable YIPF1 and YIPF2 protein expression. {ECO:0000269|PubMed:28286305}.	Protein YIPF6 OS=Homo sapiens OX=9606 GN=YIPF6 PE=1 SV=2	5	1	1	1	236	26.2	5.64	0.975575	0.911249	0.795441	1.58209	0.966489	0.942856	0.894088	1.16381	0.768241	0.279452	PF04893(Yip1 domain)
Q6ZN18	Zinc finger protein AEBP2	AEBP2	FUNCTION: DNA-binding transcriptional repressor. May interact with and stimulate the activity of the PRC2 complex, which methylates 'Lys-9' and 'Lys-27' residues of histone H3. {ECO:0000269|PubMed:15225548}.	Zinc finger protein AEBP2 OS=Homo sapiens OX=9606 GN=AEBP2 PE=1 SV=2	3	2	2	2	517	54.4	5.21	0.827659	0.824806	1.01863	1.63429	0.979538	0.861561	0.890365	1.15846	0.768574	0.341792
Q9H2U2	Inorganic pyrophosphatase 2, mitochondrial	PPA2	FUNCTION: Hydrolyzes inorganic pyrophosphate (PubMed:27523597). This activity is essential for correct regulation of mitochondrial membrane potential, and mitochondrial organization and function (PubMed:27523598). {ECO:0000269|PubMed:27523597, ECO:0000269|PubMed:27523598}.	Inorganic pyrophosphatase 2, mitochondrial OS=Homo sapiens OX=9606 GN=PPA2 PE=1 SV=2	56	16	16	47	334	37.9	7.39	0.91781	0.917468	0.841297	1.57629	0.943445	0.962578	0.892192	1.16077	0.76862	0.26888	PF00719(Inorganic pyrophosphatase)
Q06418	Tyrosine-protein kinase receptor TYRO3	TYRO3	FUNCTION: Receptor tyrosine kinase that transduces signals from the extracellular matrix into the cytoplasm by binding to several ligands including TULP1 or GAS6. Regulates many physiological processes including cell survival, migration and differentiation. Ligand binding at the cell surface induces dimerization and autophosphorylation of TYRO3 on its intracellular domain that provides docking si…	Tyrosine-protein kinase receptor TYRO3 OS=Homo sapiens OX=9606 GN=TYRO3 PE=1 SV=1	2	1	1	2	890	96.8	5.67	0.852518	0.966368	0.877703	1.7567	0.864924	0.885193	0.898863	1.16894	0.768957	0.413107	PF07714(Protein tyrosine kinase);PF00041(Fibronectin type III domain);PF07679(Immunoglobulin I-set domain)
O75718	Cartilage-associated protein	CRTAP	FUNCTION: Necessary for efficient 3-hydroxylation of fibrillar collagen prolyl residues. {ECO:0000269|PubMed:17055431}.	Cartilage-associated protein OS=Homo sapiens OX=9606 GN=CRTAP PE=1 SV=1	14	6	6	6	401	46.5	5.73	0.769632	0.928775	0.935798	1.37724	1.05022	0.997327	0.878068	1.1416	0.769159	0.113797
Q00534	Cyclin-dependent kinase 6	CDK6	FUNCTION: Serine/threonine-protein kinase involved in the control of the cell cycle and differentiation; promotes G1/S transition. Phosphorylates pRB/RB1 and NPM1. Interacts with D-type G1 cyclins during interphase at G1 to form a pRB/RB1 kinase and controls the entrance into the cell cycle. Involved in initiation and maintenance of cell cycle exit during cell differentiation; prevents cell proli…	Cyclin-dependent kinase 6 OS=Homo sapiens OX=9606 GN=CDK6 PE=1 SV=1	9	2	2	2	326	36.9	6.46	0.871598	0.85659	0.909536	1.3347	1.05314	1.04083	0.879241	1.14289	0.769316	0.0534882	PF00069(Protein kinase domain)
O43766	Lipoyl synthase, mitochondrial	LIAS	FUNCTION: Catalyzes the radical-mediated insertion of two sulfur atoms into the C-6 and C-8 positions of the octanoyl moiety bound to the lipoyl domains of lipoate-dependent enzymes, thereby converting the octanoylated domains into lipoylated derivatives. {ECO:0000255|HAMAP-Rule:MF_03123}.	Lipoyl synthase, mitochondrial OS=Homo sapiens OX=9606 GN=LIAS PE=1 SV=3	7	2	2	2	372	41.9	8.59	0.838734	0.963706	0.87259	1.61002	0.958701	0.908409	0.891677	1.15904	0.769321	0.307871	PF04055(Radical SAM superfamily);PF16881(N-terminal domain of lipoyl synthase of Radical_SAM family)
Q96EY8	Corrinoid adenosyltransferase	MMAB	FUNCTION: Adenosyltransferase involved in intracellular vitamin B12 metabolism. Generates adenosylcobalamin (AdoCbl) and directly delivers the cofactor to MUT in a transfer that is stimulated by ATP-binding to MMAB and gated by MMAA. {ECO:0000305|PubMed:28497574}.	Corrinoid adenosyltransferase OS=Homo sapiens OX=9606 GN=MMAB PE=1 SV=1	25	5	5	5	250	27.4	8.6	0.860836	0.97124	0.841594	1.56509	0.919411	0.987831	0.891223	1.15744	0.769993	0.271182	PF01923(Cobalamin adenosyltransferase)
Q16828	Dual specificity protein phosphatase 6	DUSP6	FUNCTION: Inactivates MAP kinases. Has a specificity for the ERK family (PubMed:9858808). Plays an important role in alleviating chronic postoperative pain. Necessary for the normal dephosphorylation of the long-lasting phosphorylated forms of spinal MAPK1/3 and MAP kinase p38 induced by peripheral surgery, which drives the resolution of acute postoperative allodynia (By similarity). Also importa…	Dual specificity protein phosphatase 6 OS=Homo sapiens OX=9606 GN=DUSP6 PE=1 SV=2	4	1	1	1	381	42.3	4.88	0.807028	0.985893	0.860228	1.46026	1.01609	0.969053	0.884383	1.14847	0.770055	0.185214	PF00581(Rhodanese-like domain);PF00782(Dual specificity phosphatase, catalytic domain)
Q92805	Golgin subfamily A member 1	GOLGA1	FUNCTION: Involved in vesicular trafficking at the Golgi apparatus level. Involved in endosome-to-Golgi trafficking. {ECO:0000269|PubMed:29084197}.	Golgin subfamily A member 1 OS=Homo sapiens OX=9606 GN=GOLGA1 PE=1 SV=3	19	11	11	12	767	88.1	5.27	0.855038	0.940372	0.836831	1.26625	0.983785	1.16753	0.877414	1.13919	0.770211	0.0419217	PF01465(GRIP domain)
P27930	Interleukin-1 receptor type 2	IL1R2	FUNCTION: Non-signaling receptor for IL1A, IL1B and IL1RN. Reduces IL1B activities. Serves as a decoy receptor by competetive binding to IL1B and preventing its binding to IL1R1. Also modulates cellular response through non-signaling association with IL1RAP after binding to IL1B. IL1R2 (membrane and secreted forms) preferentially binds IL1B and poorly IL1A and IL1RN. The secreted IL1R2 recruits s…	Interleukin-1 receptor type 2 OS=Homo sapiens OX=9606 GN=IL1R2 PE=1 SV=1	2	1	1	1	398	45.4	7.9	0.910335	0.856883	0.906037	1.54139	0.990738	0.935484	0.891085	1.15587	0.770921	0.244383	PF00047(Immunoglobulin domain)
Q8IUH5	Palmitoyltransferase ZDHHC17	ZDHHC17	FUNCTION: Palmitoyltransferase specific for a subset of neuronal proteins, including SNAP25, DLG4/PSD95, GAD2, SYT1 and HTT (PubMed:15603740, PubMed:15489887, PubMed:19139280, PubMed:28757145). Also palmitoylates neuronal protein GPM6A as well as SPRED1 and SPRED3 (PubMed:24705354). May be involved in the sorting or targeting of critical proteins involved in the initiating events of endocytosis a…	Palmitoyltransferase ZDHHC17 OS=Homo sapiens OX=9606 GN=ZDHHC17 PE=1 SV=2	6	3	4	5	632	72.6	7.5	0.912716	0.848739	0.912531	1.53344	0.93432	0.99877	0.891329	1.15551	0.771373	0.238952	PF12796(Ankyrin repeats (3 copies));PF01529(DHHC palmitoyltransferase)
Q13405	39S ribosomal protein L49, mitochondrial	MRPL49		39S ribosomal protein L49, mitochondrial OS=Homo sapiens OX=9606 GN=MRPL49 PE=1 SV=1	51	8	8	15	166	19.2	9.45	0.924147	0.880229	0.879268	1.58776	0.935814	0.954678	0.894548	1.15942	0.77155	0.284958	PF05046(Mitochondrial large subunit ribosomal protein (Img2))
Q8N511	Transmembrane protein 199	TMEM199	FUNCTION: Accessory component of the proton-transporting vacuolar (V)-ATPase protein pump involved in intracellular iron homeostasis. In aerobic conditions, required for intracellular iron homeostasis, thus triggering the activity of Fe(2+) prolyl hydroxylase (PHD) enzymes, and leading to HIF1A hydroxylation and subsequent proteasomal degradation. Necessary for endolysosomal acidification and lys…	Transmembrane protein 199 OS=Homo sapiens OX=9606 GN=TMEM199 PE=1 SV=1	19	4	4	5	208	23.1	9.01	0.901139	0.910689	0.891335	1.74085	0.880602	0.881919	0.901054	1.16779	0.77159	0.404674	PF11712(Endoplasmic reticulum-based factor for assembly of V-ATPase)
Q9UMR2	ATP-dependent RNA helicase DDX19B	DDX19B	FUNCTION: ATP-dependent RNA helicase involved in mRNA export from the nucleus (PubMed:10428971). Rather than unwinding RNA duplexes, DDX19B functions as a remodeler of ribonucleoprotein particles, whereby proteins bound to nuclear mRNA are dissociated and replaced by cytoplasmic mRNA binding proteins (PubMed:10428971). {ECO:0000269|PubMed:10428971}.	ATP-dependent RNA helicase DDX19B OS=Homo sapiens OX=9606 GN=DDX19B PE=1 SV=1	34	1	15	26	479	53.9	6.3	0.800495	1.00795	0.817427	1.23464	1.07434	1.09342	0.875291	1.13413	0.771773	0.0362804	PF00270(DEAD/DEAH box helicase);PF00271(Helicase conserved C-terminal domain)
Q96IF1	LIM domain-containing protein ajuba	AJUBA	FUNCTION: Adapter or scaffold protein which participates in the assembly of numerous protein complexes and is involved in several cellular processes such as cell fate determination, cytoskeletal organization, repression of gene transcription, mitosis, cell-cell adhesion, cell differentiation, proliferation and migration. Contributes to the linking and/or strengthening of epithelia cell-cell junct…	LIM domain-containing protein ajuba OS=Homo sapiens OX=9606 GN=AJUBA PE=1 SV=1	13	5	5	5	538	56.9	7.14	0.892574	0.901551	0.911298	1.75852	0.832391	0.914509	0.901807	1.16847	0.771784	0.418615	PF00412(LIM domain)
Q86Y37	CDK2-associated and cullin domain-containing protein 1	CACUL1	FUNCTION: Cell cycle associated protein capable of promoting cell proliferation through the activation of CDK2 at the G1/S phase transition. {ECO:0000269|PubMed:19829063}.	CDK2-associated and cullin domain-containing protein 1 OS=Homo sapiens OX=9606 GN=CACUL1 PE=1 SV=1	8	2	2	3	369	41	5.19	0.813098	0.935502	0.910089	1.47638	0.975531	0.992467	0.88623	1.14813	0.771892	0.194835	PF00888(Cullin family)
Q96MX3	Zinc finger protein 48	ZNF48	FUNCTION: May be involved in transcriptional regulation.	Zinc finger protein 48 OS=Homo sapiens OX=9606 GN=ZNF48 PE=1 SV=2	7	1	2	3	618	67.8	9.36	0.924828	0.827535	0.958282	1.77879	0.86023	0.869339	0.903549	1.16945	0.772624	0.435541	PF00096(Zinc finger, C2H2 type)
P0C221	Coiled-coil domain-containing protein 175	CCDC175		Coiled-coil domain-containing protein 175 OS=Homo sapiens OX=9606 GN=CCDC175 PE=4 SV=2	2	2	2	5	793	93.6	6.71	0.948682	0.917488	0.792255	1.36179	1.06111	1.01654	0.886142	1.14648	0.772923	0.0929511
Q5JSP0	FYVE, RhoGEF and PH domain-containing protein 3	FGD3	FUNCTION: Promotes the formation of filopodia. May activate CDC42, a member of the Ras-like family of Rho- and Rac proteins, by exchanging bound GDP for free GTP. Plays a role in regulating the actin cytoskeleton and cell shape (By similarity). {ECO:0000250}.	FYVE, RhoGEF and PH domain-containing protein 3 OS=Homo sapiens OX=9606 GN=FGD3 PE=1 SV=1	1	1	1	1	725	79.4	6.15	0.893216	0.889377	0.891399	1.49385	0.959279	0.998742	0.891331	1.15062	0.77465	0.20615	PF00169(PH domain);PF00621(RhoGEF domain);PF01363(FYVE zinc finger)
Q15126	Phosphomevalonate kinase	PMVK	FUNCTION: Catalyzes the reversible ATP-dependent phosphorylation of mevalonate 5-phosphate to produce mevalonate diphosphate and ADP, a key step in the mevalonic acid mediated biosynthesis of isopentenyl diphosphate and other polyisoprenoid metabolites. {ECO:0000269|PubMed:16519518, ECO:0000269|PubMed:17902708, ECO:0000269|PubMed:8663599, ECO:0000269|PubMed:9392419}.	Phosphomevalonate kinase OS=Homo sapiens OX=9606 GN=PMVK PE=1 SV=3	11	2	2	2	192	22	5.73	0.875128	0.867542	0.908818	1.35465	1.07601	0.991535	0.883829	1.14073	0.774792	0.0805794	PF04275(Phosphomevalonate kinase)
Q7L211	Protein ABHD13	ABHD13		Protein ABHD13 OS=Homo sapiens OX=9606 GN=ABHD13 PE=2 SV=1	3	1	1	1	337	38.5	8.57	0.710617	0.998778	0.96876	1.64058	0.894929	0.921063	0.892718	1.15219	0.774802	0.376208	PF12146(Serine aminopeptidase, S33)
Q8NCV1	Adenosine deaminase domain-containing protein 2	ADAD2		Adenosine deaminase domain-containing protein 2 OS=Homo sapiens OX=9606 GN=ADAD2 PE=2 SV=1	4	1	1	1	583	61.7	8.84	0.849048	0.845391	0.950126	1.31251	0.95842	1.1416	0.881522	1.13751	0.774957	0.0765107	PF02137(Adenosine-deaminase (editase) domain);PF00035(Double-stranded RNA binding motif)
Q9H3R2	Mucin-13	MUC13	FUNCTION: Epithelial and hemopoietic transmembrane mucin that may play a role in cell signaling.	Mucin-13 OS=Homo sapiens OX=9606 GN=MUC13 PE=1 SV=3	8	3	3	4	512	54.6	5.07	0.88531	0.833377	0.938513	1.38915	1.02802	1.01164	0.885733	1.14294	0.774961	0.112577	PF01390(SEA domain)
Q9NPA8	Transcription and mRNA export factor ENY2	ENY2	FUNCTION: Involved in mRNA export coupled transcription activation by association with both the TREX-2 and the SAGA complexes. The transcription regulatory histone acetylation (HAT) complex SAGA is a multiprotein complex that activates transcription by remodeling chromatin and mediating histone acetylation and deubiquitination. Within the SAGA complex, participates in a subcomplex that specifical…	Transcription and mRNA export factor ENY2 OS=Homo sapiens OX=9606 GN=ENY2 PE=1 SV=1	24	2	2	3	101	11.5	9.33	0.913526	0.84945	0.93642	1.6651	0.887753	0.930281	0.899799	1.16104	0.774991	0.361262	PF10163(Transcription factor e(y)2)
Q9NWQ8	Phosphoprotein associated with glycosphingolipid-enriched microdomains 1	PAG1	FUNCTION: Negatively regulates TCR (T-cell antigen receptor)-mediated signaling in T-cells and FCER1 (high affinity immunoglobulin epsilon receptor)-mediated signaling in mast cells. Promotes CSK activation and recruitment to lipid rafts, which results in LCK inhibition. Inhibits immunological synapse formation by preventing dynamic arrangement of lipid raft proteins. May be involved in cell adhe…	Phosphoprotein associated with glycosphingolipid-enriched microdomains 1 OS=Homo sapiens OX=9606 GN=PAG1 PE=1 SV=2	4	1	1	1	432	47	4.65	0.713656	1.10272	0.866581	1.64689	0.900439	0.914034	0.894317	1.15379	0.775115	0.393047	PF15347(Phosphoprotein associated with glycosphingolipid-enriched)
Q6ZU80	Centrosomal protein of 128 kDa	CEP128		Centrosomal protein of 128 kDa OS=Homo sapiens OX=9606 GN=CEP128 PE=1 SV=2	1	1	1	1	1094	127.9	6.52	0.901394	0.92268	0.895898	1.81016	0.877538	0.82112	0.906657	1.1696	0.775183	0.45843
Q13615	Myotubularin-related protein 3	MTMR3	FUNCTION: Phosphatase that acts on lipids with a phosphoinositol headgroup. Has phosphatase activity towards phosphatidylinositol 3-phosphate and phosphatidylinositol 3,5-bisphosphate. May also dephosphorylate proteins phosphorylated on Ser, Thr, and Tyr residues (PubMed:10733931). {ECO:0000269|PubMed:10733931, ECO:0000269|PubMed:11676921}.	Myotubularin-related protein 3 OS=Homo sapiens OX=9606 GN=MTMR3 PE=1 SV=3	3	2	2	2	1198	133.5	5.8	0.721962	1.04774	0.89741	1.5326	0.919641	0.988023	0.889038	1.14675	0.775265	0.297917	PF06602(Myotubularin-like phosphatase domain);PF01363(FYVE zinc finger)
Q96CT7	Coiled-coil domain-containing protein 124	CCDC124	FUNCTION: Required for proper progression of late cytokinetic stages. {ECO:0000269|PubMed:23894443}.	Coiled-coil domain-containing protein 124 OS=Homo sapiens OX=9606 GN=CCDC124 PE=1 SV=1	41	10	10	15	223	25.8	9.54	0.861185	0.886736	0.910151	1.39263	1.02885	1.0052	0.886024	1.14223	0.775698	0.11216	PF06244(Coiled-coil domain-containing protein 124)
P53804	E3 ubiquitin-protein ligase TTC3	TTC3	FUNCTION: E3 ubiquitin-protein ligase which catalyzes the formation of 'Lys-48'-polyubiquitin chains (PubMed:20059950, PubMed:30696809). Mediates the ubiquitination and subsequent degradation of phosphorylated Akt (AKT1, AKT2 and AKT3) in the nucleus (PubMed:20059950). Acts as a terminal regulator of Akt signaling after activation; its phosphorylation by Akt, which is a prerequisite for ubiquitin…	E3 ubiquitin-protein ligase TTC3 OS=Homo sapiens OX=9606 GN=TTC3 PE=1 SV=2	0	1	1	2	2025	229.7	7.52	1.01162	0.786932	0.932384	1.81785	0.853977	0.847317	0.910311	1.17305	0.776022	0.469321	PF13639(Ring finger domain)
Q9UL54	Serine/threonine-protein kinase TAO2	TAOK2	FUNCTION: Serine/threonine-protein kinase involved in different processes such as membrane blebbing and apoptotic bodies formation DNA damage response and MAPK14/p38 MAPK stress-activated MAPK cascade. Phosphorylates itself, MBP, activated MAPK8, MAP2K3, MAP2K6 and tubulins. Activates the MAPK14/p38 MAPK signaling pathway through the specific activation and phosphorylation of the upstream MAP2K3 …	Serine/threonine-protein kinase TAO2 OS=Homo sapiens OX=9606 GN=TAOK2 PE=1 SV=2	1	1	1	1	1235	138.2	7.27	0.965517	0.852895	0.881901	1.61516	0.926526	0.937285	0.900105	1.15966	0.776182	0.322694	PF00069(Protein kinase domain)
Q96HS1	Serine/threonine-protein phosphatase PGAM5, mitochondrial	PGAM5	FUNCTION: Displays phosphatase activity for serine/threonine residues, and, dephosphorylates and activates MAP3K5 kinase. Has apparently no phosphoglycerate mutase activity. May be regulator of mitochondrial dynamics. Substrate for a KEAP1-dependent ubiquitin ligase complex. Contributes to the repression of NFE2L2-dependent gene expression. Acts as a central mediator for programmed necrosis induc…	Serine/threonine-protein phosphatase PGAM5, mitochondrial OS=Homo sapiens OX=9606 GN=PGAM5 PE=1 SV=2	38	11	11	24	289	32	8.68	0.930878	0.895788	0.868141	1.59157	0.926496	0.953619	0.898269	1.15723	0.776225	0.300724	PF00300(Histidine phosphatase superfamily (branch 1))
Q8IXK2	Polypeptide N-acetylgalactosaminyltransferase 12	GALNT12	FUNCTION: Catalyzes the initial reaction in O-linked oligosaccharide biosynthesis, the transfer of an N-acetyl-D-galactosamine residue to a serine or threonine residue on the protein receptor. Has activity toward non-glycosylated peptides such as Muc5AC, Muc1a and EA2, and no detectable activity with Muc2 and Muc7. Displays enzymatic activity toward the Gal-NAc-Muc5AC glycopeptide, but no detecta…	Polypeptide N-acetylgalactosaminyltransferase 12 OS=Homo sapiens OX=9606 GN=GALNT12 PE=1 SV=3	10	5	6	7	581	66.9	6.8	0.905144	0.904078	0.883024	1.58462	0.879067	1.00431	0.897416	1.156	0.776312	0.300157	PF00535(Glycosyl transferase family 2);PF00652(Ricin-type beta-trefoil lectin domain)
Q96S55	ATPase WRNIP1	WRNIP1	FUNCTION: Functions as a modulator of initiation or reinitiation events during DNA polymerase delta-mediated DNA synthesis. In the presence of ATP, stimulation of DNA polymerase delta-mediated DNA synthesis is decreased. Plays also a role in the innate immune defense against viruses. Stabilizes the RIG-I/DDX58 dsRNA interaction and promotes RIG-I/DDX58 'Lys-63'-linked polyubiquitination. In turn,…	ATPase WRNIP1 OS=Homo sapiens OX=9606 GN=WRNIP1 PE=1 SV=2	5	3	3	3	665	72.1	6.1	0.942441	0.774693	0.955641	1.44067	0.950588	1.05058	0.890925	1.14728	0.776555	0.18535	PF16193(AAA C-terminal domain);PF00004(ATPase family associated with various cellular activities (AAA));PF12002(MgsA AAA+ ATPase C terminal)
P01106	Myc proto-oncogene protein	MYC	FUNCTION: Transcription factor that binds DNA in a non-specific manner, yet also specifically recognizes the core sequence 5'-CAC[GA]TG-3'. Activates the transcription of growth-related genes. Binds to the VEGFA promoter, promoting VEGFA production and subsequent sprouting angiogenesis (PubMed:24940000). Regulator of somatic reprogramming, controls self-renewal of embryonic stem cells. Functions …	Myc proto-oncogene protein OS=Homo sapiens OX=9606 GN=MYC PE=1 SV=1	2	1	1	1	439	48.8	5.49	0.801708	1.04048	0.851582	1.64819	0.896844	0.923737	0.897923	1.15626	0.776579	0.371024	PF02344(Myc leucine zipper domain);PF00010(Helix-loop-helix DNA-binding domain);PF01056(Myc amino-terminal region)
O14791	Apolipoprotein L1	APOL1	FUNCTION: May play a role in lipid exchange and transport throughout the body. May participate in reverse cholesterol transport from peripheral cells to the liver.	Apolipoprotein L1 OS=Homo sapiens OX=9606 GN=APOL1 PE=1 SV=5	4	2	2	2	398	43.9	5.81	0.895368	0.827484	0.958749	1.53062	0.946854	0.974833	0.893867	1.15077	0.776756	0.255689	PF05461(Apolipoprotein L)
O14867	Transcription regulator protein BACH1	BACH1	FUNCTION: Transcriptional regulator that acts as repressor or activator, depending on the context. Binds to NF-E2 DNA binding sites. Plays important roles in coordinating transcription activation and repression by MAFK (By similarity). Together with MAF, represses the transcription of genes under the control of the NFE2L2 oxidative stress pathway (PubMed:24035498). {ECO:0000250|UniProtKB:P97302, …	Transcription regulator protein BACH1 OS=Homo sapiens OX=9606 GN=BACH1 PE=1 SV=2	6	3	3	3	736	81.9	5.05	0.916479	0.857246	0.912318	1.54334	0.975783	0.938839	0.895348	1.15265	0.77677	0.260661	PF00651(BTB/POZ domain);PF03131(bZIP Maf transcription factor)
O00764	Pyridoxal kinase	PDXK	FUNCTION: Catalyzes the phosphorylation of the dietary vitamin B6 vitamers pyridoxal (PL), pyridoxine (PN) and pyridoxamine (PM) to form pyridoxal 5'-phosphate (PLP), pyridoxine 5'-phosphate (PNP) and pyridoxamine 5'-phosphate (PMP), respectively (PubMed:9099727, PubMed:10987144, PubMed:17766369, PubMed:19351586, PubMed:31187503) (Probable). PLP is the active form of vitamin B6, and acts as a cof…	Pyridoxal kinase OS=Homo sapiens OX=9606 GN=PDXK PE=1 SV=1	25	6	6	11	312	35.1	6.13	0.82846	0.898175	0.918404	1.29726	1.01485	1.09201	0.88168	1.13471	0.77701	0.0460715	PF08543(Phosphomethylpyrimidine kinase)
Q969X1	Protein lifeguard 3	TMBIM1	FUNCTION: Negatively regulates aortic matrix metalloproteinase-9 (MMP9) production and may play a protective role in vascular remodeling.	Protein lifeguard 3 OS=Homo sapiens OX=9606 GN=TMBIM1 PE=1 SV=2	5	1	1	3	311	34.6	7.72	0.802031	0.996323	0.876007	1.51046	0.958811	0.972165	0.891454	1.14714	0.777107	0.250259	PF01027(Inhibitor of apoptosis-promoting Bax1)
Q8ND25	E3 ubiquitin-protein ligase ZNRF1	ZNRF1	FUNCTION: E3 ubiquitin-protein ligase that mediates the ubiquitination of AKT1 and GLUL, thereby playing a role in neuron cells differentiation. Plays a role in the establishment and maintenance of neuronal transmission and plasticity. Regulates Schwann cells differentiation by mediating ubiquitination of GLUL. Promotes neurodegeneration by mediating 'Lys-48'-linked polyubiquitination and subsequ…	E3 ubiquitin-protein ligase ZNRF1 OS=Homo sapiens OX=9606 GN=ZNRF1 PE=1 SV=2	9	1	1	1	227	23.8	6.67	0.90336	0.876756	0.928798	1.70229	0.860269	0.922805	0.902971	1.16179	0.777226	0.394065	PF13639(Ring finger domain)
P78410	Butyrophilin subfamily 3 member A2	BTN3A2	FUNCTION: Plays a role in T-cell responses in the adaptive immune response. Inhibits the release of IFNG from activated T-cells. {ECO:0000269|PubMed:21918970, ECO:0000269|PubMed:22767497}.	Butyrophilin subfamily 3 member A2 OS=Homo sapiens OX=9606 GN=BTN3A2 PE=1 SV=2	10	1	3	3	334	36.4	5.33	0.820158	1.02901	0.845481	1.62748	0.873466	0.965355	0.898215	1.15544	0.777383	0.35556	PF07686(Immunoglobulin V-set domain)
O14495	Phospholipid phosphatase 3	PLPP3	FUNCTION: Magnesium-independent phospholipid phosphatase of the plasma membrane that catalyzes the dephosphorylation of a variety of glycerolipid and sphingolipid phosphate esters including phosphatidate/PA, lysophosphatidate/LPA, diacylglycerol pyrophosphate/DGPP, sphingosine 1-phosphate/S1P and ceramide 1-phosphate/C1P (PubMed:9705349, PubMed:9607309, PubMed:27694435). Also acts on N-oleoyl eth…	Phospholipid phosphatase 3 OS=Homo sapiens OX=9606 GN=PLPP3 PE=1 SV=1	11	3	3	4	311	35.1	9.14	0.906473	0.906762	0.879989	1.57911	0.921097	0.964267	0.897742	1.15483	0.777383	0.293341	PF01569(PAP2 superfamily)
Q9UK73	Protein fem-1 homolog B	FEM1B	FUNCTION: Component of an E3 ubiquitin-protein ligase complex, in which it may act as a substrate recognition subunit. Involved in apoptosis by acting as a death receptor-associated protein that mediates apoptosis. Also involved in glucose homeostasis in pancreatic islet. Functions as an adapter/mediator in replication stress-induced signaling that leads to the activation of CHEK1. {ECO:0000269|P…	Protein fem-1 homolog B OS=Homo sapiens OX=9606 GN=FEM1B PE=1 SV=1	1	1	1	1	627	70.2	6.61	0.86551	0.879415	0.942379	1.57974	0.977003	0.899861	0.895768	1.1522	0.777441	0.30127	PF12796(Ankyrin repeats (3 copies));PF00023(Ankyrin repeat)
P30711	Glutathione S-transferase theta-1	GSTT1	FUNCTION: Conjugation of reduced glutathione to a wide number of exogenous and endogenous hydrophobic electrophiles. Acts on 1,2-epoxy-3-(4-nitrophenoxy)propane, phenethylisothiocyanate 4-nitrobenzyl chloride and 4-nitrophenethyl bromide. Displays glutathione peroxidase activity with cumene hydroperoxide. {ECO:0000269|PubMed:16298388, ECO:0000269|PubMed:20097269}.	Glutathione S-transferase theta-1 OS=Homo sapiens OX=9606 GN=GSTT1 PE=1 SV=4	6	1	1	1	240	27.3	7.49	0.881909	0.864285	0.926851	1.4548	0.933099	1.04974	0.891015	1.14588	0.77758	0.184608	PF13417(Glutathione S-transferase, N-terminal domain);PF00043(Glutathione S-transferase, C-terminal domain)
Q9Y5A7	NEDD8 ultimate buster 1	NUB1	FUNCTION: Specific down-regulator of the NEDD8 conjugation system. Recruits NEDD8, UBD, and their conjugates to the proteasome for degradation. Isoform 1 promotes the degradation of NEDD8 more efficiently than isoform 2. {ECO:0000269|PubMed:16707496}.	NEDD8 ultimate buster 1 OS=Homo sapiens OX=9606 GN=NUB1 PE=1 SV=2	10	4	4	4	615	70.5	5.96	0.780439	0.937995	0.92975	1.34176	1.02723	1.03589	0.882728	1.13496	0.777761	0.0941617	PF00627(UBA/TS-N domain)
P10114	Ras-related protein Rap-2a	RAP2A	FUNCTION: Small GTP-binding protein which cycles between a GDP-bound inactive and a GTP-bound active form. In its active form interacts with and regulates several effectors including MAP4K4, MINK1 and TNIK. Part of a signaling complex composed of NEDD4, RAP2A and TNIK which regulates neuronal dendrite extension and arborization during development. More generally, it is part of several signaling c…	Ras-related protein Rap-2a OS=Homo sapiens OX=9606 GN=RAP2A PE=1 SV=1	15	1	3	6	183	20.6	4.82	1.00075	0.839275	0.899103	1.84125	0.812217	0.867072	0.913042	1.17351	0.778041	0.483377	PF00071(Ras family)
P52732	Kinesin-like protein KIF11	KIF11	FUNCTION: Motor protein required for establishing a bipolar spindle during mitosis (PubMed:19001501). Required in non-mitotic cells for transport of secretory proteins from the Golgi complex to the cell surface (PubMed:23857769). {ECO:0000269|PubMed:19001501, ECO:0000269|PubMed:23857769}.	Kinesin-like protein KIF11 OS=Homo sapiens OX=9606 GN=KIF11 PE=1 SV=2	13	13	13	15	1056	119.1	5.64	0.842291	0.877512	0.933081	1.33718	1.04926	1.02282	0.884295	1.13642	0.778141	0.0725753	PF13931(Kinesin-associated microtubule-binding);PF00225(Kinesin motor domain)
P31431	Syndecan-4	SDC4	FUNCTION: Cell surface proteoglycan that bears heparan sulfate. Regulates exosome biogenesis in concert with SDCBP and PDCD6IP (PubMed:22660413). {ECO:0000269|PubMed:22660413}.	Syndecan-4 OS=Homo sapiens OX=9606 GN=SDC4 PE=1 SV=2	7	1	1	2	198	21.6	4.5	0.796616	1.00183	0.901921	1.68282	0.889405	0.896936	0.900122	1.15639	0.778393	0.395999	PF01034(Syndecan domain)
Q8N6M0	Deubiquitinase OTUD6B	OTUD6B	FUNCTION: [Isoform 1]: Deubiquitinating enzyme that may play a role in the ubiquitin-dependent regulation of protein synthesis, downstream of mTORC1 (PubMed:21267069, PubMed:27864334). May associate with the protein synthesis initiation complex and modify its ubiquitination to repress translation (PubMed:27864334). May also repress DNA synthesis and modify different cellular targets thereby regul…	Deubiquitinase OTUD6B OS=Homo sapiens OX=9606 GN=OTUD6B PE=1 SV=1	16	4	4	5	293	33.8	6.05	0.891587	0.871556	0.911554	1.4468	0.964794	1.02384	0.891566	1.14515	0.778561	0.171084	PF02338(OTU-like cysteine protease)
Q8WYH8	Inhibitor of growth protein 5	ING5	FUNCTION: Component of the HBO1 complex, which specifically mediates acetylation of histone H3 at 'Lys-14' (H3K14ac) and, to a lower extent, acetylation of histone H4 (PubMed:24065767). Component of the MOZ/MORF complex which has a histone H3 acetyltransferase activity (PubMed:16387653). Through chromatin acetylation it may regulate DNA replication and may function as a transcriptional coactivato…	Inhibitor of growth protein 5 OS=Homo sapiens OX=9606 GN=ING5 PE=1 SV=1	10	2	2	2	240	27.7	7.61	0.896491	0.87257	0.915776	1.51722	0.971708	0.958729	0.894946	1.14922	0.778742	0.240139	PF12998(Inhibitor of growth proteins N-terminal histone-binding)
P08910	Monoacylglycerol lipase ABHD2	ABHD2	FUNCTION: Progesterone-dependent acylglycerol lipase that catalyzes hydrolysis of endocannabinoid arachidonoylglycerol (AG) from cell membrane (PubMed:26989199). Acts as a progesterone receptor: progesterone-binding activates the acylglycerol lipase activity, mediating degradation of 1-arachidonoylglycerol (1AG) and 2-arachidonoylglycerol (2AG) to glycerol and arachidonic acid (AA) (PubMed:269891…	Monoacylglycerol lipase ABHD2 OS=Homo sapiens OX=9606 GN=ABHD2 PE=1 SV=1	6	2	2	3	425	48.3	6.7	0.754037	0.955685	0.927686	1.2633	1.07348	1.04828	0.879136	1.12835	0.779132	0.0546576	PF00561(alpha/beta hydrolase fold)
P30408	Transmembrane 4 L6 family member 1	TM4SF1		Transmembrane 4 L6 family member 1 OS=Homo sapiens OX=9606 GN=TM4SF1 PE=1 SV=1	4	1	1	3	202	21.6	4.98	0.941488	0.770108	0.98812	1.60076	0.930017	0.932962	0.899905	1.15458	0.779422	0.335301	PF05805(L6 membrane protein)
O43252	Bifunctional 3'-phosphoadenosine 5'-phosphosulfate synthase 1	PAPSS1	FUNCTION: Bifunctional enzyme with both ATP sulfurylase and APS kinase activity, which mediates two steps in the sulfate activation pathway. The first step is the transfer of a sulfate group to ATP to yield adenosine 5'-phosphosulfate (APS), and the second step is the transfer of a phosphate group from ATP to APS yielding 3'-phosphoadenylylsulfate (PAPS: activated sulfate donor used by sulfotrans…	Bifunctional 3'-phosphoadenosine 5'-phosphosulfate synthase 1 OS=Homo sapiens OX=9606 GN=PAPSS1 PE=1 SV=2	17	7	8	15	624	70.8	6.86	0.855583	0.88569	0.909139	1.27939	1.00246	1.11801	0.883471	1.13329	0.779565	0.0378673	PF01583(Adenylylsulphate kinase);PF01747(ATP-sulfurylase);PF14306(PUA-like domain)
Q8WUH1	Protein Churchill	CHURC1	FUNCTION: Transcriptional activator that mediates FGF signaling during neural development. Plays a role in the regulation of cell movement (By similarity). Does not bind DNA by itself. {ECO:0000250}.	Protein Churchill OS=Homo sapiens OX=9606 GN=CHURC1 PE=1 SV=2	6	1	1	1	139	16.1	5.54	0.939114	0.761398	0.969395	1.38835	1.0314	1.0048	0.889969	1.14152	0.779637	0.146001	PF06573(Churchill protein)
Q3MHD2	Protein LSM12 homolog	LSM12		Protein LSM12 homolog OS=Homo sapiens OX=9606 GN=LSM12 PE=1 SV=2	18	3	3	7	195	21.7	7.74	0.89616	0.883957	0.919015	1.60358	0.937446	0.920453	0.899711	1.15383	0.779763	0.322181	PF09793(Anticodon-binding domain)
Q9Y6R0	Numb-like protein	NUMBL	FUNCTION: Plays a role in the process of neurogenesis. Required throughout embryonic neurogenesis to maintain neural progenitor cells, also called radial glial cells (RGCs), by allowing their daughter cells to choose progenitor over neuronal cell fate. Not required for the proliferation of neural progenitor cells before the onset of embryonic neurogenesis. Also required postnatally in the subvent…	Numb-like protein OS=Homo sapiens OX=9606 GN=NUMBL PE=1 SV=1	7	3	4	5	609	64.9	8.85	0.898033	0.899222	0.895183	1.54473	0.93908	0.96802	0.897479	1.15061	0.780002	0.268672	PF06311(NUMB domain);PF00640(Phosphotyrosine interaction domain (PTB/PID))
P38935	DNA-binding protein SMUBP-2	IGHMBP2	FUNCTION: 5' to 3' helicase that unwinds RNA and DNA duplices in an ATP-dependent reaction. Acts as a transcription regulator. Required for the transcriptional activation of the flounder liver-type antifreeze protein gene. Exhibits strong binding specificity to the enhancer element B of the flounder antifreeze protein gene intron. Binds to the insulin II gene RIPE3B enhancer region. May be involv…	DNA-binding protein SMUBP-2 OS=Homo sapiens OX=9606 GN=IGHMBP2 PE=1 SV=3	3	3	3	3	993	109.1	8.97	0.882274	0.89533	0.903641	1.47568	0.977129	0.983825	0.893749	1.14555	0.780194	0.202134	PF13087(AAA domain);PF01424(R3H domain);PF13086(AAA domain);PF01428(AN1-like Zinc finger)
Q7Z7K0	COX assembly mitochondrial protein homolog	CMC1	FUNCTION: Component of the MITRAC (mitochondrial translation regulation assembly intermediate of cytochrome c oxidase complex) complex, that regulates cytochrome c oxidase assembly. {ECO:0000250}.	COX assembly mitochondrial protein homolog OS=Homo sapiens OX=9606 GN=CMC1 PE=1 SV=1	25	2	2	2	106	12.5	8.63	0.868949	0.926261	0.900494	1.58427	0.965457	0.904544	0.898568	1.15142	0.780398	0.310161	PF08583(Cytochrome c oxidase biogenesis protein Cmc1 like)
Q96I15	Selenocysteine lyase	SCLY	FUNCTION: Catalyzes the decomposition of L-selenocysteine to L-alanine and elemental selenium. {ECO:0000250}.	Selenocysteine lyase OS=Homo sapiens OX=9606 GN=SCLY PE=1 SV=4	6	2	2	4	445	48.1	7.12	0.840511	0.924711	0.890503	1.31845	1.07	1.01453	0.885242	1.13433	0.78041	0.0614046	PF00266(Aminotransferase class-V)
Q9NRC8	NAD-dependent protein deacetylase sirtuin-7	SIRT7	FUNCTION: NAD-dependent protein-lysine deacylase that can act both as a deacetylase or deacylase (desuccinylase, depropionylase and deglutarylase), depending on the context (PubMed:22722849, PubMed:26907567, PubMed:30653310, PubMed:31542297). Specifically mediates deacetylation of histone H3 at 'Lys-18' (H3K18Ac) (PubMed:22722849, PubMed:30420520). In contrast to other histone deacetylases, displ…	NAD-dependent protein deacetylase sirtuin-7 OS=Homo sapiens OX=9606 GN=SIRT7 PE=1 SV=1	5	2	2	2	400	44.9	9.74	0.924723	0.917239	0.916294	1.97789	0.755328	0.798255	0.919419	1.17716	0.78105	0.554975	PF02146(Sir2 family)
Q3B820	Protein FAM161A	FAM161A	FUNCTION: Involved in ciliogenesis. {ECO:0000269|PubMed:22940612}.	Protein FAM161A OS=Homo sapiens OX=9606 GN=FAM161A PE=1 SV=2	3	2	2	2	660	76.7	8.03	0.859295	0.917653	0.908553	1.50453	0.951644	0.981732	0.895167	1.14597	0.781144	0.236823	PF10595(Uncharacterised protein family UPF0564)
P31689	DnaJ homolog subfamily A member 1	DNAJA1	FUNCTION: Co-chaperone for HSPA8/Hsc70 (PubMed:10816573). Stimulates ATP hydrolysis, but not the folding of unfolded proteins mediated by HSPA1A (in vitro) (PubMed:24318877). Plays a role in protein transport into mitochondria via its role as co-chaperone. Functions as co-chaperone for HSPA1B and negatively regulates the translocation of BAX from the cytosol to mitochondria in response to cellula…	DnaJ homolog subfamily A member 1 OS=Homo sapiens OX=9606 GN=DNAJA1 PE=1 SV=2	27	11	11	20	397	44.8	7.08	0.902053	0.804729	0.94641	1.25931	1.05873	1.07713	0.884397	1.13172	0.78146	0.0318535	PF01556(DnaJ C terminal domain);PF00684(DnaJ central domain);PF00226(DnaJ domain)
O75347	Tubulin-specific chaperone A	TBCA	FUNCTION: Tubulin-folding protein; involved in the early step of the tubulin folding pathway.	Tubulin-specific chaperone A OS=Homo sapiens OX=9606 GN=TBCA PE=1 SV=3	42	7	7	11	108	12.8	5.29	0.873398	0.821174	0.956667	1.26466	1.08691	1.04022	0.883746	1.1306	0.781664	0.0352849	PF02970(Tubulin binding cofactor A)
Q9NZJ5	Eukaryotic translation initiation factor 2-alpha kinase 3	EIF2AK3	FUNCTION: Metabolic-stress sensing protein kinase that phosphorylates the alpha subunit of eukaryotic translation initiation factor 2 (EIF2S1/eIF-2-alpha) in response to various stress conditions. Key activator of the integrated stress response (ISR) required for adaptation to various stress, such as unfolded protein response (UPR) and low amino acid availability. EIF2S1/eIF-2-alpha phosphorylati…	Eukaryotic translation initiation factor 2-alpha kinase 3 OS=Homo sapiens OX=9606 GN=EIF2AK3 PE=1 SV=3	1	1	1	1	1116	125.1	5.43	0.93337	0.818014	0.954344	1.60652	0.916688	0.938172	0.901909	1.15379	0.78169	0.335672	PF00069(Protein kinase domain)
Q5TEU4	Arginine-hydroxylase NDUFAF5, mitochondrial	NDUFAF5	FUNCTION: Arginine hydroxylase involved in the assembly of mitochondrial NADH:ubiquinone oxidoreductase complex (complex I, MT-ND1) at early stages (PubMed:18940309, PubMed:27226634). Acts by mediating hydroxylation of 'Arg-111' of NDUFS7 (PubMed:27226634). May also have methyltransferase activity (Probable). {ECO:0000269|PubMed:18940309, ECO:0000269|PubMed:27226634, ECO:0000305}.	Arginine-hydroxylase NDUFAF5, mitochondrial OS=Homo sapiens OX=9606 GN=NDUFAF5 PE=1 SV=1	8	3	3	4	345	38.9	6.57	0.903723	0.872026	0.904167	1.43307	1.01395	0.980623	0.893305	1.14255	0.781855	0.162917	PF08241(Methyltransferase domain)
P50995	Annexin A11	ANXA11	FUNCTION: Binds specifically to calcyclin in a calcium-dependent manner (By similarity). Required for midbody formation and completion of the terminal phase of cytokinesis. {ECO:0000250, ECO:0000269|PubMed:15197175}.	Annexin A11 OS=Homo sapiens OX=9606 GN=ANXA11 PE=1 SV=1	27	12	12	26	505	54.4	7.65	0.788797	0.947201	0.92575	1.37442	1.02688	1.00295	0.887249	1.13475	0.781891	0.129411	PF00191(Annexin)
P31350	Ribonucleoside-diphosphate reductase subunit M2	RRM2	FUNCTION: Provides the precursors necessary for DNA synthesis. Catalyzes the biosynthesis of deoxyribonucleotides from the corresponding ribonucleotides. Inhibits Wnt signaling.	Ribonucleoside-diphosphate reductase subunit M2 OS=Homo sapiens OX=9606 GN=RRM2 PE=1 SV=1	24	6	7	15	389	44.8	5.38	0.792028	0.940662	0.918514	1.29461	1.03764	1.05837	0.883735	1.1302	0.781925	0.0595942	PF00268(Ribonucleotide reductase, small chain)
Q8TAD8	Smad nuclear-interacting protein 1	SNIP1	FUNCTION: Required for pre-mRNA splicing as component of the spliceosome (PubMed:29360106). Down-regulates NF-kappa-B signaling by competing with RELA for CREBBP/EP300 binding. Involved in the microRNA (miRNA) biogenesis. May be involved in cyclin-D1/CCND1 mRNA stability through the SNARP complex which associates with both the 3'end of the CCND1 gene and its mRNA. {ECO:0000269|PubMed:11567019, EC…	Smad nuclear-interacting protein 1 OS=Homo sapiens OX=9606 GN=SNIP1 PE=1 SV=1	10	4	4	6	396	45.8	9.99	0.91507	0.876787	0.904752	1.53887	0.944465	0.965216	0.89887	1.14952	0.781954	0.268252	PF00498(FHA domain)
Q08378	Golgin subfamily A member 3	GOLGA3	FUNCTION: Golgi auto-antigen; probably involved in maintaining Golgi structure.	Golgin subfamily A member 3 OS=Homo sapiens OX=9606 GN=GOLGA3 PE=1 SV=2	9	12	12	14	1498	167.3	5.44	0.889687	0.905227	0.907845	1.59417	0.910446	0.951368	0.90092	1.15199	0.782052	0.32028
Q8N6T7	NAD-dependent protein deacetylase sirtuin-6	SIRT6	FUNCTION: NAD-dependent protein deacetylase. Has deacetylase activity towards histone H3K9Ac and H3K56Ac. Modulates acetylation of histone H3 in telomeric chromatin during the S-phase of the cell cycle. Deacetylates histone H3K9Ac at NF-kappa-B target promoters and may down-regulate the expression of a subset of NF-kappa-B target genes. Acts as a corepressor of the transcription factor HIF1A to c…	NAD-dependent protein deacetylase sirtuin-6 OS=Homo sapiens OX=9606 GN=SIRT6 PE=1 SV=2	6	2	2	2	355	39.1	9.19	0.912938	0.883944	0.884505	1.42926	1.01635	0.982445	0.893796	1.14269	0.782189	0.158845	PF02146(Sir2 family)
P60510	Serine/threonine-protein phosphatase 4 catalytic subunit	PPP4C	FUNCTION: Protein phosphatase that is involved in many processes such as microtubule organization at centrosomes, maturation of spliceosomal snRNPs, apoptosis, DNA repair, tumor necrosis factor (TNF)-alpha signaling, activation of c-Jun N-terminal kinase MAPK8, regulation of histone acetylation, DNA damage checkpoint signaling, NF-kappa-B activation and cell migration. The PPP4C-PPP4R1 PP4 comple…	Serine/threonine-protein phosphatase 4 catalytic subunit OS=Homo sapiens OX=9606 GN=PPP4C PE=1 SV=1	29	5	6	10	307	35.1	5.06	0.851031	0.949928	0.895459	1.56754	0.930805	0.94869	0.898806	1.14901	0.782244	0.301865	PF00149(Calcineurin-like phosphoesterase)
A6NFI3	Zinc finger protein 316	ZNF316	FUNCTION: May be involved in transcriptional regulation. {ECO:0000250}.	Zinc finger protein 316 OS=Homo sapiens OX=9606 GN=ZNF316 PE=1 SV=1	1	1	1	1	1004	108.4	5.31	0.895151	0.844404	0.980524	1.7232	0.844569	0.90947	0.906693	1.15908	0.782251	0.426559	PF00096(Zinc finger, C2H2 type);PF01352(KRAB box)
P10398	Serine/threonine-protein kinase A-Raf	ARAF	FUNCTION: Involved in the transduction of mitogenic signals from the cell membrane to the nucleus. May also regulate the TOR signaling cascade. {ECO:0000269|PubMed:22609986}.; FUNCTION: [Isoform 2]: Serves as a positive regulator of myogenic differentiation by inducing cell cycle arrest, the expression of myogenin and other muscle-specific proteins, and myotube formation. {ECO:0000269|PubMed:2260…	Serine/threonine-protein kinase A-Raf OS=Homo sapiens OX=9606 GN=ARAF PE=1 SV=2	9	2	5	5	606	67.5	9.01	0.811216	0.88261	0.955304	1.2738	1.05738	1.05534	0.883043	1.12884	0.782257	0.0423387	PF07714(Protein tyrosine kinase);PF00130(Phorbol esters/diacylglycerol binding domain (C1 domain));PF02196(Raf-like Ras-binding domain)
Q9UPN4	Centrosomal protein of 131 kDa	CEP131	FUNCTION: Component of centriolar satellites contributing to the building of a complex and dynamic network required to regulate cilia/flagellum formation (PubMed:17954613, PubMed:24185901). In proliferating cells, MIB1-mediated ubiquitination induces its sequestration within centriolar satellites, precluding untimely cilia formation initiation (PubMed:24121310). In contrast, during normal and ult…	Centrosomal protein of 131 kDa OS=Homo sapiens OX=9606 GN=CEP131 PE=1 SV=3	9	9	9	10	1083	122.1	8.69	0.87599	0.9147	0.907924	1.5717	0.949299	0.928244	0.899538	1.14975	0.782379	0.302112
Q9NVV5	Androgen-induced gene 1 protein	AIG1	FUNCTION: Hydrolyzes bioactive fatty-acid esters of hydroxy-fatty acids (FAHFAs), but not other major classes of lipids (PubMed:27018888). Show a preference for FAHFAs with branching distal from the carboxylate head group of the lipids (PubMed:27018888). {ECO:0000269|PubMed:27018888}.	Androgen-induced gene 1 protein OS=Homo sapiens OX=9606 GN=AIG1 PE=1 SV=3	14	3	3	5	238	27.4	7.17	0.960221	0.865928	0.894834	1.66694	0.877819	0.931036	0.906994	1.1586	0.782836	0.3816	PF04750(FAR-17a/AIG1-like protein)
P19793	Retinoic acid receptor RXR-alpha	RXRA	FUNCTION: Receptor for retinoic acid that acts as a transcription factor (PubMed:11162439, PubMed:11915042). Forms homo- or heterodimers with retinoic acid receptors (RARs) and binds to target response elements in response to their ligands, all-trans or 9-cis retinoic acid, to regulate gene expression in various biological processes (PubMed:10195690, PubMed:11162439, PubMed:11915042, PubMed:28167…	Retinoic acid receptor RXR-alpha OS=Homo sapiens OX=9606 GN=RXRA PE=1 SV=1	6	1	3	5	462	50.8	7.8	0.899124	0.870563	0.924686	1.5205	0.936328	0.984387	0.898124	1.14707	0.782971	0.255784	PF00104(Ligand-binding domain of nuclear hormone receptor);PF00105(Zinc finger, C4 type (two domains));PF11825(Nuclear/hormone receptor activator site AF-1)
Q15843	NEDD8	NEDD8	FUNCTION: Ubiquitin-like protein which plays an important role in cell cycle control and embryogenesis. Covalent attachment to its substrates requires prior activation by the E1 complex UBE1C-APPBP1 and linkage to the E2 enzyme UBE2M. Attachment of NEDD8 to cullins activates their associated E3 ubiquitin ligase activity, and thus promotes polyubiquitination and proteasomal degradation of cyclins …	NEDD8 OS=Homo sapiens OX=9606 GN=NEDD8 PE=1 SV=1	28	3	3	4	81	9.1	8.43	0.74387	1.05234	0.884611	1.50461	0.945787	0.973142	0.893608	1.14118	0.783057	0.288734	PF00240(Ubiquitin family)
O75486	Transcription initiation protein SPT3 homolog	SUPT3H	FUNCTION: Probable transcriptional activator. {ECO:0000269|PubMed:9787080}.	Transcription initiation protein SPT3 homolog OS=Homo sapiens OX=9606 GN=SUPT3H PE=1 SV=3	3	1	1	1	317	35.8	6.87	0.679909	1.15107	0.848303	1.52196	0.953725	0.945255	0.893095	1.14031	0.783201	0.352913	PF02269(Transcription initiation factor IID, 18kD subunit)
Q9H900	Protein zwilch homolog	ZWILCH	FUNCTION: Essential component of the mitotic checkpoint, which prevents cells from prematurely exiting mitosis. Required for the assembly of the dynein-dynactin and MAD1-MAD2 complexes onto kinetochores. Its function related to the spindle assembly machinery is proposed to depend on its association in the mitotic RZZ complex (PubMed:15824131). {ECO:0000269|PubMed:15824131}.	Protein zwilch homolog OS=Homo sapiens OX=9606 GN=ZWILCH PE=1 SV=2	4	3	3	4	591	67.2	6.27	0.856651	0.857438	0.959237	1.39757	0.987016	1.02731	0.891108	1.1373	0.78353	0.142322	PF09817(RZZ complex, subunit zwilch)
Q9UHY7	Enolase-phosphatase E1	ENOPH1	FUNCTION: Bifunctional enzyme that catalyzes the enolization of 2,3-diketo-5-methylthiopentyl-1-phosphate (DK-MTP-1-P) into the intermediate 2-hydroxy-3-keto-5-methylthiopentenyl-1-phosphate (HK-MTPenyl-1-P), which is then dephosphorylated to form the acireductone 1,2-dihydroxy-3-keto-5-methylthiopentene (DHK-MTPene). {ECO:0000255|HAMAP-Rule:MF_03117, ECO:0000269|PubMed:15843022}.	Enolase-phosphatase E1 OS=Homo sapiens OX=9606 GN=ENOPH1 PE=1 SV=1	20	4	4	7	261	28.9	4.78	0.856291	0.887161	0.931088	1.40003	0.98847	1.02482	0.891513	1.13777	0.78356	0.138457
Q96LW7	Caspase recruitment domain-containing protein 19	CARD19	FUNCTION: Plays a role in inhibiting the effects of BCL10-induced activation of NF-kappa-B. May inhibit the phosphorylation of BCL10 in a CARD-dependent manner. {ECO:0000269|PubMed:15637807}.	Caspase recruitment domain-containing protein 19 OS=Homo sapiens OX=9606 GN=CARD19 PE=1 SV=1	11	3	3	4	228	25.6	9.2	0.877111	0.945381	0.896342	1.68338	0.869667	0.915068	0.906278	1.15604	0.783952	0.398945
P30291	Wee1-like protein kinase	WEE1	FUNCTION: Acts as a negative regulator of entry into mitosis (G2 to M transition) by protecting the nucleus from cytoplasmically activated cyclin B1-complexed CDK1 before the onset of mitosis by mediating phosphorylation of CDK1 on 'Tyr-15'. Specifically phosphorylates and inactivates cyclin B1-complexed CDK1 reaching a maximum during G2 phase and a minimum as cells enter M phase. Phosphorylation…	Wee1-like protein kinase OS=Homo sapiens OX=9606 GN=WEE1 PE=1 SV=2	9	4	4	4	646	71.6	6.77	0.897503	0.913751	0.884271	1.505	0.934285	0.998792	0.898508	1.14603	0.784022	0.242513	PF00069(Protein kinase domain)
O00258	Guided entry of tail-anchored proteins factor 1	GET1	FUNCTION: Receptor for GET3/TRC40-mediated insertion of tail-anchored (TA) proteins into the ER membrane. {ECO:0000269|PubMed:21444755}.	Guided entry of tail-anchored proteins factor 1 OS=Homo sapiens OX=9606 GN=GET1 PE=1 SV=2	13	2	2	5	174	19.8	9.67	0.853386	0.979142	0.853545	1.46128	1.00319	0.960938	0.895357	1.1418	0.78416	0.210897	PF04420(CHD5-like protein)
P49184	Deoxyribonuclease-1-like 1	DNASE1L1		Deoxyribonuclease-1-like 1 OS=Homo sapiens OX=9606 GN=DNASE1L1 PE=1 SV=1	3	1	1	1	302	33.9	5.74	0.841395	0.952067	0.897662	1.50588	0.946571	0.978586	0.897041	1.14368	0.784346	0.251456	PF03372(Endonuclease/Exonuclease/phosphatase family)
Q5H9T9	Fibrous sheath CABYR-binding protein	FSCB	FUNCTION: May be involved in the later stages of fibrous sheath biogenesis and spermatozoa capacitation. Inhibits ROPN1 and ROPN1L SUMOylation. Binds calcium. {ECO:0000250|UniProtKB:A1EGX6}.	Fibrous sheath CABYR-binding protein OS=Homo sapiens OX=9606 GN=FSCB PE=2 SV=3	1	1	1	1	825	87.9	4.22	0.968652	0.896758	0.817518	1.35468	1.05591	1.0069	0.894309	1.13916	0.78506	0.104758
Q6N043	Zinc finger protein 280D	ZNF280D	FUNCTION: May function as a transcription factor.	Zinc finger protein 280D OS=Homo sapiens OX=9606 GN=ZNF280D PE=1 SV=3	4	3	3	3	979	109.2	8.19	0.888365	0.944881	0.870664	1.55139	0.921953	0.970766	0.901303	1.14804	0.785083	0.291855	PF13836(Domain of unknown function (DUF4195))
Q08499	cAMP-specific 3',5'-cyclic phosphodiesterase 4D	PDE4D	FUNCTION: Hydrolyzes the second messenger cAMP, which is a key regulator of many important physiological processes. {ECO:0000269|PubMed:15260978, ECO:0000269|PubMed:15576036}.	cAMP-specific 3',5'-cyclic phosphodiesterase 4D OS=Homo sapiens OX=9606 GN=PDE4D PE=1 SV=2	3	3	3	3	809	91.1	5.54	0.838794	0.933419	0.925887	1.54901	0.933995	0.952713	0.899367	1.14524	0.78531	0.294993	PF00233(3'5'-cyclic nucleotide phosphodiesterase)
A0A0U1RRL7	Protein MMP24OS	MMP24OS		Protein MMP24OS OS=Homo sapiens OX=9606 GN=MMP24OS PE=1 SV=1	37	1	1	2	71	7.7	4.72	0.901958	0.952194	0.855883	1.58098	0.960145	0.908384	0.903345	1.14984	0.78563	0.321135
Q9C0B1	Alpha-ketoglutarate-dependent dioxygenase FTO	FTO	FUNCTION: RNA demethylase that mediates oxidative demethylation of different RNA species, such as mRNAs, tRNAs and snRNAs, and acts as a regulator of fat mass, adipogenesis and energy homeostasis (PubMed:22002720, PubMed:26458103, PubMed:28002401, PubMed:30197295, PubMed:26457839, PubMed:25452335). Specifically demethylates N(6)-methyladenosine (m6A) RNA, the most prevalent internal modification …	Alpha-ketoglutarate-dependent dioxygenase FTO OS=Homo sapiens OX=9606 GN=FTO PE=1 SV=3	19	9	9	12	505	58.2	5.22	0.871877	0.880691	0.930528	1.41977	0.999255	0.994945	0.894365	1.13799	0.785917	0.161535	PF12934(FTO C-terminal domain);PF12933(FTO catalytic domain)
Q9H467	CUE domain-containing protein 2	CUEDC2	FUNCTION: Down-regulates ESR1 protein levels through the ubiquitination-proteasome pathway, regardless of the presence of 17 beta-estradiol. Also involved in 17 beta-estradiol-induced ESR1 degradation. Controls PGR protein levels through a similar mechanism. {ECO:0000269|PubMed:17347654, ECO:0000269|PubMed:21572428}.	CUE domain-containing protein 2 OS=Homo sapiens OX=9606 GN=CUEDC2 PE=1 SV=1	3	1	1	1	287	32	4.81	0.898708	0.774062	0.986989	1.25572	1.07869	1.04984	0.886586	1.12808	0.785923	0.0536902	PF02845(CUE domain)
Q9H267	Vacuolar protein sorting-associated protein 33B	VPS33B	FUNCTION: May play a role in vesicle-mediated protein trafficking to lysosomal compartments and in membrane docking/fusion reactions of late endosomes/lysosomes. Mediates phagolysosomal fusion in macrophages (PubMed:18474358). Proposed to be involved in endosomal maturation implicating VIPAS39. In epithelial cells, the VPS33B:VIPAS39 complex may play a role in the apical recycling pathway and in …	Vacuolar protein sorting-associated protein 33B OS=Homo sapiens OX=9606 GN=VPS33B PE=1 SV=2	15	10	10	13	617	70.5	6.71	0.895331	0.916769	0.841314	1.17026	1.12814	1.07358	0.884471	1.12399	0.786902	0.00261618	PF00995(Sec1 family)
P36969	Phospholipid hydroperoxide glutathione peroxidase	GPX4	FUNCTION: Essential antioxidant peroxidase that directly reduces phospholipid hydroperoxide even if they are incorporated in membranes and lipoproteins (By similarity). Can also reduce fatty acid hydroperoxide, cholesterol hydroperoxide and thymine hydroperoxide (By similarity). Plays a key role in protecting cells from oxidative damage by preventing membrane lipid peroxidation (By similarity). R…	Phospholipid hydroperoxide glutathione peroxidase OS=Homo sapiens OX=9606 GN=GPX4 PE=1 SV=3	10	2	2	2	197	22.2	8.37	0.84244	0.894074	0.906681	1.13137	1.04852	1.17868	0.881065	1.11952	0.787001	0.00509256	PF00255(Glutathione peroxidase)
Q9UK53	Inhibitor of growth protein 1	ING1	FUNCTION: Cooperates with p53/TP53 in the negative regulatory pathway of cell growth by modulating p53-dependent transcriptional activation. Implicated as a tumor suppressor gene. {ECO:0000269|PubMed:9440695}.	Inhibitor of growth protein 1 OS=Homo sapiens OX=9606 GN=ING1 PE=1 SV=2	5	2	2	2	422	46.7	9.06	0.873963	0.978827	0.865444	1.62898	0.901985	0.921915	0.906078	1.15096	0.787236	0.36854	PF12998(Inhibitor of growth proteins N-terminal histone-binding)
Q969V3	Nicalin	NCLN	FUNCTION: May antagonize Nodal signaling and subsequent organization of axial structures during mesodermal patterning. {ECO:0000250}.	Nicalin OS=Homo sapiens OX=9606 GN=NCLN PE=1 SV=2	24	11	11	15	563	62.9	6.89	0.932023	0.925784	0.869221	1.65046	0.917131	0.893302	0.909009	1.15363	0.787955	0.382053	PF04389(Peptidase family M28)
P49720	Proteasome subunit beta type-3	PSMB3	FUNCTION: Component of the 20S core proteasome complex involved in the proteolytic degradation of most intracellular proteins. This complex plays numerous essential roles within the cell by associating with different regulatory particles. Associated with two 19S regulatory particles, forms the 26S proteasome and thus participates in the ATP-dependent degradation of ubiquitinated proteins. The 26S…	Proteasome subunit beta type-3 OS=Homo sapiens OX=9606 GN=PSMB3 PE=1 SV=2	26	4	4	9	205	22.9	6.55	0.841925	0.840413	0.972045	1.21138	1.09542	1.05947	0.884794	1.12209	0.788523	0.0199472	PF00227(Proteasome subunit)
Q7Z3U7	Protein MON2 homolog	MON2	FUNCTION: May be required for traffic between late Golgi and early endosomes. {ECO:0000250}.	Protein MON2 homolog OS=Homo sapiens OX=9606 GN=MON2 PE=1 SV=3	4	8	8	9	1717	190.2	6.06	0.902139	0.856193	0.891484	1.12627	1.11667	1.11741	0.883272	1.12012	0.788554	7.61894e-05	PF16206(C-terminal region of Mon2 protein);PF16213(Dimerisation and cyclophilin-binding domain of Mon2);PF09324(Domain of unknown function (DUF1981));PF12783(Guanine nucleotide exchange factor in Golgi transport N-terminal)
Q6P9B9	Integrator complex subunit 5	INTS5	FUNCTION: Component of the Integrator (INT) complex, a complex involved in the small nuclear RNAs (snRNA) U1 and U2 transcription and in their 3'-box-dependent processing. The Integrator complex is associated with the C-terminal domain (CTD) of RNA polymerase II largest subunit (POLR2A) and is recruited to the U1 and U2 snRNAs genes (Probable). Mediates recruitment of cytoplasmic dynein to the nu…	Integrator complex subunit 5 OS=Homo sapiens OX=9606 GN=INTS5 PE=1 SV=1	4	4	4	4	1019	107.9	7.05	0.940686	0.867388	0.890084	1.4359	0.957848	1.02786	0.899386	1.14054	0.788563	0.184628	PF14838(Integrator complex subunit 5 C-terminus);PF14837(Integrator complex subunit 5 N-terminus)
Q93075	Putative deoxyribonuclease TATDN2	TATDN2	FUNCTION: Putative deoxyribonuclease. {ECO:0000250}.	Putative deoxyribonuclease TATDN2 OS=Homo sapiens OX=9606 GN=TATDN2 PE=1 SV=2	1	1	1	2	761	85	7.39	0.768402	1.08147	0.856392	1.58227	0.903616	0.945711	0.902089	1.14387	0.788632	0.368061	PF01026(TatD related DNase)
Q9UK97	F-box only protein 9	FBXO9	FUNCTION: Substrate recognition component of a SCF (SKP1-CUL1-F-box protein) E3 ubiquitin-protein ligase complex which mediates the ubiquitination and subsequent proteasomal degradation of TTI1 and TELO2 in a CK2-dependent manner, thereby directly regulating mTOR signaling. SCF(FBXO9) recognizes and binds mTORC1-bound TTI1 and TELO2 when they are phosphorylated by CK2 following growth factor depr…	F-box only protein 9 OS=Homo sapiens OX=9606 GN=FBXO9 PE=1 SV=1	4	2	2	2	447	52.3	6.15	0.927607	0.860363	0.914479	1.48271	0.987777	0.956228	0.900816	1.14224	0.78864	0.232466	PF12937(F-box-like)
Q9UJU6	Drebrin-like protein	DBNL	FUNCTION: Adapter protein that binds F-actin and DNM1, and thereby plays a role in receptor-mediated endocytosis. Plays a role in the reorganization of the actin cytoskeleton, formation of cell projections, such as neurites, in neuron morphogenesis and synapse formation via its interaction with WASL and COBL. Does not bind G-actin and promote actin polymerization by itself. Required for the forma…	Drebrin-like protein OS=Homo sapiens OX=9606 GN=DBNL PE=1 SV=1	32	10	10	16	430	48.2	5.05	0.874595	0.856909	0.938573	1.2873	1.03158	1.06616	0.890025	1.12835	0.788786	0.0467649	PF14604(Variant SH3 domain);PF00241(Cofilin/tropomyosin-type actin-binding protein)
Q04206	Transcription factor p65	RELA	FUNCTION: NF-kappa-B is a pleiotropic transcription factor present in almost all cell types and is the endpoint of a series of signal transduction events that are initiated by a vast array of stimuli related to many biological processes such as inflammation, immunity, differentiation, cell growth, tumorigenesis and apoptosis. NF-kappa-B is a homo- or heterodimeric complex formed by the Rel-like d…	Transcription factor p65 OS=Homo sapiens OX=9606 GN=RELA PE=1 SV=2	7	3	3	4	551	60.2	5.68	0.953783	0.846675	0.903038	1.46741	0.977303	0.982273	0.901165	1.14233	0.788884	0.218716	PF00554(Rel homology DNA-binding domain);PF16179(Rel homology dimerisation domain)
Q92597	Protein NDRG1	NDRG1	FUNCTION: Stress-responsive protein involved in hormone responses, cell growth, and differentiation. Acts as a tumor suppressor in many cell types. Necessary but not sufficient for p53/TP53-mediated caspase activation and apoptosis. Has a role in cell trafficking, notably of the Schwann cell, and is necessary for the maintenance and development of the peripheral nerve myelin sheath. Required for …	Protein NDRG1 OS=Homo sapiens OX=9606 GN=NDRG1 PE=1 SV=1	15	4	4	4	394	42.8	5.82	0.781684	1.00933	0.921254	1.62867	0.90577	0.903514	0.904089	1.14599	0.788918	0.38852	PF03096(Ndr family)
Q13630	GDP-L-fucose synthase	GFUS	FUNCTION: Catalyzes the two-step NADP-dependent conversion of GDP-4-dehydro-6-deoxy-D-mannose to GDP-fucose, involving an epimerase and a reductase reaction. {ECO:0000269|PubMed:8910301}.	GDP-L-fucose synthase OS=Homo sapiens OX=9606 GN=GFUS PE=1 SV=1	23	5	5	6	321	35.9	6.6	0.86903	0.88547	0.930484	1.39296	1.01322	0.997159	0.894995	1.13445	0.788927	0.140744	PF01370(NAD dependent epimerase/dehydratase family)
Q96BM9	ADP-ribosylation factor-like protein 8A	ARL8A	FUNCTION: Plays a role in lysosome motility (By similarity). In neurons, mediates the anterograde axonal long-range transport of presynaptic lysosome-related vesicles required for presynaptic biogenesis and synaptic function (By similarity). May play a role in chromosome segregation (By similarity). {ECO:0000250|UniProtKB:Q9CQW2, ECO:0000250|UniProtKB:Q9NVJ2}.	ADP-ribosylation factor-like protein 8A OS=Homo sapiens OX=9606 GN=ARL8A PE=1 SV=1	24	2	4	9	186	21.4	7.77	0.772102	1.16409	0.751149	1.42311	0.988524	0.994328	0.895781	1.13532	0.789012	0.290505	PF00025(ADP-ribosylation factor family)
Q9Y519	Transmembrane protein 184B	TMEM184B	FUNCTION: May activate the MAP kinase signaling pathway. {ECO:0000269|PubMed:12761501}.	Transmembrane protein 184B OS=Homo sapiens OX=9606 GN=TMEM184B PE=1 SV=2	2	1	1	1	407	45.5	6.89	0.95698	0.799061	0.95214	1.50372	0.935185	0.993417	0.902727	1.14411	0.789023	0.268245	PF03619(Organic solute transporter Ostalpha)
Q9H2K0	Translation initiation factor IF-3, mitochondrial	MTIF3	FUNCTION: IF-3 binds to the 28S ribosomal subunit and shifts the equilibrum between 55S ribosomes and their 39S and 28S subunits in favor of the free subunits, thus enhancing the availability of 28S subunits on which protein synthesis initiation begins. {ECO:0000269|PubMed:12095986}.	Translation initiation factor IF-3, mitochondrial OS=Homo sapiens OX=9606 GN=MTIF3 PE=1 SV=4	16	4	4	4	278	31.7	9.69	0.968508	0.914654	0.85839	1.70831	0.867032	0.898682	0.91385	1.15801	0.789158	0.428065	PF05198(Translation initiation factor IF-3, N-terminal domain);PF00707(Translation initiation factor IF-3, C-terminal domain)
Q6P4A7	Sideroflexin-4	SFXN4	FUNCTION: Mitochondrial amino-acid transporter (By similarity). Does not act as a serine transporter: not able to mediate transport of serine into mitochondria (PubMed:30442778). {ECO:0000250|UniProtKB:Q9H9B4, ECO:0000269|PubMed:30442778}.	Sideroflexin-4 OS=Homo sapiens OX=9606 GN=SFXN4 PE=1 SV=1	10	3	3	5	337	38	9.19	0.888482	0.927277	0.904248	1.61109	0.908295	0.926344	0.906669	1.14858	0.789385	0.355198	PF03820(Tricarboxylate carrier)
Q8WXH0	Nesprin-2	SYNE2	FUNCTION: Multi-isomeric modular protein which forms a linking network between organelles and the actin cytoskeleton to maintain the subcellular spatial organization. As a component of the LINC (LInker of Nucleoskeleton and Cytoskeleton) complex involved in the connection between the nuclear lamina and the cytoskeleton. The nucleocytoplasmic interactions established by the LINC complex play an im…	Nesprin-2 OS=Homo sapiens OX=9606 GN=SYNE2 PE=1 SV=3	0	3	3	4	6885	795.9	5.36	0.899316	0.860491	0.892609	1.1367	1.1315	1.09184	0.884139	1.12001	0.7894	0.000220461	PF00307(Calponin homology (CH) domain);PF10541(Nuclear envelope localisation domain);PF00435(Spectrin repeat)
P85298	Rho GTPase-activating protein 8	ARHGAP8	FUNCTION: GTPase activator for the Rho-type GTPases by converting them to an inactive GDP-bound state. {ECO:0000250}.	Rho GTPase-activating protein 8 OS=Homo sapiens OX=9606 GN=ARHGAP8 PE=1 SV=1	2	1	1	1	464	53.5	9.41	0.815744	0.924065	0.933809	1.33554	1.02739	1.02336	0.891206	1.12877	0.78954	0.097139	PF00620(RhoGAP domain);PF13716(Divergent CRAL/TRIO domain)
Q92888	Rho guanine nucleotide exchange factor 1	ARHGEF1	FUNCTION: Seems to play a role in the regulation of RhoA GTPase by guanine nucleotide-binding alpha-12 (GNA12) and alpha-13 (GNA13) subunits (PubMed:9641915, PubMed:9641916). Acts as GTPase-activating protein (GAP) for GNA12 and GNA13, and as guanine nucleotide exchange factor (GEF) for RhoA GTPase (PubMed:9641915, PubMed:9641916, PubMed:8810315, PubMed:30521495). Activated G alpha 13/GNA13 stimu…	Rho guanine nucleotide exchange factor 1 OS=Homo sapiens OX=9606 GN=ARHGEF1 PE=1 SV=2	21	17	17	24	912	102.4	5.66	0.83073	0.921329	0.932178	1.39883	0.990183	1.01065	0.894746	1.13322	0.789558	0.156175	PF09128(Regulator of G protein signalling-like domain);PF00621(RhoGEF domain)
Q8NCF5	NFATC2-interacting protein	NFATC2IP	FUNCTION: In T-helper 2 (Th2) cells, regulates the magnitude of NFAT-driven transcription of a specific subset of cytokine genes, including IL3, IL4, IL5 and IL13, but not IL2. Recruits PRMT1 to the IL4 promoter; this leads to enhancement of histone H4 'Arg-3'-methylation and facilitates subsequent histone acetylation at the IL4 locus, thus promotes robust cytokine expression (By similarity). Dow…	NFATC2-interacting protein OS=Homo sapiens OX=9606 GN=NFATC2IP PE=1 SV=1	6	2	2	3	419	45.8	6.6	0.794714	0.906011	0.956923	1.24125	1.08359	1.04048	0.885883	1.12177	0.789715	0.0383678	PF11976(Ubiquitin-2 like Rad60 SUMO-like)
Q70JA7	Chondroitin sulfate synthase 3	CHSY3	FUNCTION: Has both beta-1,3-glucuronic acid and beta-1,4-N-acetylgalactosamine transferase activity. Transfers glucuronic acid (GlcUA) from UDP-GlcUA and N-acetylgalactosamine (GalNAc) from UDP-GalNAc to the non-reducing end of the elongating chondroitin polymer. Specific activity is much reduced compared to CHSY1. {ECO:0000269|PubMed:12907687}.	Chondroitin sulfate synthase 3 OS=Homo sapiens OX=9606 GN=CHSY3 PE=2 SV=3	1	1	1	1	882	100.2	8.75	0.879574	0.928449	0.88547	1.4202	1.00632	0.982438	0.897831	1.13632	0.790122	0.170547	PF05679(Chondroitin N-acetylgalactosaminyltransferase)
O75044	SLIT-ROBO Rho GTPase-activating protein 2	SRGAP2	FUNCTION: RAC1 GTPase activating protein (GAP) that binds and deforms membranes, and regulates actin dynamics to regulate cell migration and differentiation. Plays an important role in different aspects of neuronal morphogenesis and migration mainly during development of the cerebral cortex. This includes the biogenesis of neurites, where it is required for both axons and dendrites outgrowth, and…	SLIT-ROBO Rho GTPase-activating protein 2 OS=Homo sapiens OX=9606 GN=SRGAP2 PE=1 SV=3	2	2	2	2	1071	120.8	6.7	0.895163	0.864989	0.941249	1.47783	0.98652	0.954375	0.900467	1.13957	0.790178	0.234182	PF00018(SH3 domain);PF00611(Fes/CIP4, and EFC/F-BAR homology domain);PF00620(RhoGAP domain)
Q9GZM8	Nuclear distribution protein nudE-like 1	NDEL1	FUNCTION: Required for organization of the cellular microtubule array and microtubule anchoring at the centrosome. May regulate microtubule organization at least in part by targeting the microtubule severing protein KATNA1 to the centrosome. Also positively regulates the activity of the minus-end directed microtubule motor protein dynein. May enhance dynein-mediated microtubule sliding by targeti…	Nuclear distribution protein nudE-like 1 OS=Homo sapiens OX=9606 GN=NDEL1 PE=1 SV=1	7	1	2	3	345	38.4	5.24	0.760937	1.02728	0.919555	1.58618	0.879739	0.960765	0.902591	1.14223	0.790201	0.367751	PF04880(NUDE protein, C-terminal conserved region)
Q9NY97	N-acetyllactosaminide beta-1,3-N-acetylglucosaminyltransferase 2	B3GNT2	FUNCTION: Beta-1,3-N-acetylglucosaminyltransferase involved in the synthesis of poly-N-acetyllactosamine. Catalyzes the initiation and elongation of poly-N-acetyllactosamine chains. Shows a marked preference for Gal(beta1-4)Glc(NAc)-based acceptors (PubMed:9892646). Probably constitutes the main polylactosamine synthase. {ECO:0000269|PubMed:11042166, ECO:0000269|PubMed:25279697, ECO:0000269|PubMe…	N-acetyllactosaminide beta-1,3-N-acetylglucosaminyltransferase 2 OS=Homo sapiens OX=9606 GN=B3GNT2 PE=1 SV=2	5	3	3	3	397	46	8.54	0.891144	0.899924	0.921325	1.54694	0.9254	0.959855	0.904131	1.14406	0.79028	0.30038	PF01762(Galactosyltransferase)
Q9BSH5	Haloacid dehalogenase-like hydrolase domain-containing protein 3	HDHD3		Haloacid dehalogenase-like hydrolase domain-containing protein 3 OS=Homo sapiens OX=9606 GN=HDHD3 PE=1 SV=1	27	4	4	4	251	28	6.71	0.918163	0.916017	0.872636	1.47911	0.963487	0.981135	0.902272	1.14124	0.790605	0.231748	PF13419(Haloacid dehalogenase-like hydrolase)
Q96LB3	Intraflagellar transport protein 74 homolog	IFT74	FUNCTION: Component of the intraflagellar transport (IFT) complex B: together with IFT81, forms a tubulin-binding module that specifically mediates transport of tubulin within the cilium. Binds beta-tubulin via its basic region. Required for ciliogenesis. {ECO:0000269|PubMed:23990561}.	Intraflagellar transport protein 74 homolog OS=Homo sapiens OX=9606 GN=IFT74 PE=1 SV=1	5	3	3	3	600	69.2	6	0.886572	0.870243	0.942627	1.45903	0.969993	0.984826	0.899814	1.13795	0.790733	0.215712
O76082	Solute carrier family 22 member 5	SLC22A5	FUNCTION: Sodium-ion dependent, high affinity carnitine transporter. Involved in the active cellular uptake of carnitine. Transports one sodium ion with one molecule of carnitine. Also transports organic cations such as tetraethylammonium (TEA) without the involvement of sodium. Also relative uptake activity ratio of carnitine to TEA is 11.3. {ECO:0000269|PubMed:10454528}.	Solute carrier family 22 member 5 OS=Homo sapiens OX=9606 GN=SLC22A5 PE=1 SV=1	2	1	1	1	557	62.7	7.94	0.832106	0.97966	0.895434	1.52951	0.923544	0.969971	0.9024	1.14101	0.790879	0.297415	PF00083(Sugar (and other) transporter)
Q3KQU3	MAP7 domain-containing protein 1	MAP7D1		MAP7 domain-containing protein 1 OS=Homo sapiens OX=9606 GN=MAP7D1 PE=1 SV=1	3	2	2	4	841	92.8	10.11	0.819243	0.833226	1.02968	1.39597	1.02779	0.967055	0.894051	1.13027	0.791004	0.190983	PF05672(MAP7 (E-MAP-115) family)
Q8NCS4	Transmembrane protein 35B	TMEM35B		Transmembrane protein 35B OS=Homo sapiens OX=9606 GN=TMEM35B PE=1 SV=1	8	1	1	3	154	16.9	9.17	0.860326	0.930815	0.895643	1.36491	0.976892	1.05365	0.895595	1.13182	0.791289	0.121202	PF13564(DoxX-like family)
Q8IZE3	Protein-associating with the carboxyl-terminal domain of ezrin	SCYL3	FUNCTION: May play a role in regulating cell adhesion/migration complexes in migrating cells. {ECO:0000269|PubMed:12651155}.	Protein-associating with the carboxyl-terminal domain of ezrin OS=Homo sapiens OX=9606 GN=SCYL3 PE=1 SV=3	4	2	2	2	742	82.8	5.05	0.861743	0.961952	0.871095	1.41502	0.990145	0.999473	0.898263	1.13488	0.791505	0.174975	PF00069(Protein kinase domain)
P24592	Insulin-like growth factor-binding protein 6	IGFBP6	FUNCTION: IGF-binding proteins prolong the half-life of the IGFs and have been shown to either inhibit or stimulate the growth promoting effects of the IGFs on cell culture. They alter the interaction of IGFs with their cell surface receptors.	Insulin-like growth factor-binding protein 6 OS=Homo sapiens OX=9606 GN=IGFBP6 PE=1 SV=1	22	3	3	3	240	25.3	7.81	0.816003	0.936122	0.947412	1.49412	0.999954	0.916306	0.899845	1.13679	0.791564	0.269762	PF00086(Thyroglobulin type-1 repeat)
P35080	Profilin-2	PFN2	FUNCTION: Binds to actin and affects the structure of the cytoskeleton. At high concentrations, profilin prevents the polymerization of actin, whereas it enhances it at low concentrations. By binding to PIP2, it inhibits the formation of IP3 and DG.	Profilin-2 OS=Homo sapiens OX=9606 GN=PFN2 PE=1 SV=3	44	6	6	10	140	15	6.99	0.943212	0.77636	0.935099	1.10091	1.12542	1.12617	0.884891	1.1175	0.791847	0.0133329	PF00235(Profilin)
O94925	Glutaminase kidney isoform, mitochondrial	GLS	FUNCTION: Catalyzes the first reaction in the primary pathway for the renal catabolism of glutamine. Plays a role in maintaining acid-base homeostasis. Regulates the levels of the neurotransmitter glutamate, the main excitatory neurotransmitter in the brain (PubMed:30575854, PubMed:30239721, PubMed:30970188). {ECO:0000269|PubMed:30239721, ECO:0000269|PubMed:30575854, ECO:0000269|PubMed:30970188}.…	Glutaminase kidney isoform, mitochondrial OS=Homo sapiens OX=9606 GN=GLS PE=1 SV=1	25	14	14	33	669	73.4	7.77	0.92852	0.925013	0.866529	1.54309	0.923508	0.967944	0.906687	1.14485	0.791971	0.300704	PF04960(Glutaminase);PF12796(Ankyrin repeats (3 copies))
Q96IV0	Peptide-N(4)-(N-acetyl-beta-glucosaminyl)asparagine amidase	NGLY1	FUNCTION: Specifically deglycosylates the denatured form of N-linked glycoproteins in the cytoplasm and assists their proteasome-mediated degradation. Cleaves the beta-aspartyl-glucosamine (GlcNAc) of the glycan and the amide side chain of Asn, converting Asn to Asp. Prefers proteins containing high-mannose over those bearing complex type oligosaccharides. Can recognize misfolded proteins in the …	Peptide-N(4)-(N-acetyl-beta-glucosaminyl)asparagine amidase OS=Homo sapiens OX=9606 GN=NGLY1 PE=1 SV=1	8	5	5	6	654	74.3	6.89	0.905039	0.859035	0.935111	1.41743	0.960522	1.02785	0.899728	1.13527	0.792524	0.177534	PF09409(PUB domain);PF01841(Transglutaminase-like superfamily);PF04721(PNGase C-terminal domain, mannose-binding module PAW)
Q9H0L4	Cleavage stimulation factor subunit 2 tau variant	CSTF2T	FUNCTION: May play a significant role in AAUAAA-independent mRNA polyadenylation in germ cells. Directly involved in the binding to pre-mRNAs (By similarity). {ECO:0000250}.	Cleavage stimulation factor subunit 2 tau variant OS=Homo sapiens OX=9606 GN=CSTF2T PE=1 SV=1	24	7	13	23	616	64.4	7.25	0.841921	1.01107	0.829713	1.3192	1.03097	1.03464	0.894234	1.12827	0.79257	0.104834	PF00076(RNA recognition motif. (a.k.a. RRM, RBD, or RNP domain));PF14327(Hinge domain of cleavage stimulation factor subunit 2);PF14304(Transcription termination and cleavage factor C-terminal)
Q6NW29	RWD domain-containing protein 4	RWDD4		RWD domain-containing protein 4 OS=Homo sapiens OX=9606 GN=RWDD4 PE=1 SV=3	10	2	2	2	188	21.2	5.31	0.86804	0.858469	0.96113	1.36658	1.01165	1.01272	0.89588	1.13032	0.792591	0.128381	PF05773(RWD domain)
P46527	Cyclin-dependent kinase inhibitor 1B	CDKN1B	FUNCTION: Important regulator of cell cycle progression. Inhibits the kinase activity of CDK2 bound to cyclin A, but has little inhibitory activity on CDK2 bound to SPDYA (PubMed:28666995). Involved in G1 arrest. Potent inhibitor of cyclin E- and cyclin A-CDK2 complexes. Forms a complex with cyclin type D-CDK4 complexes and is involved in the assembly, stability, and modulation of CCND1-CDK4 comp…	Cyclin-dependent kinase inhibitor 1B OS=Homo sapiens OX=9606 GN=CDKN1B PE=1 SV=1	4	1	1	1	198	22.1	7.02	0.8384	0.94124	0.901475	1.31553	1.03558	1.02844	0.893705	1.12652	0.793335	0.0786985	PF02234(Cyclin-dependent kinase inhibitor)
Q9NRW1	Ras-related protein Rab-6B	RAB6B	FUNCTION: Seems to have a role in retrograde membrane traffic at the level of the Golgi complex. May function in retrograde transport in neuronal cells. {ECO:0000269|PubMed:17707369}.	Ras-related protein Rab-6B OS=Homo sapiens OX=9606 GN=RAB6B PE=1 SV=1	26	1	6	9	208	23.4	5.53	0.870047	0.97697	0.854704	1.4279	0.983471	0.993704	0.900574	1.13503	0.793439	0.196484	PF00071(Ras family)
Q06481	Amyloid-like protein 2	APLP2	FUNCTION: May play a role in the regulation of hemostasis. The soluble form may have inhibitory properties towards coagulation factors. May interact with cellular G-protein signaling pathways. May bind to the DNA 5'-GTCACATG-3'(CDEI box). Inhibits trypsin, chymotrypsin, plasmin, factor XIA and plasma and glandular kallikrein. Modulates the Cu/Zn nitric oxide-catalyzed autodegradation of GPC1 hepa…	Amyloid-like protein 2 OS=Homo sapiens OX=9606 GN=APLP2 PE=1 SV=2	20	11	11	12	763	86.9	4.79	0.885403	0.853413	0.950822	1.3543	1.00169	1.03364	0.896546	1.12987	0.793492	0.115021	PF12924(Copper-binding of amyloid precursor, CuBD);PF00014(Kunitz/Bovine pancreatic trypsin inhibitor domain);PF02177(Amyloid A4 N-terminal heparin-binding);PF10515(beta-amyloid precursor protein C-terminus);PF12925(E2 domain of amyloid precursor protein)
P11277	Spectrin beta chain, erythrocytic	SPTB	FUNCTION: Spectrin is the major constituent of the cytoskeletal network underlying the erythrocyte plasma membrane. It associates with band 4.1 and actin to form the cytoskeletal superstructure of the erythrocyte plasma membrane.	Spectrin beta chain, erythrocytic OS=Homo sapiens OX=9606 GN=SPTB PE=1 SV=5	4	2	10	14	2137	246.3	5.27	0.897882	0.87403	0.937384	1.47659	0.960022	0.976358	0.903099	1.13766	0.793824	0.241002	PF00435(Spectrin repeat);PF00307(Calponin homology (CH) domain)
Q96B54	Zinc finger protein 428	ZNF428		Zinc finger protein 428 OS=Homo sapiens OX=9606 GN=ZNF428 PE=1 SV=2	6	1	1	1	188	20.5	4.17	0.651081	1.0827	0.925157	1.2671	1.05852	1.02388	0.886312	1.1165	0.793831	0.192944
P51784	Ubiquitin carboxyl-terminal hydrolase 11	USP11	FUNCTION: Protease that can remove conjugated ubiquitin from target proteins and polyubiquitin chains (PubMed:12084015, PubMed:15314155, PubMed:17897950, PubMed:19874889, PubMed:20233726, PubMed:24724799). Inhibits the degradation of target proteins by the proteasome (PubMed:12084015). Cleaves preferentially 'Lys-6' and 'Lys-63'-linked ubiquitin chains. Has lower activity with 'Lys-11' and 'Lys-3…	Ubiquitin carboxyl-terminal hydrolase 11 OS=Homo sapiens OX=9606 GN=USP11 PE=1 SV=3	4	4	4	5	963	109.7	5.45	0.853842	0.89923	0.945536	1.42494	0.9612	1.01266	0.899536	1.13293	0.79399	0.19261	PF00443(Ubiquitin carboxyl-terminal hydrolase);PF14836(Ubiquitin-like domain);PF06337(DUSP domain);PF14533(Ubiquitin-specific protease C-terminal)
Q7L945	Zinc finger protein 627	ZNF627	FUNCTION: May be involved in transcriptional regulation.	Zinc finger protein 627 OS=Homo sapiens OX=9606 GN=ZNF627 PE=1 SV=1	2	1	1	1	461	52.8	8.92	0.92941	0.84305	0.951709	1.5626	0.930043	0.938256	0.908057	1.14363	0.794011	0.328969	PF00096(Zinc finger, C2H2 type);PF01352(KRAB box)
Q14257	Reticulocalbin-2	RCN2	FUNCTION: Not known. Binds calcium.	Reticulocalbin-2 OS=Homo sapiens OX=9606 GN=RCN2 PE=1 SV=1	40	11	11	23	317	36.9	4.4	0.680822	1.03969	0.93488	1.2223	1.05272	1.06913	0.88513	1.11472	0.79404	0.126961	PF13202(EF hand);PF13499(EF-hand domain pair)
P16949	Stathmin	STMN1	FUNCTION: Involved in the regulation of the microtubule (MT) filament system by destabilizing microtubules. Prevents assembly and promotes disassembly of microtubules. Phosphorylation at Ser-16 may be required for axon formation during neurogenesis. Involved in the control of the learned and innate fear (By similarity). {ECO:0000250}.	Stathmin OS=Homo sapiens OX=9606 GN=STMN1 PE=1 SV=3	52	11	11	32	149	17.3	5.97	0.881869	0.848498	0.947573	1.26933	1.05821	1.04492	0.892646	1.12415	0.794063	0.0416929	PF00836(Stathmin family)
O75581	Low-density lipoprotein receptor-related protein 6	LRP6	FUNCTION: Component of the Wnt-Fzd-LRP5-LRP6 complex that triggers beta-catenin signaling through inducing aggregation of receptor-ligand complexes into ribosome-sized signalsomes. Cell-surface coreceptor of Wnt/beta-catenin signaling, which plays a pivotal role in bone formation. The Wnt-induced Fzd/LRP6 coreceptor complex recruits DVL1 polymers to the plasma membrane which, in turn, recruits th…	Low-density lipoprotein receptor-related protein 6 OS=Homo sapiens OX=9606 GN=LRP6 PE=1 SV=2	2	2	3	4	1613	180.3	5.31	0.813679	1.02558	0.874016	1.52869	0.927237	0.95949	0.904424	1.13847	0.794418	0.317797	PF14670(Coagulation Factor Xa inhibitory site);PF00058(Low-density lipoprotein receptor repeat class B);PF00057(Low-density lipoprotein receptor domain class A)
O75570	Peptide chain release factor 1, mitochondrial	MTRF1	FUNCTION: Mitochondrial peptide chain release factor that directs the termination of translation in response to the peptide chain non-cognate termination stop codons AGG and AGA.	Peptide chain release factor 1, mitochondrial OS=Homo sapiens OX=9606 GN=MTRF1 PE=1 SV=2	6	3	3	3	445	52.3	8.5	0.88657	0.936069	0.896486	1.52746	0.941635	0.951599	0.906375	1.14023	0.794904	0.294948	PF03462(PCRF domain);PF00472(RF-1 domain)
O14656	Torsin-1A	TOR1A	FUNCTION: Protein with chaperone functions important for the control of protein folding, processing, stability and localization as well as for the reduction of misfolded protein aggregates. Involved in the regulation of synaptic vesicle recycling, controls STON2 protein stability in collaboration with the COP9 signalosome complex (CSN). In the nucleus, may link the cytoskeleton with the nuclear e…	Torsin-1A OS=Homo sapiens OX=9606 GN=TOR1A PE=1 SV=1	10	3	3	6	332	37.8	6.99	0.793107	1.01813	0.879792	1.37999	0.979132	1.02614	0.897011	1.12842	0.794925	0.179659	PF06309(Torsin)
Q9H3H1	tRNA dimethylallyltransferase	TRIT1	FUNCTION: Catalyzes the transfer of a dimethylallyl group onto the adenine at position 37 of both cytosolic and mitochondrial tRNAs, leading to the formation of N6-(dimethylallyl)adenosine (i(6)A). {ECO:0000269|PubMed:11111046, ECO:0000269|PubMed:24901367}.	tRNA dimethylallyltransferase OS=Homo sapiens OX=9606 GN=TRIT1 PE=1 SV=1	3	1	1	1	467	52.7	8.21	0.736561	1.0612	0.901856	1.47116	0.954796	0.968126	0.899872	1.13136	0.79539	0.298866	PF01715(IPP transferase);PF12171(Zinc-finger double-stranded RNA-binding)
Q99720	Sigma non-opioid intracellular receptor 1	SIGMAR1	FUNCTION: Functions in lipid transport from the endoplasmic reticulum and is involved in a wide array of cellular functions probably through regulation of the biogenesis of lipid microdomains at the plasma membrane. Involved in the regulation of different receptors it plays a role in BDNF signaling and EGF signaling. Also regulates ion channels like the potassium channel and could modulate neurot…	Sigma non-opioid intracellular receptor 1 OS=Homo sapiens OX=9606 GN=SIGMAR1 PE=1 SV=1	15	3	3	9	223	25.1	5.96	0.857756	0.888739	0.927129	1.23128	1.08859	1.04119	0.891208	1.12035	0.795471	0.0193575	PF04622(ERG2 and Sigma1 receptor like protein)
P40692	DNA mismatch repair protein Mlh1	MLH1	FUNCTION: Heterodimerizes with PMS2 to form MutL alpha, a component of the post-replicative DNA mismatch repair system (MMR). DNA repair is initiated by MutS alpha (MSH2-MSH6) or MutS beta (MSH2-MSH3) binding to a dsDNA mismatch, then MutL alpha is recruited to the heteroduplex. Assembly of the MutL-MutS-heteroduplex ternary complex in presence of RFC and PCNA is sufficient to activate endonuclea…	DNA mismatch repair protein Mlh1 OS=Homo sapiens OX=9606 GN=MLH1 PE=1 SV=1	10	8	8	9	756	84.5	5.72	0.865931	0.872442	0.954834	1.3642	1.0092	1.01202	0.897736	1.12847	0.795532	0.129888	PF13589(Histidine kinase-, DNA gyrase B-, and HSP90-like ATPase);PF01119(DNA mismatch repair protein, C-terminal domain);PF16413(DNA mismatch repair protein Mlh1 C-terminus)
P50583	Bis(5'-nucleosyl)-tetraphosphatase [asymmetrical]	NUDT2	FUNCTION: Asymmetrically hydrolyzes Ap4A to yield AMP and ATP. Plays a major role in maintaining homeostasis.	Bis(5'-nucleosyl)-tetraphosphatase [asymmetrical] OS=Homo sapiens OX=9606 GN=NUDT2 PE=1 SV=3	24	2	2	2	147	16.8	5.35	0.782024	1.0717	0.859311	1.5196	0.883111	1.00715	0.904343	1.13662	0.795643	0.337161	PF00293(NUDIX domain)
O14777	Kinetochore protein NDC80 homolog	NDC80	FUNCTION: Acts as a component of the essential kinetochore-associated NDC80 complex, which is required for chromosome segregation and spindle checkpoint activity (PubMed:9315664, PubMed:12351790, PubMed:14654001, PubMed:14699129, PubMed:15062103, PubMed:15235793, PubMed:15239953, PubMed:15548592, PubMed:16732327). Required for kinetochore integrity and the organization of stable microtubule bindi…	Kinetochore protein NDC80 homolog OS=Homo sapiens OX=9606 GN=NDC80 PE=1 SV=1	12	9	9	11	642	73.9	5.6	0.882288	0.857854	0.953344	1.35617	1.02555	1.00348	0.897829	1.1284	0.795665	0.121474	PF03801(HEC/Ndc80p family)
Q13794	Phorbol-12-myristate-13-acetate-induced protein 1	PMAIP1	FUNCTION: Promotes activation of caspases and apoptosis. Promotes mitochondrial membrane changes and efflux of apoptogenic proteins from the mitochondria. Contributes to p53/TP53-dependent apoptosis after radiation exposure. Promotes proteasomal degradation of MCL1. Competes with BAK1 for binding to MCL1 and can displace BAK1 from its binding site on MCL1 (By similarity). Competes with BIM/BCL2L1…	Phorbol-12-myristate-13-acetate-induced protein 1 OS=Homo sapiens OX=9606 GN=PMAIP1 PE=1 SV=1	26	1	1	1	54	6	10.29	1.01733	0.814125	0.932726	1.75616	0.829535	0.887283	0.921394	1.15766	0.795911	0.482403	PF15150(Phorbol-12-myristate-13-acetate-induced)
Q14568	Heat shock protein HSP 90-alpha A2	HSP90AA2P	FUNCTION: Putative molecular chaperone that may promote the maturation, structural maintenance and proper regulation of specific target proteins. {ECO:0000250}.	Heat shock protein HSP 90-alpha A2 OS=Homo sapiens OX=9606 GN=HSP90AA2P PE=1 SV=2	29	1	9	67	343	39.3	4.65	0.684774	1.03658	0.946701	1.28038	1.02327	1.04738	0.889353	1.11701	0.796191	0.163663	PF02518(Histidine kinase-, DNA gyrase B-, and HSP90-like ATPase);PF00183(Hsp90 protein)
Q04864	Proto-oncogene c-Rel	REL	FUNCTION: Proto-oncogene that may play a role in differentiation and lymphopoiesis. NF-kappa-B is a pleiotropic transcription factor which is present in almost all cell types and is involved in many biological processed such as inflammation, immunity, differentiation, cell growth, tumorigenesis and apoptosis. NF-kappa-B is a homo- or heterodimeric complex formed by the Rel-like domain-containing …	Proto-oncogene c-Rel OS=Homo sapiens OX=9606 GN=REL PE=1 SV=1	11	7	7	8	619	68.5	5.86	0.862004	0.892265	0.929339	1.28386	1.04277	1.04333	0.894536	1.12332	0.796331	0.05034	PF00554(Rel homology DNA-binding domain);PF16179(Rel homology dimerisation domain)
Q9Y6C2	EMILIN-1	EMILIN1	FUNCTION: May be responsible for anchoring smooth muscle cells to elastic fibers, and may be involved not only in the formation of the elastic fiber, but also in the processes that regulate vessel assembly. Has cell adhesive capacity.	EMILIN-1 OS=Homo sapiens OX=9606 GN=EMILIN1 PE=1 SV=3	1	1	1	1	1016	106.6	5.17	0.911703	0.894916	0.935447	1.65638	0.857198	0.929703	0.914022	1.14776	0.796353	0.411942	PF00386(C1q domain);PF01391(Collagen triple helix repeat (20 copies));PF07546(EMI domain)
P49641	Alpha-mannosidase 2x	MAN2A2	FUNCTION: Catalyzes the first committed step in the biosynthesis of complex N-glycans. It controls conversion of high mannose to complex N-glycans; the final hydrolytic step in the N-glycan maturation pathway.	Alpha-mannosidase 2x OS=Homo sapiens OX=9606 GN=MAN2A2 PE=2 SV=3	4	3	5	5	1150	130.5	6.84	0.90545	0.936338	0.891769	1.59124	0.879542	0.961783	0.911186	1.14419	0.796359	0.359224	PF07748(Glycosyl hydrolases family 38 C-terminal domain);PF09261(Alpha mannosidase middle domain);PF01074(Glycosyl hydrolases family 38 N-terminal domain)
Q99618	Cell division cycle-associated protein 3	CDCA3	FUNCTION: F-box-like protein which is required for entry into mitosis. Acts by participating in E3 ligase complexes that mediate the ubiquitination and degradation of WEE1 kinase at G2/M phase (By similarity). {ECO:0000250}.	Cell division cycle-associated protein 3 OS=Homo sapiens OX=9606 GN=CDCA3 PE=1 SV=1	7	2	2	2	268	29	6.43	0.946662	0.850256	0.919045	1.45166	0.95297	1.00506	0.905321	1.13657	0.796541	0.223887
Q96BH1	E3 ubiquitin-protein ligase RNF25	RNF25	FUNCTION: E3 ubiquitin-protein ligase that mediates ubiquitination and subsequent proteasomal degradation of NKD2 (By similarity). Stimulates transcription mediated by NF-kappa-B. {ECO:0000250, ECO:0000269|PubMed:12748188}.	E3 ubiquitin-protein ligase RNF25 OS=Homo sapiens OX=9606 GN=RNF25 PE=1 SV=1	9	4	4	4	459	51.2	6.54	0.821415	0.929428	0.935579	1.32687	1.07851	0.966036	0.895474	1.12381	0.796823	0.113089	PF05773(RWD domain)
O15287	Fanconi anemia group G protein	FANCG	FUNCTION: DNA repair protein that may operate in a postreplication repair or a cell cycle checkpoint function. May be implicated in interstrand DNA cross-link repair and in the maintenance of normal chromosome stability. Candidate tumor suppressor gene.	Fanconi anemia group G protein OS=Homo sapiens OX=9606 GN=FANCG PE=1 SV=1	1	1	1	1	622	68.5	5.47	0.799463	1.00653	0.887404	1.36722	0.993539	1.01871	0.897801	1.12649	0.796989	0.164759
Q9NZQ3	NCK-interacting protein with SH3 domain	NCKIPSD	FUNCTION: Has an important role in stress fiber formation induced by active diaphanous protein homolog 1 (DRF1). Induces microspike formation, in vivo (By similarity). In vitro, stimulates N-WASP-induced ARP2/3 complex activation in the absence of CDC42 (By similarity). May play an important role in the maintenance of sarcomeres and/or in the assembly of myofibrils into sarcomeres. Implicated in …	NCK-interacting protein with SH3 domain OS=Homo sapiens OX=9606 GN=NCKIPSD PE=1 SV=1	7	5	5	5	722	78.9	6.38	0.941387	0.897479	0.88556	1.49861	0.928086	0.991572	0.908142	1.13942	0.797019	0.271166	PF00018(SH3 domain);PF09431(Protein of unknown function (DUF2013))
Q15388	Mitochondrial import receptor subunit TOM20 homolog	TOMM20	FUNCTION: Central component of the receptor complex responsible for the recognition and translocation of cytosolically synthesized mitochondrial preproteins. Together with TOM22 functions as the transit peptide receptor at the surface of the mitochondrion outer membrane and facilitates the movement of preproteins into the TOM40 translocation pore (By similarity). Required for the translocation ac…	Mitochondrial import receptor subunit TOM20 homolog OS=Homo sapiens OX=9606 GN=TOMM20 PE=1 SV=1	14	2	2	3	145	16.3	8.6	0.936358	0.886387	0.89576	1.46156	0.977058	0.970662	0.906168	1.13643	0.797383	0.231338	PF02064(MAS20 protein import receptor)
Q9NPF0	CD320 antigen	CD320	FUNCTION: Receptor for transcobalamin saturated with cobalamin (TCbl) (PubMed:18779389). Plays an important role in cobalamin uptake (PubMed:18779389, PubMed:20524213). Plasma membrane protein that is expressed on follicular dendritic cells (FDC) and mediates interaction with germinal center B cells (PubMed:10727470). Functions as costimulator to promote B cell responses to antigenic stimuli; pro…	CD320 antigen OS=Homo sapiens OX=9606 GN=CD320 PE=1 SV=1	7	2	2	2	282	29	4.75	0.935324	0.881641	0.893	1.39862	0.983621	1.01573	0.903322	1.13266	0.797525	0.162891	PF00057(Low-density lipoprotein receptor domain class A)
Q7Z7N9	Transmembrane protein 179B	TMEM179B		Transmembrane protein 179B OS=Homo sapiens OX=9606 GN=TMEM179B PE=1 SV=1	7	1	1	2	219	23.5	7.85	0.737223	1.10516	0.877561	1.57702	0.933931	0.898923	0.906647	1.13662	0.797667	0.401242
Q9NVH6	Trimethyllysine dioxygenase, mitochondrial	TMLHE	FUNCTION: Converts trimethyllysine (TML) into hydroxytrimethyllysine (HTML) (PubMed:11431483, PubMed:23092983). {ECO:0000269|PubMed:11431483, ECO:0000269|PubMed:23092983}.	Trimethyllysine dioxygenase, mitochondrial OS=Homo sapiens OX=9606 GN=TMLHE PE=1 SV=1	6	2	2	2	421	49.5	7.72	0.898398	0.939348	0.852162	1.27151	1.08454	1.01478	0.896636	1.12361	0.797996	0.0481487	PF06155(Protein of unknown function (DUF971));PF02668(Taurine catabolism dioxygenase TauD, TfdA family)
Q9Y266	Nuclear migration protein nudC	NUDC	FUNCTION: Plays a role in neurogenesis and neuronal migration (By similarity). Necessary for correct formation of mitotic spindles and chromosome separation during mitosis. Necessary for cytokinesis and cell proliferation. {ECO:0000250, ECO:0000269|PubMed:12679384, ECO:0000269|PubMed:12852857}.	Nuclear migration protein nudC OS=Homo sapiens OX=9606 GN=NUDC PE=1 SV=1	45	15	15	33	331	38.2	5.38	0.824998	0.914075	0.938188	1.23985	1.06446	1.05036	0.89242	1.11823	0.798069	0.0321025	PF04969(CS domain);PF16273(Nuclear distribution C domain);PF14050(N-terminal conserved domain of Nudc.)
Q96Q45	Transmembrane protein 237	TMEM237	FUNCTION: Component of the transition zone in primary cilia. Required for ciliogenesis. {ECO:0000269|PubMed:22152675}.	Transmembrane protein 237 OS=Homo sapiens OX=9606 GN=TMEM237 PE=1 SV=2	5	2	2	2	408	45.5	6.47	0.921679	0.905514	0.879186	1.3706	0.992046	1.02843	0.902126	1.13036	0.79809	0.132834	PF15383(Transmembrane protein 237)
Q8NDX6	Zinc finger protein 740	ZNF740	FUNCTION: May be involved in transcriptional regulation.	Zinc finger protein 740 OS=Homo sapiens OX=9606 GN=ZNF740 PE=1 SV=1	17	3	3	3	193	21.8	9.19	0.946202	0.87842	0.897206	1.46368	0.960579	0.984899	0.907276	1.13639	0.798388	0.237382	PF00096(Zinc finger, C2H2 type)
Q70J99	Protein unc-13 homolog D	UNC13D	FUNCTION: Plays a role in cytotoxic granule exocytosis in lymphocytes. Required for both granule maturation and granule docking and priming at the immunologic synapse. Regulates assembly of recycling and late endosomal structures, leading to the formation of an endosomal exocytic compartment that fuses with perforin-containing granules at the immunologic synapse and licences them for exocytosis. …	Protein unc-13 homolog D OS=Homo sapiens OX=9606 GN=UNC13D PE=1 SV=1	10	10	10	14	1090	123.2	6.65	0.863688	0.909965	0.930539	1.39166	0.990899	1.00309	0.901398	1.12855	0.798724	0.163034	PF10540(Munc13 (mammalian uncoordinated) homology domain);PF00168(C2 domain)
Q96P48	Arf-GAP with Rho-GAP domain, ANK repeat and PH domain-containing protein 1	ARAP1	FUNCTION: Phosphatidylinositol 3,4,5-trisphosphate-dependent GTPase-activating protein that modulates actin cytoskeleton remodeling by regulating ARF and RHO family members. Is activated by phosphatidylinositol 3,4,5-trisphosphate (PtdIns(3,4,5)P3) binding. Can be activated by phosphatidylinositol 3,4-bisphosphate (PtdIns(3,4,5)P2) binding, albeit with lower efficiency. Has a preference for ARF1 …	Arf-GAP with Rho-GAP domain, ANK repeat and PH domain-containing protein 1 OS=Homo sapiens OX=9606 GN=ARAP1 PE=1 SV=3	8	9	9	13	1450	162.1	6.23	0.872681	0.899365	0.934079	1.39586	0.988544	1.00219	0.902042	1.12887	0.79907	0.167562	PF00788(Ras association (RalGDS/AF-6) domain);PF00536(SAM domain (Sterile alpha motif));PF01412(Putative GTPase activating protein for Arf);PF00620(RhoGAP domain);PF00169(PH domain)
Q8WUI4	Histone deacetylase 7	HDAC7	FUNCTION: Responsible for the deacetylation of lysine residues on the N-terminal part of the core histones (H2A, H2B, H3 and H4). Histone deacetylation gives a tag for epigenetic repression and plays an important role in transcriptional regulation, cell cycle progression and developmental events. Histone deacetylases act via the formation of large multiprotein complexes. Involved in muscle matura…	Histone deacetylase 7 OS=Homo sapiens OX=9606 GN=HDAC7 PE=1 SV=2	1	1	1	1	952	102.9	7.58	0.863158	0.837661	0.930979	0.886952	1.2131	1.1924	0.877266	1.09748	0.799343	0.113575	PF00850(Histone deacetylase domain)
Q9UHN1	DNA polymerase subunit gamma-2, mitochondrial	POLG2	FUNCTION: Mitochondrial polymerase processivity subunit. It regulates the polymerase and exonuclease activities promoting processive DNA synthesis. Binds to ss-DNA. {ECO:0000269|PubMed:30157269}.	DNA polymerase subunit gamma-2, mitochondrial OS=Homo sapiens OX=9606 GN=POLG2 PE=1 SV=1	2	1	1	2	485	54.9	8.35	0.848195	0.987309	0.893107	1.55089	0.936938	0.924985	0.909537	1.1376	0.799519	0.339949	PF03129(Anticodon binding domain)
Q96SA4	Serine incorporator 2	SERINC2		Serine incorporator 2 OS=Homo sapiens OX=9606 GN=SERINC2 PE=2 SV=3	2	1	1	1	455	50.7	6.19	0.934901	0.9508	0.88109	1.75181	0.83747	0.868725	0.922264	1.15267	0.800113	0.485918	PF03348(Serine incorporator (Serinc))
Q9BZL1	Ubiquitin-like protein 5	UBL5		Ubiquitin-like protein 5 OS=Homo sapiens OX=9606 GN=UBL5 PE=1 SV=1	25	2	2	2	73	8.5	8.44	0.976415	0.881094	0.89167	1.60525	0.891519	0.938142	0.916393	1.14497	0.800364	0.381202	PF00240(Ubiquitin family)
P14618	Pyruvate kinase PKM	PKM	FUNCTION: Glycolytic enzyme that catalyzes the transfer of a phosphoryl group from phosphoenolpyruvate (PEP) to ADP, generating ATP. Stimulates POU5F1-mediated transcriptional activation. Plays a general role in caspase independent cell death of tumor cells. The ratio between the highly active tetrameric form and nearly inactive dimeric form determines whether glucose carbons are channeled to bio…	Pyruvate kinase PKM OS=Homo sapiens OX=9606 GN=PKM PE=1 SV=4	57	30	30	138	531	57.9	7.84	0.840346	0.870247	0.975758	1.27069	1.05432	1.03125	0.89545	1.11876	0.800398	0.061448	PF00224(Pyruvate kinase, barrel domain);PF02887(Pyruvate kinase, alpha/beta domain)
Q99797	Mitochondrial intermediate peptidase	MIPEP	FUNCTION: Cleaves proteins, imported into the mitochondrion, to their mature size.	Mitochondrial intermediate peptidase OS=Homo sapiens OX=9606 GN=MIPEP PE=1 SV=2	24	13	13	19	713	80.6	7.05	0.903748	0.904211	0.901576	1.37353	0.979003	1.03238	0.903178	1.1283	0.800475	0.142593	PF01432(Peptidase family M3)
Q8NEH6	Meiosis-specific nuclear structural protein 1	MNS1	FUNCTION: May play a role in the control of meiotic division and germ cell differentiation through regulation of pairing and recombination during meiosis. {ECO:0000250}.	Meiosis-specific nuclear structural protein 1 OS=Homo sapiens OX=9606 GN=MNS1 PE=1 SV=2	3	2	2	3	495	60.5	7.12	0.922307	0.961557	0.797572	1.14845	1.098	1.10278	0.893812	1.11641	0.800611	0.0128277	PF13868(Trichohyalin-plectin-homology domain)
Q8IXJ9	Polycomb group protein ASXL1	ASXL1	FUNCTION: Probable Polycomb group (PcG) protein involved in transcriptional regulation mediated by ligand-bound nuclear hormone receptors, such as retinoic acid receptors (RARs) and peroxisome proliferator-activated receptor gamma (PPARG) (PubMed:16606617). Acts as coactivator of RARA and RXRA through association with NCOA1 (PubMed:16606617). Acts as corepressor for PPARG and suppresses its adipo…	Polycomb group protein ASXL1 OS=Homo sapiens OX=9606 GN=ASXL1 PE=1 SV=4	1	2	2	2	1541	165.3	6.21	0.916874	0.861048	0.949792	1.49641	0.912821	0.997344	0.909238	1.13553	0.80072	0.285968	PF13922(PHD domain of transcriptional enhancer, Asx);PF05066(HB1, ASXL, restriction endonuclease HTH domain);PF13919(Asx homology domain)
Q8NF50	Dedicator of cytokinesis protein 8	DOCK8	FUNCTION: Guanine nucleotide exchange factor (GEF) which specifically activates small GTPase CDC42 by exchanging bound GDP for free GTP (PubMed:28028151, PubMed:22461490). During immune responses, required for interstitial dendritic cell (DC) migration by locally activating CDC42 at the leading edge membrane of DC (By similarity). Required for CD4(+) T-cell migration in response to chemokine stim…	Dedicator of cytokinesis protein 8 OS=Homo sapiens OX=9606 GN=DOCK8 PE=1 SV=3	6	11	12	12	2099	238.4	6.87	0.869519	0.91692	0.930455	1.44771	0.966166	0.97898	0.905631	1.13095	0.800769	0.23061	PF14429(C2 domain in Dock180 and Zizimin proteins);PF06920(Dock homology region 2);PF11878(Domain of unknown function (DUF3398))
Q9UKK6	NTF2-related export protein 1	NXT1	FUNCTION: Stimulator of protein export for NES-containing proteins (PubMed:10567585). Also plays a role in the nuclear export of U1 snRNA, tRNA, and mRNA (PubMed:10848583). The NXF1-NXT1 heterodimer is involved in the export of HSP70 mRNA in conjunction with ALYREF/THOC4 and THOC5 (PubMed:19165146, PubMed:11259602). {ECO:0000269|PubMed:10567585, ECO:0000269|PubMed:10848583, ECO:0000269|PubMed:112…	NTF2-related export protein 1 OS=Homo sapiens OX=9606 GN=NXT1 PE=1 SV=1	16	2	2	3	140	15.8	5.03	0.907525	0.923565	0.905819	1.55793	0.919133	0.940671	0.912303	1.13925	0.800795	0.339651	PF02136(Nuclear transport factor 2 (NTF2) domain)
Q99592	Zinc finger and BTB domain-containing protein 18	ZBTB18	FUNCTION: Transcriptional repressor that plays a role in various developmental processes such as myogenesis and brain development. Plays a key role in myogenesis by directly repressing the expression of ID2 and ID3, 2 inhibitors of skeletal myogenesis. Also involved in controlling cell division of progenitor cells and regulating the survival of postmitotic cortical neurons. Specifically binds the…	Zinc finger and BTB domain-containing protein 18 OS=Homo sapiens OX=9606 GN=ZBTB18 PE=1 SV=1	4	1	1	1	522	58.3	5.69	0.913152	0.994035	0.828054	1.51424	0.893048	1.00606	0.911747	1.13778	0.801336	0.31508	PF00651(BTB/POZ domain);PF00096(Zinc finger, C2H2 type);PF13894(C2H2-type zinc finger)
O15484	Calpain-5	CAPN5	FUNCTION: Calcium-regulated non-lysosomal thiol-protease. {ECO:0000250}.	Calpain-5 OS=Homo sapiens OX=9606 GN=CAPN5 PE=1 SV=2	4	2	2	2	640	73.1	7.64	0.902368	0.869018	0.956136	1.49276	0.913956	0.995924	0.909174	1.13421	0.80159	0.285281	PF00648(Calpain family cysteine protease);PF01067(Calpain large subunit, domain III)
O15392	Baculoviral IAP repeat-containing protein 5	BIRC5	FUNCTION: Multitasking protein that has dual roles in promoting cell proliferation and preventing apoptosis (PubMed:9859993, PubMed:21364656, PubMed:20627126, PubMed:25778398, PubMed:28218735). Component of a chromosome passage protein complex (CPC) which is essential for chromosome alignment and segregation during mitosis and cytokinesis (PubMed:16322459). Acts as an important regulator of the l…	Baculoviral IAP repeat-containing protein 5 OS=Homo sapiens OX=9606 GN=BIRC5 PE=1 SV=3	10	1	1	1	142	16.4	5.9	0.983779	0.906251	0.842129	1.45665	0.992148	0.958289	0.91072	1.1357	0.801905	0.246589	PF00653(Inhibitor of Apoptosis domain)
P86791	Vacuolar fusion protein CCZ1 homolog	CCZ1	FUNCTION: Acts in concert with MON1A, as a guanine exchange factor (GEF) for RAB7, promotes the exchange of GDP to GTP, converting it from an inactive GDP-bound form into an active GTP-bound form (PubMed:23084991). {ECO:0000269|PubMed:23084991}.	Vacuolar fusion protein CCZ1 homolog OS=Homo sapiens OX=9606 GN=CCZ1 PE=1 SV=1	16	7	7	7	482	55.8	6.48	0.887703	0.895737	0.916909	1.30398	1.02521	1.0378	0.900116	1.12233	0.802008	0.0717102	PF08217(Fungal domain of unknown function (DUF1712))
Q9UHK0	Nuclear fragile X mental retardation-interacting protein 1	NUFIP1	FUNCTION: Binds RNA. {ECO:0000269|PubMed:10556305}.	Nuclear fragile X mental retardation-interacting protein 1 OS=Homo sapiens OX=9606 GN=NUFIP1 PE=1 SV=2	8	4	4	5	495	56.3	9.13	0.900145	0.920774	0.910297	1.50509	0.944796	0.954739	0.910406	1.13487	0.802208	0.292251	PF10453(Nuclear fragile X mental retardation-interacting protein 1 (NUFIP1));PF12171(Zinc-finger double-stranded RNA-binding)
P62306	Small nuclear ribonucleoprotein F	SNRPF	FUNCTION: Plays role in pre-mRNA splicing as core component of the SMN-Sm complex that mediates spliceosomal snRNP assembly and as component of the spliceosomal U1, U2, U4 and U5 small nuclear ribonucleoproteins (snRNPs), the building blocks of the spliceosome (PubMed:11991638, PubMed:18984161, PubMed:19325628, PubMed:23333303, PubMed:25555158, PubMed:26912367, PubMed:28502770, PubMed:28781166, P…	Small nuclear ribonucleoprotein F OS=Homo sapiens OX=9606 GN=SNRPF PE=1 SV=1	15	1	1	1	86	9.7	4.67	0.557264	1.36766	0.787361	1.5333	0.872622	0.974187	0.904095	1.1267	0.802424	0.520922	PF01423(LSM domain)
P61244	Protein max	MAX	FUNCTION: Transcription regulator. Forms a sequence-specific DNA-binding protein complex with MYC or MAD which recognizes the core sequence 5'-CAC[GA]TG-3'. The MYC:MAX complex is a transcriptional activator, whereas the MAD:MAX complex is a repressor. May repress transcription via the recruitment of a chromatin remodeling complex containing H3 'Lys-9' histone methyltransferase activity. Represse…	Protein max OS=Homo sapiens OX=9606 GN=MAX PE=1 SV=1	17	3	3	3	160	18.3	6.3	0.908009	0.88705	0.941368	1.54005	0.957619	0.911557	0.912142	1.13641	0.802653	0.330983	PF00010(Helix-loop-helix DNA-binding domain)
O75391	Sperm-associated antigen 7	SPAG7		Sperm-associated antigen 7 OS=Homo sapiens OX=9606 GN=SPAG7 PE=1 SV=2	23	4	4	7	227	26	7.91	0.87244	0.865854	0.956167	1.27363	1.0649	1.018	0.898154	1.11884	0.802754	0.057923	PF01424(R3H domain)
Q5EBL4	RILP-like protein 1	RILPL1	FUNCTION: Plays a role in the regulation of cell shape and polarity (By similarity). Plays a role in cellular protein transport, including protein transport away from primary cilia (By similarity). Neuroprotective protein, which acts by sequestring GAPDH in the cytosol and prevent the apoptotic function of GAPDH in the nucleus (By similarity). Competes with SIAH1 for binding GAPDH (By similarity)…	RILP-like protein 1 OS=Homo sapiens OX=9606 GN=RILPL1 PE=1 SV=1	6	2	2	2	403	47.1	5.21	0.928306	0.881234	0.900099	1.32824	1.00809	1.03846	0.903213	1.12493	0.802907	0.0975688	PF11461(Rab interacting lysosomal protein);PF09744(JNK_SAPK-associated protein-1)
Q9NYM9	BET1-like protein	BET1L	FUNCTION: Vesicle SNARE required for targeting and fusion of retrograde transport vesicles with the Golgi complex. Required for the integrity of the Golgi complex (By similarity). {ECO:0000250|UniProtKB:O35152}.	BET1-like protein OS=Homo sapiens OX=9606 GN=BET1L PE=1 SV=1	25	2	2	4	111	12.4	8.16	0.852879	0.999244	0.897315	1.64199	0.887167	0.894409	0.916479	1.14119	0.803091	0.426519
Q13131	5'-AMP-activated protein kinase catalytic subunit alpha-1	PRKAA1	FUNCTION: Catalytic subunit of AMP-activated protein kinase (AMPK), an energy sensor protein kinase that plays a key role in regulating cellular energy metabolism. In response to reduction of intracellular ATP levels, AMPK activates energy-producing pathways and inhibits energy-consuming processes: inhibits protein, carbohydrate and lipid biosynthesis, as well as cell growth and proliferation. AM…	5'-AMP-activated protein kinase catalytic subunit alpha-1 OS=Homo sapiens OX=9606 GN=PRKAA1 PE=1 SV=4	18	9	9	11	559	64	8.12	0.92805	0.87589	0.918072	1.41491	1.00271	0.970821	0.907337	1.12948	0.803322	0.197538	PF00069(Protein kinase domain);PF16579(Adenylate sensor of SNF1-like protein kinase)
O60566	Mitotic checkpoint serine/threonine-protein kinase BUB1 beta	BUB1B	FUNCTION: Essential component of the mitotic checkpoint. Required for normal mitosis progression. The mitotic checkpoint delays anaphase until all chromosomes are properly attached to the mitotic spindle. One of its checkpoint functions is to inhibit the activity of the anaphase-promoting complex/cyclosome (APC/C) by blocking the binding of CDC20 to APC/C, independently of its kinase activity. Th…	Mitotic checkpoint serine/threonine-protein kinase BUB1 beta OS=Homo sapiens OX=9606 GN=BUB1B PE=1 SV=3	8	8	8	8	1050	119.5	5.27	0.874268	0.910893	0.926477	1.37286	0.993766	1.00883	0.903879	1.12515	0.80334	0.151142	PF08311(Mad3/BUB1 homology region 1);PF00069(Protein kinase domain)
Q9H4A3	Serine/threonine-protein kinase WNK1	WNK1	FUNCTION: Serine/threonine kinase which plays an important role in the regulation of electrolyte homeostasis, cell signaling, survival, and proliferation. Acts as an activator and inhibitor of sodium-coupled chloride cotransporters and potassium-coupled chloride cotransporters respectively. Activates SCNN1A, SCNN1B, SCNN1D and SGK1. Controls sodium and chloride ion transport by inhibiting the act…	Serine/threonine-protein kinase WNK1 OS=Homo sapiens OX=9606 GN=WNK1 PE=1 SV=2	5	12	12	14	2382	250.6	6.34	0.908533	0.830574	0.966132	1.31518	1.01211	1.03948	0.901746	1.12226	0.803509	0.102354	PF00069(Protein kinase domain);PF12202(Oxidative-stress-responsive kinase 1 C-terminal domain)
Q92908	Transcription factor GATA-6	GATA6	FUNCTION: Transcriptional activator (PubMed:19666519, PubMed:27756709, PubMed:22750565, PubMed:22824924). Regulates SEMA3C and PLXNA2 (PubMed:19666519). Involved in gene regulation specifically in the gastric epithelium (PubMed:9315713). May regulate genes that protect epithelial cells from bacterial infection (PubMed:16968778). Involved in bone morphogenetic protein (BMP)-mediated cardiac-specif…	Transcription factor GATA-6 OS=Homo sapiens OX=9606 GN=GATA6 PE=1 SV=2	2	1	1	1	595	60	8.35	0.70744	1.15908	0.869778	1.6203	0.88365	0.901196	0.912099	1.13505	0.803578	0.464955	PF05349(GATA-type transcription activator, N-terminal);PF00320(GATA zinc finger)
P13747	HLA class I histocompatibility antigen, alpha chain E	HLA-E	FUNCTION: Non-classical major histocompatibility class Ib molecule involved in immune self-nonself discrimination. In complex with B2M/beta-2-microglobulin binds nonamer self-peptides derived from the signal sequence of classical MHC class Ia molecules (VL9 peptides) (PubMed:9754572, PubMed:18083576, PubMed:18339401). Peptide-bound HLA-E-B2M heterotrimeric complex primarily functions as a ligand …	HLA class I histocompatibility antigen, alpha chain E OS=Homo sapiens OX=9606 GN=HLA-E PE=1 SV=4	12	3	4	6	358	40	5.83	0.887511	0.900563	0.940044	1.47815	0.959817	0.956669	0.909373	1.13155	0.803654	0.270794	PF06623(MHC_I C-terminus);PF00129(Class I Histocompatibility antigen, domains alpha 1 and 2);PF07654(Immunoglobulin C1-set domain)
Q5HYI7	Metaxin-3	MTX3	FUNCTION: Could function in transport of proteins into the mitochondrion. {ECO:0000250}.	Metaxin-3 OS=Homo sapiens OX=9606 GN=MTX3 PE=1 SV=2	11	4	4	4	312	35.1	7.8	0.960698	0.850264	0.921457	1.46035	0.962244	0.976998	0.910806	1.1332	0.803748	0.253289	PF17171(Glutathione S-transferase, C-terminal domain);PF10568(Outer mitochondrial membrane transport complex protein)
Q15056	Eukaryotic translation initiation factor 4H	EIF4H	FUNCTION: Stimulates the RNA helicase activity of EIF4A in the translation initiation complex. Binds weakly mRNA. {ECO:0000269|PubMed:10585411, ECO:0000269|PubMed:11418588}.	Eukaryotic translation initiation factor 4H OS=Homo sapiens OX=9606 GN=EIF4H PE=1 SV=5	33	9	9	13	248	27.4	7.23	0.796258	0.927806	0.966234	1.27495	1.06856	1.00287	0.896766	1.11546	0.803943	0.0867193	PF00076(RNA recognition motif. (a.k.a. RRM, RBD, or RNP domain))
Q9UK41	Vacuolar protein sorting-associated protein 28 homolog	VPS28	FUNCTION: Component of the ESCRT-I complex, a regulator of vesicular trafficking process. {ECO:0000269|PubMed:11916981}.	Vacuolar protein sorting-associated protein 28 homolog OS=Homo sapiens OX=9606 GN=VPS28 PE=1 SV=1	23	4	4	6	221	25.4	5.54	0.876362	0.872581	0.946223	1.24784	1.04634	1.05605	0.898389	1.11674	0.804472	0.0353044	PF03997(VPS28 protein)
Q96DF8	Splicing factor ESS-2 homolog	ESS2	FUNCTION: May be involved in pre-mRNA splicing. {ECO:0000250|UniProtKB:P34420}.	Splicing factor ESS-2 homolog OS=Homo sapiens OX=9606 GN=ESS2 PE=1 SV=1	5	2	2	3	476	52.5	7.56	0.850394	0.959581	0.898984	1.34427	0.999347	1.02317	0.902986	1.12226	0.804613	0.130748	PF09751(Nuclear protein Es2)
Q8N573	Oxidation resistance protein 1	OXR1	FUNCTION: May be involved in protection from oxidative damage. {ECO:0000269|PubMed:11114193, ECO:0000269|PubMed:15060142}.	Oxidation resistance protein 1 OS=Homo sapiens OX=9606 GN=OXR1 PE=1 SV=2	4	3	3	4	874	97.9	5.47	0.857495	0.908508	0.930956	1.26329	1.0239	1.0645	0.898986	1.11723	0.804657	0.0472971	PF01476(LysM domain);PF07534(TLD)
Q96EQ0	Small glutamine-rich tetratricopeptide repeat-containing protein beta	SGTB	FUNCTION: Co-chaperone that binds directly to HSC70 and HSP70 and regulates their ATPase activity. {ECO:0000250}.	Small glutamine-rich tetratricopeptide repeat-containing protein beta OS=Homo sapiens OX=9606 GN=SGTB PE=1 SV=1	3	1	1	1	304	33.4	4.92	0.909296	0.859558	0.958899	1.44672	0.922211	1.02057	0.909251	1.12984	0.804764	0.248609	PF16546(Homodimerisation domain of SGTA);PF00515(Tetratricopeptide repeat);PF13414(TPR repeat)
Q9BQ95	Evolutionarily conserved signaling intermediate in Toll pathway, mitochondrial	ECSIT	FUNCTION: Adapter protein of the Toll-like and IL-1 receptor signaling pathway that is involved in the activation of NF-kappa-B via MAP3K1. Promotes proteolytic activation of MAP3K1. Involved in the BMP signaling pathway. Required for normal embryonic development (By similarity). {ECO:0000250}.; FUNCTION: Required for efficient assembly of mitochondrial NADH:ubiquinone oxidoreductase.	Evolutionarily conserved signaling intermediate in Toll pathway, mitochondrial OS=Homo sapiens OX=9606 GN=ECSIT PE=1 SV=1	18	7	7	11	431	49.1	6.29	0.8945	0.99826	0.87195	1.69032	0.84578	0.898681	0.92157	1.14493	0.804915	0.463569	PF14784(C-terminal domain of the ECSIT protein);PF06239(Evolutionarily conserved signalling intermediate in Toll pathway)
Q8IZ21	Phosphatase and actin regulator 4	PHACTR4	FUNCTION: Regulator of protein phosphatase 1 (PP1) required for neural tube and optic fissure closure, and enteric neural crest cell (ENCCs) migration during development. Acts as an activator of PP1 by interacting with PPP1CA and preventing phosphorylation of PPP1CA at 'Thr-320'. During neural tube closure, localizes to the ventral neural tube and activates PP1, leading to down-regulate cell prol…	Phosphatase and actin regulator 4 OS=Homo sapiens OX=9606 GN=PHACTR4 PE=1 SV=1	6	4	4	4	702	78.2	6.62	0.896952	0.880523	0.965371	1.55234	0.869201	0.985104	0.914282	1.13555	0.805146	0.356871	PF02755(RPEL repeat)
Q9H3R0	Lysine-specific demethylase 4C	KDM4C	FUNCTION: Histone demethylase that specifically demethylates 'Lys-9' and 'Lys-36' residues of histone H3, thereby playing a central role in histone code. Does not demethylate histone H3 'Lys-4', H3 'Lys-27' nor H4 'Lys-20'. Demethylates trimethylated H3 'Lys-9' and H3 'Lys-36' residue, while it has no activity on mono- and dimethylated residues. Demethylation of Lys residue generates formaldehyde…	Lysine-specific demethylase 4C OS=Homo sapiens OX=9606 GN=KDM4C PE=1 SV=2	2	1	3	3	1056	119.9	6.46	0.846882	0.933586	0.961726	1.5792	0.912569	0.913351	0.914065	1.13504	0.805316	0.381178	PF13832(PHD-zinc-finger like domain);PF02373(JmjC domain, hydroxylase);PF13831(PHD-finger);PF02375(jmjN domain)
Q32P28	Prolyl 3-hydroxylase 1	P3H1	FUNCTION: Basement membrane-associated chondroitin sulfate proteoglycan (CSPG). Has prolyl 3-hydroxylase activity catalyzing the post-translational formation of 3-hydroxyproline in -Xaa-Pro-Gly- sequences in collagens, especially types IV and V. May be involved in the secretory pathway of cells. Has growth suppressive activity in fibroblasts. {ECO:0000269|PubMed:10951563}.	Prolyl 3-hydroxylase 1 OS=Homo sapiens OX=9606 GN=P3H1 PE=1 SV=2	10	5	6	8	736	83.3	5.14	0.840749	0.945042	0.935269	1.42208	0.967677	0.986314	0.90702	1.12536	0.805984	0.224578	PF13640(2OG-Fe(II) oxygenase superfamily)
Q71UM5	40S ribosomal protein S27-like	RPS27L		40S ribosomal protein S27-like OS=Homo sapiens OX=9606 GN=RPS27L PE=1 SV=3	39	1	4	13	84	9.5	9.45	0.767756	1.03315	0.893346	1.27103	1.04569	1.02562	0.898083	1.11411	0.806098	0.120614	PF01667(Ribosomal protein S27)
Q9HD26	Golgi-associated PDZ and coiled-coil motif-containing protein	GOPC	FUNCTION: Plays a role in intracellular protein trafficking and degradation. May regulate CFTR chloride currents and acid-induced ASIC3 currents by modulating cell surface expression of both channels. May also regulate the intracellular trafficking of the ADR1B receptor. May play a role in autophagy. Overexpression results in CFTR intracellular retention and degradation in the lysosomes. {ECO:000…	Golgi-associated PDZ and coiled-coil motif-containing protein OS=Homo sapiens OX=9606 GN=GOPC PE=1 SV=1	26	10	10	12	462	50.5	5.92	0.867552	0.911558	0.94069	1.39519	0.966577	1.01184	0.9066	1.12454	0.806199	0.188424	PF00595(PDZ domain (Also known as DHR or GLGF))
Q5VYV7	Protein SLX4IP	SLX4IP		Protein SLX4IP OS=Homo sapiens OX=9606 GN=SLX4IP PE=1 SV=1	4	1	1	1	408	45.5	9.42	0.821041	0.892646	0.945395	1.03539	1.37542	0.88741	0.886361	1.09941	0.806217	0.225714	PF15744(Uncharacterized protein family UPF0492)
P01034	Cystatin-C	CST3	FUNCTION: As an inhibitor of cysteine proteinases, this protein is thought to serve an important physiological role as a local regulator of this enzyme activity.	Cystatin-C OS=Homo sapiens OX=9606 GN=CST3 PE=1 SV=1	31	4	4	7	146	15.8	8.75	0.804233	0.994299	0.908565	1.33226	1.00039	1.02341	0.902366	1.11868	0.806632	0.146505	PF00031(Cystatin domain)
O60337	E3 ubiquitin-protein ligase MARCHF6	MARCHF6	FUNCTION: E3 ubiquitin-protein ligase that promotes 'Lys-48'-linked ubiquitination of target proteins, leading to their proteasomal degradation (PubMed:15673284). Promotes ubiquitination of DIO2, leading to its degradation (PubMed:19651899). Promotes ubiquitination of SQLE, leading to its degradation (PubMed:24449766). E3 ubiquitin ligases accept ubiquitin from an E2 ubiquitin-conjugating enzyme …	E3 ubiquitin-protein ligase MARCHF6 OS=Homo sapiens OX=9606 GN=MARCHF6 PE=1 SV=2	1	1	1	1	910	102.5	6.28	0.729931	1.05863	0.88301	1.12825	1.13061	1.05236	0.890525	1.10374	0.806825	0.0961017	PF12906(RING-variant domain)
Q9NUV7	Serine palmitoyltransferase 3	SPTLC3	FUNCTION: Serine palmitoyltransferase (SPT). The heterodimer formed with LCB1/SPTLC1 constitutes the catalytic core. The composition of the serine palmitoyltransferase (SPT) complex determines the substrate preference. SPT complexes containing SPTLC3 generate shorter chain sphingoid bases compared to complexes containing SPTLC2. The SPTLC1-SPTLC3-SPTSSA isozyme uses C12-CoA, C14-CoA and C16-CoA a…	Serine palmitoyltransferase 3 OS=Homo sapiens OX=9606 GN=SPTLC3 PE=1 SV=3	4	2	2	3	552	62	8.78	0.877933	0.93608	0.881165	1.19217	1.01299	1.13431	0.898392	1.11315	0.807069	0.0186076	PF00155(Aminotransferase class I and II)
Q9BY42	Replication termination factor 2	RTF2	FUNCTION: Replication termination factor which is a component of the elongating replisome (Probable). Required for ATR pathway signaling upon DNA damage and has a positive activity during DNA replication. Might function to facilitate fork pausing at replication fork barriers like the rDNA. May be globally required to stimulate ATR signaling after the fork stalls or encounters a lesion (Probable).…	Replication termination factor 2 OS=Homo sapiens OX=9606 GN=RTF2 PE=1 SV=3	16	5	5	6	306	33.9	8.59	0.839743	0.891854	0.958922	1.18779	0.939933	1.20516	0.896839	1.11096	0.807264	0.0812521	PF04641(Rtf2 RING-finger)
Q96L73	Histone-lysine N-methyltransferase, H3 lysine-36 specific	NSD1	FUNCTION: Histone methyltransferase that dimethylates Lys-36 of histone H3 (H3K36me2). Transcriptional intermediary factor capable of both negatively or positively influencing transcription, depending on the cellular context. {ECO:0000269|PubMed:21196496}.	Histone-lysine N-methyltransferase, H3 lysine-36 specific OS=Homo sapiens OX=9606 GN=NSD1 PE=1 SV=1	1	1	1	1	2696	296.5	8.03	0.804249	1.0175	0.918885	1.55396	0.901684	0.939087	0.913545	1.13158	0.80732	0.37827	PF00856(SET domain);PF00855(PWWP domain)
P30838	Aldehyde dehydrogenase, dimeric NADP-preferring	ALDH3A1	FUNCTION: ALDHs play a major role in the detoxification of alcohol-derived acetaldehyde (Probable). They are involved in the metabolism of corticosteroids, biogenic amines, neurotransmitters, and lipid peroxidation (Probable). Oxidizes medium and long chain aldehydes into non-toxic fatty acids (PubMed:1737758). Preferentially oxidizes aromatic aldehyde substrates (PubMed:1737758). Comprises about…	Aldehyde dehydrogenase, dimeric NADP-preferring OS=Homo sapiens OX=9606 GN=ALDH3A1 PE=1 SV=3	27	10	11	17	453	50.4	6.54	0.903047	0.913668	0.900854	1.33686	1.009	1.01988	0.905856	1.12191	0.807422	0.115046	PF00171(Aldehyde dehydrogenase family)
Q8N335	Glycerol-3-phosphate dehydrogenase 1-like protein	GPD1L	FUNCTION: Plays a role in regulating cardiac sodium current; decreased enzymatic activity with resulting increased levels of glycerol 3-phosphate activating the DPD1L-dependent SCN5A phosphorylation pathway, may ultimately lead to decreased sodium current; cardiac sodium current may also be reduced due to alterations of NAD(H) balance induced by DPD1L. {ECO:0000269|PubMed:19666841, ECO:0000269|Pu…	Glycerol-3-phosphate dehydrogenase 1-like protein OS=Homo sapiens OX=9606 GN=GPD1L PE=1 SV=1	5	2	2	3	351	38.4	7.02	0.838778	0.991601	0.902547	1.47672	0.951135	0.956288	0.910975	1.12805	0.807569	0.294024	PF07479(NAD-dependent glycerol-3-phosphate dehydrogenase C-terminus);PF01210(NAD-dependent glycerol-3-phosphate dehydrogenase N-terminus)
Q8TE77	Protein phosphatase Slingshot homolog 3	SSH3	FUNCTION: Protein phosphatase which may play a role in the regulation of actin filament dynamics. Can dephosphorylate and activate the actin binding/depolymerizing factor cofilin, which subsequently binds to actin filaments and stimulates their disassembly (By similarity). {ECO:0000250}.	Protein phosphatase Slingshot homolog 3 OS=Homo sapiens OX=9606 GN=SSH3 PE=1 SV=2	1	1	1	1	659	73	5.3	0.837208	0.933131	0.95355	1.42752	1.01705	0.927039	0.907963	1.12387	0.807891	0.243935	PF08766(DEK C terminal domain);PF00782(Dual specificity phosphatase, catalytic domain)
Q9NXG6	Transmembrane prolyl 4-hydroxylase	P4HTM	FUNCTION: Catalyzes the post-translational formation of 4-hydroxyproline in hypoxia-inducible factor (HIF) alpha proteins. Hydroxylates HIF1A at 'Pro-402' and 'Pro-564'. May function as a cellular oxygen sensor and, under normoxic conditions, may target HIF through the hydroxylation for proteasomal degradation via the von Hippel-Lindau ubiquitination complex. {ECO:0000269|PubMed:17726031}.	Transmembrane prolyl 4-hydroxylase OS=Homo sapiens OX=9606 GN=P4HTM PE=1 SV=2	15	5	5	8	502	56.6	6.06	0.69939	1.08182	0.949706	1.54863	0.932431	0.899121	0.910306	1.12673	0.807921	0.416577	PF13640(2OG-Fe(II) oxygenase superfamily);PF13499(EF-hand domain pair)
Q9UFF9	CCR4-NOT transcription complex subunit 8	CNOT8	FUNCTION: Has 3'-5' poly(A) exoribonuclease activity for synthetic poly(A) RNA substrate. Its function seems to be partially redundant with that of CNOT7. Catalytic component of the CCR4-NOT complex which is linked to various cellular processes including bulk mRNA degradation, miRNA-mediated repression, translational repression during translational initiation and general transcription regulation.…	CCR4-NOT transcription complex subunit 8 OS=Homo sapiens OX=9606 GN=CNOT8 PE=1 SV=1	9	2	2	3	292	33.5	4.81	0.843363	1.01749	0.87302	1.46508	0.932396	0.985801	0.91129	1.12776	0.808055	0.290092	PF04857(CAF1 family ribonuclease)
Q9H0A8	COMM domain-containing protein 4	COMMD4	FUNCTION: May modulate activity of cullin-RING E3 ubiquitin ligase (CRL) complexes (PubMed:21778237). Down-regulates activation of NF-kappa-B. {ECO:0000269|PubMed:15799966, ECO:0000305|PubMed:21778237}.	COMM domain-containing protein 4 OS=Homo sapiens OX=9606 GN=COMMD4 PE=1 SV=1	14	3	3	6	199	21.8	7.31	0.827109	0.919584	0.96076	1.31587	1.03138	1.00309	0.902484	1.11678	0.808115	0.116775	PF07258(COMM domain)
Q92620	Pre-mRNA-splicing factor ATP-dependent RNA helicase PRP16	DHX38	FUNCTION: Probable ATP-binding RNA helicase (Probable). Involved in pre-mRNA splicing as component of the spliceosome (PubMed:29301961, PubMed:9524131). {ECO:0000269|PubMed:29301961, ECO:0000269|PubMed:9524131, ECO:0000305}.	Pre-mRNA-splicing factor ATP-dependent RNA helicase PRP16 OS=Homo sapiens OX=9606 GN=DHX38 PE=1 SV=2	8	8	8	10	1227	140.4	6.54	0.905191	0.945207	0.911299	1.62715	0.897337	0.89168	0.920566	1.13872	0.80842	0.422745	PF00270(DEAD/DEAH box helicase);PF04408(Helicase associated domain (HA2));PF07717(Oligonucleotide/oligosaccharide-binding (OB)-fold);PF00271(Helicase conserved C-terminal domain)
Q96GE4	Centrosomal protein of 95 kDa	CEP95		Centrosomal protein of 95 kDa OS=Homo sapiens OX=9606 GN=CEP95 PE=1 SV=1	2	2	2	2	821	95.2	8.59	0.832851	0.939847	0.947003	1.38986	1.00623	0.968106	0.906567	1.1214	0.808425	0.19878
Q16514	Transcription initiation factor TFIID subunit 12	TAF12	FUNCTION: TAFs are components of the transcription factor IID (TFIID) complex, PCAF histone acetylase complex and TBP-free TAFII complex (TFTC). TAFs components-TIIFD are essential for mediating regulation of RNA polymerase transcription.	Transcription initiation factor TFIID subunit 12 OS=Homo sapiens OX=9606 GN=TAF12 PE=1 SV=1	5	1	1	1	161	17.9	7.99	0.907261	0.856317	1.00328	1.68202	0.889002	0.851331	0.922287	1.14078	0.808467	0.47022	PF03847(Transcription initiation factor TFIID subunit A)
Q8TAA9	Vang-like protein 1	VANGL1		Vang-like protein 1 OS=Homo sapiens OX=9606 GN=VANGL1 PE=1 SV=1	15	6	6	6	524	59.9	8.81	0.899465	0.931705	0.879383	1.27236	1.04204	1.0381	0.903517	1.1175	0.808518	0.0534674	PF06638(Strabismus protein)
Q8NBL1	Protein O-glucosyltransferase 1	POGLUT1	FUNCTION: Dual specificity glycosyltransferase that catalyzes the transfer of glucose and xylose from UDP-glucose and UDP-xylose, respectively, to a serine residue found in the consensus sequence of C-X-S-X-P-C (PubMed:21081508, PubMed:21490058, PubMed:21949356, PubMed:27807076, PubMed:28775322). Specifically targets extracellular EGF repeats of protein such as CRB2, F7, F9 and NOTCH2 (PubMed:210…	Protein O-glucosyltransferase 1 OS=Homo sapiens OX=9606 GN=POGLUT1 PE=1 SV=1	11	5	5	6	392	46.2	8.72	0.824709	0.926546	0.960113	1.33198	0.967657	1.05381	0.90379	1.11782	0.808532	0.141934	PF05686(Glycosyl transferase family 90)
Q8NEE8	Tetratricopeptide repeat protein 16	TTC16		Tetratricopeptide repeat protein 16 OS=Homo sapiens OX=9606 GN=TTC16 PE=2 SV=2	1	1	1	1	873	98.2	9.01	0.985665	0.787983	0.953251	1.34861	0.99993	1.02374	0.908966	1.1241	0.80862	0.168239	PF13432(Tetratricopeptide repeat);PF00515(Tetratricopeptide repeat)
P50579	Methionine aminopeptidase 2	METAP2	FUNCTION: Cotranslationally removes the N-terminal methionine from nascent proteins. The N-terminal methionine is often cleaved when the second residue in the primary sequence is small and uncharged (Met-Ala-, Cys, Gly, Pro, Ser, Thr, or Val). The catalytic activity of human METAP2 toward Met-Val peptides is consistently two orders of magnitude higher than that of METAP1, suggesting that it is re…	Methionine aminopeptidase 2 OS=Homo sapiens OX=9606 GN=METAP2 PE=1 SV=1	26	9	9	21	478	52.9	5.82	0.798079	0.985268	0.919296	1.28188	1.03771	1.02237	0.900881	1.11399	0.8087	0.100943	PF00557(Metallopeptidase family M24)
Q07820	Induced myeloid leukemia cell differentiation protein Mcl-1	MCL1	FUNCTION: Involved in the regulation of apoptosis versus cell survival, and in the maintenance of viability but not of proliferation. Mediates its effects by interactions with a number of other regulators of apoptosis. Isoform 1 inhibits apoptosis. Isoform 2 promotes apoptosis. {ECO:0000269|PubMed:10766760, ECO:0000269|PubMed:16543145}.	Induced myeloid leukemia cell differentiation protein Mcl-1 OS=Homo sapiens OX=9606 GN=MCL1 PE=1 SV=3	6	1	1	1	350	37.3	5.66	0.772984	1.08703	0.893612	1.63491	0.865341	0.904379	0.917875	1.13488	0.808788	0.461128	PF00452(Apoptosis regulator proteins, Bcl-2 family)
Q6P161	39S ribosomal protein L54, mitochondrial	MRPL54		39S ribosomal protein L54, mitochondrial OS=Homo sapiens OX=9606 GN=MRPL54 PE=1 SV=1	7	1	1	1	138	15.8	9.6	0.776807	1.03004	0.926952	1.49851	0.96819	0.909971	0.911267	1.12556	0.809614	0.346764	PF08561(Mitochondrial ribosomal protein L37)
Q96HR9	Receptor expression-enhancing protein 6	REEP6	FUNCTION: Required for correct function and survival of retinal photoreceptors (PubMed:27889058). Required for retinal development (By similarity). In rod photoreceptors, facilitates stability and/or trafficking of guanylate cyclases and is required to maintain endoplasmic reticulum and mitochondrial homeostasis (By similarity). May play a role in clathrin-coated intracellular vesicle trafficking…	Receptor expression-enhancing protein 6 OS=Homo sapiens OX=9606 GN=REEP6 PE=1 SV=2	4	1	1	2	211	23.4	8.56	1.00234	0.885177	0.880581	1.58847	0.900408	0.929187	0.922699	1.13935	0.809844	0.396202	PF03134(TB2/DP1, HVA22 family)
Q96N96	Spermatogenesis-associated protein 13	SPATA13	FUNCTION: Acts as guanine nucleotide exchange factor (GEF) for RHOA, RAC1 and CDC42 GTPases. Regulates cell migration and adhesion assembly and disassembly through a RAC1, PI3K, RHOA and AKT1-dependent mechanism. Increases both RAC1 and CDC42 activity, but decreases the amount of active RHOA. Required for MMP9 up-regulation via the JNK signaling pathway in colorectal tumor cells. Involved in tumo…	Spermatogenesis-associated protein 13 OS=Homo sapiens OX=9606 GN=SPATA13 PE=1 SV=1	1	1	1	1	652	74.8	7.33	0.852249	0.869185	1.00329	1.39786	0.952854	1.01288	0.908241	1.1212	0.810065	0.221963	PF00621(RhoGEF domain);PF00169(PH domain);PF00018(SH3 domain)
Q96BI3	Gamma-secretase subunit APH-1A	APH1A	FUNCTION: Non-catalytic subunit of the gamma-secretase complex, an endoprotease complex that catalyzes the intramembrane cleavage of integral membrane proteins such as Notch receptors and APP (amyloid-beta precursor protein) (PubMed:12297508, PubMed:12522139, PubMed:12763021, PubMed:12679784, PubMed:25043039, PubMed:26280335, PubMed:30598546, PubMed:30630874). Required for normal gamma-secretase …	Gamma-secretase subunit APH-1A OS=Homo sapiens OX=9606 GN=APH1A PE=1 SV=1	5	1	1	1	265	29	7.9	0.824801	0.989733	0.899492	1.32007	1.01354	1.01642	0.904675	1.11668	0.810149	0.132144	PF06105(Aph-1 protein)
Q9BRB3	Phosphatidylinositol N-acetylglucosaminyltransferase subunit Q	PIGQ	FUNCTION: Part of the complex catalyzing the transfer of N-acetylglucosamine from UDP-N-acetylglucosamine to phosphatidylinositol, the first step of GPI biosynthesis.	Phosphatidylinositol N-acetylglucosaminyltransferase subunit Q OS=Homo sapiens OX=9606 GN=PIGQ PE=1 SV=3	4	2	2	2	760	84	8.05	0.898948	0.907701	0.930136	1.44012	0.967409	0.970498	0.912262	1.12601	0.810172	0.245849	PF05024(N-acetylglucosaminyl transferase component (Gpi1))
Q96FZ7	Charged multivesicular body protein 6	CHMP6	FUNCTION: Probable core component of the endosomal sorting required for transport complex III (ESCRT-III) which is involved in multivesicular bodies (MVBs) formation and sorting of endosomal cargo proteins into MVBs. MVBs contain intraluminal vesicles (ILVs) that are generated by invagination and scission from the limiting membrane of the endosome and mostly are delivered to lysosomes enabling de…	Charged multivesicular body protein 6 OS=Homo sapiens OX=9606 GN=CHMP6 PE=1 SV=3	27	5	5	9	201	23.5	5.31	0.921769	0.950115	0.880798	1.52516	0.933408	0.93906	0.917561	1.13254	0.810178	0.337221	PF03357(Snf7)
Q8TEW0	Partitioning defective 3 homolog	PARD3	FUNCTION: Adapter protein involved in asymmetrical cell division and cell polarization processes (PubMed:27925688, PubMed:10954424). Seems to play a central role in the formation of epithelial tight junctions (PubMed:27925688). Targets the phosphatase PTEN to cell junctions (By similarity). Involved in Schwann cell peripheral myelination (By similarity). Association with PARD6B may prevent the in…	Partitioning defective 3 homolog OS=Homo sapiens OX=9606 GN=PARD3 PE=1 SV=2	14	17	17	21	1356	151.3	7.68	0.920841	0.887844	0.931968	1.45025	0.945002	0.986851	0.913551	1.12737	0.81034	0.258423	PF12053(N-terminal of Par3 and HAL proteins);PF00595(PDZ domain (Also known as DHR or GLGF))
Q8NEF9	Serum response factor-binding protein 1	SRFBP1	FUNCTION: May be involved in regulating transcriptional activation of cardiac genes during the aging process. May play a role in biosynthesis and/or processing of SLC2A4 in adipose cells (By similarity). {ECO:0000250|UniProtKB:Q9CZ91}.	Serum response factor-binding protein 1 OS=Homo sapiens OX=9606 GN=SRFBP1 PE=1 SV=1	24	10	10	18	429	48.6	9.58	0.901781	0.939773	0.908414	1.51645	0.906088	0.970485	0.916656	1.13101	0.810477	0.331122	PF09073(BUD22)
[truncated: 6,720 more rows]

## Sheet:  GO Annotation
MyList	Gene ID	Type	Tax ID	Homologene Gene ID	Homologene Gene Tax ID	GO:0032956 regulation of actin cytoskelet	GO:1903036 positive regulation of respons	GO:0050878 regulation of body fluid level	GO:0090407 organophosphate biosynthetic p	GO:0016584 nucleosome positioning	GO:0015748 organophosphate ester transpor	GO:1901137 carbohydrate derivative biosyn	GO:0051258 protein polymerization	GO:0051056 regulation of small GTPase med	GO:0022604 regulation of cell morphogenes	GO:0062197 cellular response to chemical	GO:0051098 regulation of binding	GO:1905521 regulation of macrophage migra	GO:0051272 positive regulation of cellula	GO:0035304 regulation of protein dephosph	GO:0033108 mitochondrial respiratory chai	GO:0010469 regulation of signaling recept	GO:0045927 positive regulation of growth	GO:0033209 tumor necrosis factor-mediated	GO:0006457 protein folding
[truncated: 160 more rows]

[truncated: 4 more sheets: GO Enrichment, Significant GO enrichment, KEGG Enrichment, Significant KEGG enrichment]
